# Supplementary material for: Maternal BMI at the start of pregnancy and offspring epigenome-wide DNA methylation: findings from the pregnancy and childhood epigenetics (PACE) consortium
Source: Hum Mol Genet. 2017 Jul 21;26(20):4067–85. doi: 10.1093/hmg/ddx290 (PMC5656174; doi:10.1093/hmg/ddx290)
Supplement: Supplementary File 1 [file file_s1_ddx290.xlsx]

## Sheet: Contents
	Supplementary Tables
	Table S1. Normalisation technique and phenotype definitions used by each cohort
	Table S2. Lambdas and number of hits for all models
	Table S3. Meta-analysis results for the association between maternal pre-pregnancy BMI and offspring DNA methylation at birth [not adjusted for estimated cell counts]
	Table S4. Meta-analysis results for the association between maternal pre-pregnancy BMI and offspring DNA methylation at birth [adjusted for estimated cell counts]
	Table S5. Meta-analysis results for the association between maternal pre-pregnancy overweight/obesity and offspring DNA methylation at birth [not adjusted for estimated cell counts]
	Table S6. Meta-analysis results for the association between maternal pre-pregnancy overweight/obesity and offspring DNA methylation at birth [adjusted for estimated cell counts]
	Table S7. Meta-analysis results for the association between maternal pre-pregnancy underweight and offspring DNA methylation at birth [not adjusted for estimated cell counts]
	Table S8. Spearman correlation coefficients for the association of maternal BMI and estimated cell counts
	Table S9. Diptest for multimodality results and appearance of the 86 sites on the Naeem et al. list
	Table S10. Gene ontology term enrichment
	Table S11. KEGG pathway enrichment
	Table S12. Meta-analysis results for the association between maternal pre-pregnancy BMI and offspring DNA methylation at adolescence [adjusted for estimated cell counts]
	Table S13. Negative control meta-analysis results (the effect of maternal vs paternal BMI on cord blood methylation)
	Table S14. Summary of causal inference analysis

## Sheet: Table S1
Table S1. Summary of normalisation technique and phenotype definitions used by each cohort
Cohort	Normalisation method	Batch adjustment	Maternal BMI	Maternal smoking	Maternal age	Maternal socioeconomic status	Parity	Additional covariates included in all models	Paternal BMI
ALSPAC	Subset quantile normalization (Touleimat & Tost)	First 5 surrogate variables	Height measured in early pregnancy, pre-pregnancy weight self-reported in early pregnancy	3 categories; none in pregnancy/early pregnancy/throughout pregnancy	Continuous	2 categories; high school graduation or less/at least some post-high school education	0 or >=1	None	Reported by partner
CBC_hispanic	Functional normalization + BMIQ	Functional normalization (control probes)	Height and pre-pregnancy weight self-reported by interview after child's birth	2 categories; none in pregnancy/any in pregnancy	Continuous	3 categories; annual household income <=$44,999/<=$74,999/>=$75,000	0 or >=1	None	n/a
CBC_white	Functional normalization + BMIQ	Functional normalization (control probes)	Height and pre-pregnancy weight self-reported by interview after child's birth	2 categories; none in pregnancy/any in pregnancy	Continuous	3 categories; annual household income <=$44,999/<=$74,999/>=$75,000	0 or >=1	None	n/a
CHAMACOS	BMIQ	Plate	Self-reported height and weight in early pregnancy	3 categories; none in pregnancy/early pregnancy/throughout pregnancy	Continuous	3 categories; <= 6th grade/>6th grade<high school/high school	0 or >=1	None	Reported by partner
EARLI	SWAN	ComBat	Height and pre-pregnancy weight self-reported in early pregnancy	2 categories; none in pregnancy/any in pregnancy	Continuous	2 categories; high school/no high school graduation	All >=1, so no adjustment made	First PC for ancestry	n/a
GECKO	SWAN	Plate	Self-reported height and weight	3 categories; none in pregnancy/early pregnancy/throughout pregnancy	Continuous	2 categories; university/no university	0 or >=1	None	n/a
GEN3G	DASEN	Plate	Height measured in early pregnancy, weight self-reported	3 categories; none in pregnancy/early pregnancy/throughout pregnancy	Continuous	No adjustment	0 or >=1	None	n/a
GENR	DASES	Plate	Height and weight measured in early pregnancy	3 categories; none in pregnancy/early pregnancy/throughout pregnancy	Continuous	2 categories; high school/no high school graduation	0 or >=1	None	Measured in early pregnancy
GOYA	Functional normalization	First 5 surrogate variables	Self-reported height and weight	2 categories; none in pregnancy/any in pregnancy	Continuous	3 categories; unskilled or public service/skilled manual or work requiring short training/manager or work requring long education	0 or >=1	None	Reported by partner
IOW F2	Subset quantile normalization (Touleimat & Tost)	Plate	Height and weight measured in early pregnancy	2 categories; none in pregnancy/any in pregnancy	Continuous	2 categories; university/no university	0 or >=1	None	n/a
MEDALL	DASEN	Plate	Height measured in early pregnancy, pre-pregnancy BMI self-reported	3 categories; none in pregnancy/early pregnancy/throughout pregnancy	Continuous	3 categories; unskilled or public service/skilled manual or work requiring short training/manager or work requring long education	0 or >=1	None	Reported by partner
MOBA1	BMIQ	ComBat	Height and pre-pregnancy weight self-reported in early pregnancy	3 categories; none in pregnancy/early pregnancy/throughout pregnancy	Continuous	2 categories; university/no university	0 or >=1	None	n/a
MOBA2	BMIQ	Plate	Height and pre-pregnancy weight self-reported in early pregnancy	3 categories; none in pregnancy/early pregnancy/throughout pregnancy	Continuous	4 categories; <high school/high school/college/college for 4+ years	0 or >=1	None	n/a
MOBA3	Subset quantile normalization (Touleimat & Tost)	Plate	Height and pre-pregnancy weight self-reported in early pregnancy	3 categories; none in pregnancy/early pregnancy/throughout pregnancy	Continuous	4 categories; <high school/high school/college/college for 4+ years	0 or >=1	None	n/a
NFCS	SWAN	No adjustment	Height and weight measured in early pregnancy	2 categories; none in pregnancy/any in pregnancy	Continuous	2 categories; high school/no high school graduation	0 or >=1	Selection factor: Cleft lip only/cleft lip and palate/cleft palate only/no cleft	n/a
NEST	SWAN	No adjustment	Self-reported height and weight	3 categories; none in pregnancy/early pregnancy/throughout pregnancy	Continuous	5 categories; <high school/high school/college/college degree/graduate school	0 or >=1	None	n/a
NHBCS	Functional normalization	ComBat	Self-reported height and weight	2 categories; none in pregnancy/any in pregnancy	Continuous	2 categories; high school graduation/at least some post-high school education	0 or >=1	None	Reported by partner
RICHS	Functional normalization	ComBat	Self-reported height and weight	2 categories; none in pregnancy/any in pregnancy	Continuous	2 categories; high school graduation or less/at least some post-high school education	0 or >=1	None	Reported by partner
Project Viva	BMIQ	ComBat	Height and pre-pregnancy weight self-reported in early pregnancy	2 categories; none in pregnancy/any in pregnancy	Continuous	2 categories; less than college graduate/ >= college graduate	0 or >=1	None	n/a
IOW F1	Subset quantile normalization (Touleimat & Tost)	Plate	Height and weight measured in early pregnancy	2 categories; none in pregnancy/any in pregnancy	Continuous	2 categories; high school graduation or less/at least some post-high school education	0 or >=1	None	n/a
BAMSE	DASEN	ComBat	Height and weight were recorded at first visit to the antenatal-care clinic (early pregnancy)	2 categories; none in pregnancy/any in pregnancy	Continuous	3 categories; blue collar/white collar/unemployed or students	0 or >=1	None	n/a
PIAMA	DASEN	Plate	Height and pre-pregnancy weight self-reported when the child was 1 year old	3 categories; none in pregnancy/early pregnancy/throughout pregnancy	Continuous	3 categories; low education/intermediate education/high education	0 or >=1	None	n/a
RAINE	BMIQ	Plate	Self-reported height and weight	3 categories; none in pregnancy/early pregnancy/throughout pregnancy	Continuous	6 categories; <$7 000; $7000-11 999; $12 000 to $23 999; $24 000 to $35 000; $36 000 or more; Unknown	0 or >=1	None	n/a

## Sheet: Table S2
Table S2. Lambdas and number of hits for all models
Cohort	Exposure	Cell adjustment	N	N cases	Lambda	Total n probes	FDR hits	Bonferroni hits
.META_ANALYSIS [fixed effects]	Continuous maternal BMI	With	7523	n/a	2.40859	473864	16067	104
.META_ANALYSIS [random effects]	Continuous maternal BMI	With	7523	n/a	2.40859	473864	n/a	25
ALSPAC	Continuous maternal BMI	With	788	n/a	1.17917	471193	47	1
CBC_hispanic	Continuous maternal BMI	With	132	n/a	0.957953	473531	101	7
CBC_white	Continuous maternal BMI	With	155	n/a	1.19046	473628	58	3
CHAMACOS	Continuous maternal BMI	With	368	n/a	0.870115	424566	0	0
EARLI	Continuous maternal BMI	With	211	n/a	0.888954	445117	3	2
GECKO	Continuous maternal BMI	With	176	n/a	1.1526	465891	15	2
GEN3G	Continuous maternal BMI	With	170	n/a	1.03836	434359	59	10
GENR	Continuous maternal BMI	With	875	n/a	1.95571	425864	2268	11
GOYA [subset]	Continuous maternal BMI	With	545	n/a	1.01019	473860	1	1
IOW	Continuous maternal BMI	With	53	n/a	1.05217	342767	0	0
MEDALL	Continuous maternal BMI	With	330	n/a	0.916674	439306	0	0
MOBA1	Continuous maternal BMI	With	1034	n/a	2.73922	473731	1080	1
MOBA2	Continuous maternal BMI	With	647	n/a	2.76269	473748	35661	14
MOBA3	Continuous maternal BMI	With	231	n/a	0.777841	455812	1	1
NFCS	Continuous maternal BMI	With	867	n/a	0.984963	473853	0	0
NEST	Continuous maternal BMI	With	384	n/a	0.92889	453350	0	0
NHBCS	Continuous maternal BMI	With	118	n/a	1.16678	456085	22	4
RICHS	Continuous maternal BMI	With	96	n/a	2.91647	445215	2950	33
VIVA	Continuous maternal BMI	With	343	n/a	1.48983	464952	95	7
.META_ANALYSIS [fixed effects]	Maternal obese or overweight vs normal weight	With	7666	2855	2.23669	473864	24501	159
.META_ANALYSIS [random effects]	Maternal obese or overweight vs normal weight	With	7666	2855	2.23669	473864	n/a	44
ALSPAC	Maternal obese or overweight vs normal weight	With	762	143	1.06629	471192	0	0
CBC_hispanic	Maternal obese or overweight vs normal weight	With	121	42	1.07608	473530	3	0
CBC_white	Maternal obese or overweight vs normal weight	With	150	42	0.936145	473628	2	2
CHAMACOS	Maternal obese or overweight vs normal weight	With	365	221	0.778797	424561	0	0
EARLI	Maternal obese or overweight vs normal weight	With	208	120	0.99884	445113	0	0
GECKO	Maternal obese or overweight vs normal weight	With	173	59	1.07627	465891	0	0
GEN3G	Maternal obese or overweight vs normal weight	With	167	58	1.06798	434356	2	2
GENR	Maternal obese or overweight vs normal weight	With	862	292	1.49505	425864	8	1
GOYA [full cohort]	Maternal obese or overweight vs normal weight	With	959	572	1.06308	473864	0	0
IOW	Maternal obese or overweight vs normal weight	With	n/a	n/a	n/a	n/a	n/a	n/a
MEDALL	Maternal obese or overweight vs normal weight	With	304	99	0.987811	439306	0	0
MOBA1	Maternal obese or overweight vs normal weight	With	1001	313	1.24422	473731	0	0
MOBA2	Maternal obese or overweight vs normal weight	With	639	208	1.80511	473748	0	0
MOBA3	Maternal obese or overweight vs normal weight	With	226	74	3.54976	455813	11230	12
NFCS	Maternal obese or overweight vs normal weight	With	830	227	0.968089	473850	0	0
NEST	Maternal obese or overweight vs normal weight	With	365	184	1.23437	453350	4	0
NHBCS	Maternal obese or overweight vs normal weight	With	115	41	1.0546	456083	0	0
RICHS	Maternal obese or overweight vs normal weight	With	86	42	3.23933	445215	12916	50
VIVA	Maternal obese or overweight vs normal weight	With	333	118	2.15036	464952	33	4
.META_ANALYSIS [fixed effects]	Continuous maternal BMI	Without	7523	n/a	3.26693	473864	101658	9044
.META_ANALYSIS [random effects]	Continuous maternal BMI	Without	7523	n/a	3.16174	473864	n/a	1825
ALSPAC	Continuous maternal BMI	Without	788	n/a	1.5251	471193	767	12
CBC_hispanic	Continuous maternal BMI	Without	132	n/a	1.05427	473526	232	12
CBC_white	Continuous maternal BMI	Without	155	n/a	1.80029	473626	8346	31
CHAMACOS	Continuous maternal BMI	Without	368	n/a	1.33875	424566	1	1
EARLI	Continuous maternal BMI	Without	211	n/a	0.880334	445117	0	0
GECKO	Continuous maternal BMI	Without	176	n/a	1.74545	465891	1373	14
GEN3G	Continuous maternal BMI	Without	170	n/a	1.13275	434355	95	10
GENR	Continuous maternal BMI	Without	875	n/a	1.85949	425864	29140	248
GOYA [subset]	Continuous maternal BMI	Without	545	n/a	1.86885	473860	10	2
IOW	Continuous maternal BMI	Without	53	n/a	1.08199	342767	0	0
MEDALL	Continuous maternal BMI	Without	330	n/a	1.23647	439306	0	0
MOBA1	Continuous maternal BMI	Without	1034	n/a	4.69171	473731	82263	39
MOBA2	Continuous maternal BMI	Without	647	n/a	2.69552	473748	19322	8
MOBA3	Continuous maternal BMI	Without	231	n/a	1.03041	455812	0	0
NFCS	Continuous maternal BMI	Without	867	n/a	0.947343	473853	0	0
NEST	Continuous maternal BMI	Without	384	n/a	0.761932	453350	0	0
NHBCS	Continuous maternal BMI	Without	118	n/a	1.01939	456085	2	2
RICHS	Continuous maternal BMI	Without	96	n/a	1.88872	445215	78	14
VIVA	Continuous maternal BMI	Without	343	n/a	1.26618	464952	67	8
.META_ANALYSIS [fixed effects]	Maternal obese or overweight vs normal weight	Without	7719	2885	2.63797	473864	82426	4037
.META_ANALYSIS [random effects]	Maternal obese or overweight vs normal weight	Without	7719	2885	2.63797	473864	n/a	815
ALSPAC	Maternal obese or overweight vs normal weight	Without	762	143	1.17117	471192	3	2
CBC_hispanic	Maternal obese or overweight vs normal weight	Without	121	42	1.13776	473514	5	0
CBC_white	Maternal obese or overweight vs normal weight	Without	150	42	1.40123	473627	3538	17
CHAMACOS	Maternal obese or overweight vs normal weight	Without	365	221	0.926158	424559	0	0
EARLI	Maternal obese or overweight vs normal weight	Without	208	120	0.913969	445113	0	0
GECKO	Maternal obese or overweight vs normal weight	Without	173	59	1.57993	465891	0	0
GEN3G	Maternal obese or overweight vs normal weight	Without	167	58	1.21344	434347	1	1
GENR	Maternal obese or overweight vs normal weight	Without	862	292	1.68651	425864	20025	56
GOYA [full cohort]	Maternal obese or overweight vs normal weight	Without	959	572	1.30082	473864	1	1
IOW	Maternal obese or overweight vs normal weight	Without	53	30	0.79986	342767	0	0
MEDALL	Maternal obese or overweight vs normal weight	Without	304	99	0.994303	439306	2	2
MOBA1	Maternal obese or overweight vs normal weight	Without	1001	313	2.17453	473731	0	0
MOBA2	Maternal obese or overweight vs normal weight	Without	639	208	1.87261	473748	0	0
MOBA3	Maternal obese or overweight vs normal weight	Without	226	74	2.45374	455813	0	0
NFCS	Maternal obese or overweight vs normal weight	Without	830	227	0.876045	473850	0	0
NEST	Maternal obese or overweight vs normal weight	Without	365	184	1.20423	453350	36	0
NHBCS	Maternal obese or overweight vs normal weight	Without	115	41	0.868925	456082	0	0
RICHS	Maternal obese or overweight vs normal weight	Without	86	42	1.62242	445215	515	12
VIVA	Maternal obese or overweight vs normal weight	Without	333	118	1.7192	464952	1995	7
.META_ANALYSIS [fixed effects]	Maternal underweight vs normal weight	Without	3264	211	1.32278	473864	125	8
.META_ANALYSIS [random effects]	Maternal underweight vs normal weight	Without	3264	211	1.32278	473864	n/a	1
ALSPAC	Maternal underweight vs normal weight	Without	645	26	1.01015	471193	72	7
CBC_hispanic	Maternal underweight vs normal weight	Without	90	11	1.22148	473629	728	32
CBC_white	Maternal underweight vs normal weight	Without	n/a	n/a	n/a	n/a	n/a	n/a
CHAMACOS	Maternal underweight vs normal weight	Without	n/a	n/a	n/a	n/a	n/a	n/a
EARLI	Maternal underweight vs normal weight	Without	n/a	n/a	n/a	n/a	n/a	n/a
GECKO	Maternal underweight vs normal weight	Without	n/a	n/a	n/a	n/a	n/a	n/a
GEN3G	Maternal underweight vs normal weight	Without	n/a	n/a	n/a	n/a	n/a	n/a
GENR	Maternal underweight vs normal weight	Without	n/a	n/a	n/a	n/a	n/a	n/a
GOYA [full cohort]	Maternal underweight vs normal weight	Without	403	16	1.1967	473841	963	51
IOW	Maternal underweight vs normal weight	Without	n/a	n/a	n/a	n/a	n/a	n/a
MEDALL	Maternal underweight vs normal weight	Without	231	26	1.16488	439306	23	3
MOBA1	Maternal underweight vs normal weight	Without	755	67	0.754765	473731	0	0
MOBA2	Maternal underweight vs normal weight	Without	449	18	1.22538	473741	1101	50
MOBA3	Maternal underweight vs normal weight	Without	n/a	n/a	n/a	n/a	n/a	n/a
NEST	Maternal underweight vs normal weight	Without	n/a	n/a	n/a	n/a	n/a	n/a
NFCS	Maternal underweight vs normal weight	Without	637	37	0.971746	473833	8	2
NHBCS	Maternal underweight vs normal weight	Without	n/a	n/a	n/a	n/a	n/a	n/a
RICHS	Maternal underweight vs normal weight	Without	54	10	1.25405	445205	1777	68
VIVA	Maternal underweight vs normal weight	Without	n/a	n/a	n/a	n/a	n/a	n/a

## Sheet: Table S3
Table S3. Meta-analysis results for the association between maternal pre-pregnancy BMI and offspring DNA methylation at birth [not adjusted for estimated cell counts]
* cohort order: ALSPAC, CBC_hispanic, CBC_white, CHAMACOS, EARLI, GECKO, GEN3G, GENR, GOYA, IOW, MEDALL, MOBA1, MOBA2, MOBA3, NFCS, NEST, NHBCS, RICHS, VIVA
CpG	Coefficient (fixed effects model)	Standard error (fixed effects model)	P-value (fixed effects model)	FDR-corrected P-value (fixed effects model)	Bonferroni-adjusted P-value (fixed effects model)	Direction of effect in each cohort*	Coefficient (random effects model)	Standard error (random effects model)	P-value (random effects model)	I-squared	Heterogeneity P-value	Chromosome	Genomic coordinates	Gene (Illumina annotation)	Nearest gene	Distance to nearest gene (bp)	Probe appears on Naeem et al. list?
cg03258665	-0.00110109	0.000112053	8.65e-23	4.1e-17	4.1e-17	----------------+--	-0.00110424	0.000115565	1.23e-21	3.9	0.408	1	16472461	EPHA2	EPHA2	0	Yes
cg12009398	-0.00130992	0.000141782	2.49e-20	5.9e-15	1.18e-14	---------+---------	-0.00132084	0.000163911	7.74e-16	18.2	0.2312	7	158854856	VIPR2	VIPR2	0	Yes
cg17782974	0.00128751	0.000149502	7.18e-18	1.13e-12	3.4e-12	++++++++++++++++-++	0.00129766	0.000208729	5.07e-10	43.1	0.02431	10	104406990	TRIM8	TRIM8	0	No
cg09230763	-0.00091624	0.000110012	8.18e-17	9.69e-12	3.88e-11	+--------+-------+-	-0.000919821	0.000157519	5.24e-09	42.9	0.02491	1	27683351	MAP3K6;MAP3K6	MAP3K6	1295	No
cg22820188	-0.00070836	8.59e-05	1.69e-16	1.61e-11	8.03e-11	-----+----------+--	-0.000719383	0.000111066	9.35e-11	31	0.09763	1	156086004	LMNA;LMNA;LMNA;LMNA;LMNA	LMNA	1501	No
cg09723488	-0.000587019	7.14e-05	2.07e-16	1.63e-11	9.79e-11	+-+-------------+--	-0.000592571	9.7e-05	1.02e-09	32.3	0.08705	9	124987896	LHX6;LHX6;LHX6;LHX6	LHX6	1969	Yes
cg19080975	-0.00033546	4.09e-05	2.45e-16	1.66e-11	1.16e-10	--+?------------+--	-0.00038734	7.78e-05	6.36e-07	59.8	0.0005988	17	78039301	CCDC40	CCDC40	0	Yes
cg14030674	-0.00107701	0.000131776	3.01e-16	1.78e-11	1.43e-10	---------?---------	-0.00114331	0.000176973	1.04e-10	35.2	0.07038	8	41654557	ANK1;ANK1;ANK1;ANK1;ANK1	ANK1	583	No
cg23080818	-0.000875568	0.000107864	4.77e-16	2.51e-11	2.26e-10	---------?------++-	-0.000869823	0.000158786	4.3e-08	48.7	0.01075	2	161504905		RBMS1	-154587	Yes
cg14794027	-0.00052187	6.49e-05	8.63e-16	4.09e-11	4.09e-10	-+-----------------	-0.000618315	0.000103887	2.65e-09	47	0.01263	17	15336968		TVP23C-CDRT4	2363	No
cg26038649	-0.000967228	0.000121088	1.37e-15	5.76e-11	6.51e-10	---------?-------+-	-0.000995458	0.000165699	1.88e-09	39.7	0.0427	1	27683501	MAP3K6;MAP3K6;MAP3K6;MAP3K6	MAP3K6	1145	Yes
cg09760644	-0.000401434	5.04e-05	1.73e-15	5.76e-11	8.21e-10	-------------------	-0.00049209	8.03e-05	8.72e-10	46.7	0.01334	6	166822241		RPS6KA2	612	No
cg11986385	-0.000537333	6.75e-05	1.73e-15	5.76e-11	8.19e-10	-+-----------------	-0.000595875	0.00010766	3.12e-08	53.6	0.003014	11	19628828	NAV2	NAV2	-15990	Yes
cg07822775	-0.000554964	6.98e-05	1.86e-15	5.76e-11	8.82e-10	--+-+----?------+--	-0.000594127	0.000123098	1.39e-06	63.3	0.0001544	15	101948657	PCSK6;PCSK6;PCSK6;PCSK6;PCSK6;PCSK6;PCSK6	PCSK6	0	Yes
cg27102629	-0.000988744	0.000124409	1.9e-15	5.76e-11	9.02e-10	----------------++-	-0.000999308	0.000164086	1.13e-09	34.4	0.07122	10	76573155		KAT6B	-13223	Yes
cg16256902	-0.000689383	8.68e-05	1.95e-15	5.76e-11	9.22e-10	---------?------+--	-0.000800501	0.000133743	2.16e-09	44.6	0.02183	4	183826405	DCTD;DCTD	DCTD	0	Yes
cg15240102	-0.000729562	9.23e-05	2.74e-15	7.63e-11	1.3e-09	-------?-?------+--	-0.000763694	0.000131086	5.68e-09	39.9	0.04578	8	1311483		LOC286083	-60656	No
cg13176454	-0.000297802	3.77e-05	2.92e-15	7.69e-11	1.38e-09	-++----------------	-0.000304621	4.31e-05	1.61e-12	14.7	0.2745	8	134462547		ST3GAL1	4543	No
cg04972348	-0.00130046	0.000164996	3.23e-15	8.05e-11	1.53e-09	--+----------------	-0.00130046	0.000164996	3.23e-15	0	0.4658	1	1100035		MIR200B	-2448	Yes
cg25299319	-0.000608407	7.73e-05	3.53e-15	8.36e-11	1.67e-09	----------------+--	-0.000704879	0.000117196	1.8e-09	44.1	0.02071	12	57559728	LRP1;LRP1	LRP1	-1498	No
cg21518947	-0.000685194	8.74e-05	4.57e-15	1.03e-10	2.17e-09	----------------+--	-0.000735804	0.000102755	8.02e-13	17.4	0.2418	11	67222648	CABP4;CABP4;CABP4	CABP4	-169	No
cg19762797	-0.000337828	4.32e-05	5.28e-15	1.14e-10	2.5e-09	-+--------------+--	-0.000406257	7.09e-05	1.01e-08	51.5	0.005111	3	194782764		XXYLT1	6248	Yes
cg07357021	-0.000393721	5.08e-05	9.48e-15	1.95e-10	4.49e-09	+--------?------+--	-0.000470761	8.13e-05	7.03e-09	44.7	0.02159	3	64084951	PRICKLE2-AS1;PRICKLE2	PRICKLE2	0	No
cg03527802	0.000759628	9.83e-05	1.08e-14	2.14e-10	5.13e-09	++++++++++++++++-++	0.000754972	0.000118163	1.67e-10	26.1	0.1434	16	29819931	MAZ;MAZ;MAZ;MAZ;MAZ	LOC613038	34	Yes
cg07702888	-0.00067905	8.81e-05	1.24e-14	2.32e-10	5.88e-09	---------?-----++--	-0.000801789	0.000154084	1.95e-07	61.7	0.0002971	1	156338793	RHBG;RHBG;RHBG;RHBG	RHBG	-209	No
cg02939292	-0.00042219	5.48e-05	1.29e-14	2.32e-10	6.12e-09	++--------------+--	-0.000495918	8.01e-05	5.9e-10	39.5	0.03972	11	60716250	SLC15A3;SLC15A3	SLC15A3	0	Yes
cg10996463	-0.000527397	6.85e-05	1.32e-14	2.32e-10	6.26e-09	-+--------------+--	-0.000645283	0.000121275	1.03e-07	58.8	0.0006347	6	32150739	AGER;AGER;AGER;AGER;AGER;AGER;AGER;AGER;AGER;AGER	AGER	140	Yes
cg02921257	-0.000633506	8.23e-05	1.43e-14	2.42e-10	6.77e-09	---?-----?------+--	-0.000718894	0.00011356	2.44e-10	38.9	0.05152	3	39233858	XIRP1;XIRP1	XIRP1	227	Yes
cg09874605	-0.000501394	6.53e-05	1.59e-14	2.59e-10	7.52e-09	+---------------+--	-0.00058098	0.000103145	1.77e-08	46.8	0.0132	15	68123157	SKOR1;SKOR1	SKOR1	0	No
cg21186778	-0.000708714	9.24e-05	1.67e-14	2.63e-10	7.89e-09	--+----------------	-0.000831539	0.000159586	1.88e-07	54.3	0.002511	9	4855519	RCL1;RCL1;RCL1;RCL1	RCL1	-4934	No
cg02787737	0.00100606	0.000131249	1.78e-14	2.71e-10	8.45e-09	++-++++++++++++++++	0.0011168	0.000190093	4.23e-09	44.8	0.0187	11	133928346		JAM3	-10473	Yes
cg12235572	-0.000429393	5.61e-05	1.86e-14	2.71e-10	8.79e-09	----------------+--	-0.000514736	8.77e-05	4.33e-09	47	0.01268	11	44756227		TSPAN18	-29748	Yes
cg14162629	-0.0004827	6.3e-05	1.88e-14	2.71e-10	8.93e-09	---------?------+--	-0.000512408	8.49e-05	1.62e-09	34.9	0.07216	7	2720394	AMZ1	AMZ1	1232	No
cg01254559	-0.000514813	6.73e-05	2.02e-14	2.82e-10	9.59e-09	----------------+--	-0.000561517	9.1e-05	6.68e-10	31.8	0.09104	10	112254100		DUSP5	-3524	Yes
cg13180098	-0.000362945	4.76e-05	2.4e-14	3.19e-10	1.14e-08	---------?------+--	-0.000453302	7.98e-05	1.34e-08	49.6	0.009165	3	129246923	RHO	RHO	-558	No
cg25185429	-0.000301839	3.96e-05	2.44e-14	3.19e-10	1.16e-08	---------+------+--	-0.000324444	5.12e-05	2.42e-10	29.3	0.1128	3	4739461	ITPR1;ITPR1;ITPR1	ITPR1	51416	No
cg26126367	-0.000376255	4.94e-05	2.49e-14	3.19e-10	1.18e-08	-+--------------+--	-0.000453216	7.43e-05	1.04e-09	38.6	0.04454	17	28559497	SLC6A4	SLC6A4	0	No
cg05586134	-0.000480533	6.32e-05	2.8e-14	3.41e-10	1.33e-08	---------?------+--	-0.000620006	0.000112835	3.91e-08	56	0.001996	6	42892994	PTCRA	PTCRA	442	No
cg12138067	-0.000303138	3.98e-05	2.8e-14	3.41e-10	1.33e-08	----------------+--	-0.000380579	6.62e-05	9.17e-09	52.7	0.003769	18	29596358		RNF125	-2086	Yes
cg04208403	-0.000500117	6.58e-05	2.91e-14	3.44e-10	1.38e-08	----------------+--	-0.000538082	8.46e-05	2.06e-10	32	0.08962	16	49525807	ZNF423;ZNF423	ZNF423	0	Yes
cg05516617	-0.000498828	6.57e-05	3.11e-14	3.51e-10	1.47e-08	+---+--------------	-0.000526742	8.07e-05	6.75e-11	25.4	0.1513	7	27221689	HOXA11	HOXA11	0	No
cg17258335	-0.000791367	0.000104213	3.11e-14	3.51e-10	1.47e-08	----------------++-	-0.000852708	0.000155016	3.78e-08	46.2	0.01465	17	1474778	SLC43A2;SLC43A2;SLC43A2	SLC43A2	2917	Yes
cg09186244	-0.000475887	6.27e-05	3.27e-14	3.61e-10	1.55e-08	----------------+--	-0.000475887	6.27e-05	3.27e-14	0	0.4668	16	891805		LMF1	11829	No
cg14906690	-0.000808564	0.000106827	3.76e-14	4e-10	1.78e-08	-------+-------++--	-0.000898352	0.000165232	5.42e-08	46.7	0.01336	10	76573506		KAT6B	-12872	No
cg01257383	-0.000663349	8.77e-05	3.85e-14	4e-10	1.82e-08	--+----------------	-0.000665534	9.16e-05	3.8e-13	5.4	0.3896	11	46408399	CHRM4	CHRM4	-292	Yes
cg16883475	-0.00039471	5.22e-05	3.89e-14	4e-10	1.84e-08	--+----------------	-0.000459153	7.67e-05	2.15e-09	38.4	0.04556	10	80817545	ZMIZ1-AS1;ZMIZ1-AS1;ZMIZ1-AS1	ZMIZ1-AS1	0	Yes
cg10728473	-0.000567664	7.51e-05	4.11e-14	4.14e-10	1.95e-08	----------------+--	-0.000607508	9.93e-05	9.34e-10	30.1	0.106	3	197226514		BDH1	10139	Yes
cg26084700	-0.000588318	7.79e-05	4.37e-14	4.25e-10	2.07e-08	--+------?------+--	-0.000628341	0.000117091	8.04e-08	48.5	0.01116	2	231693479		CAB39	7689	Yes
cg14425869	-0.000667808	8.85e-05	4.4e-14	4.25e-10	2.08e-08	----------------+--	-0.000734306	0.000134544	4.82e-08	47.2	0.01219	9	98343728		PTCH1	-64481	Yes
cg16412573	-0.000522788	6.93e-05	4.54e-14	4.3e-10	2.15e-08	---------?------+--	-0.000584363	0.000100373	5.82e-09	43.2	0.02697	14	72757840	RGS6;RGS6;RGS6;RGS6;RGS6;RGS6;RGS6;RGS6;RGS6;RGS6	RGS6	-129846	No
cg22118465	-0.000355523	4.72e-05	4.76e-14	4.42e-10	2.25e-08	---------?------+--	-0.00037298	6e-05	5.1e-10	27.8	0.1321	3	52486691	TNNC1	TNNC1	1366	No
cg25213362	-0.000670937	8.91e-05	4.93e-14	4.5e-10	2.34e-08	--+-+----+------+--	-0.000682625	0.0001319	2.27e-07	47.7	0.01116	12	51236634	TMPRSS12	TMPRSS12	-66	Yes
cg05541542	-0.000453029	6.02e-05	5.18e-14	4.63e-10	2.45e-08	---------+------+--	-0.00050466	7.84e-05	1.22e-10	28.1	0.1238	16	1430367	UNKL;UNKL;UNKL	UNKL	-683	Yes
cg01836137	-0.00107655	0.0001431	5.35e-14	4.7e-10	2.54e-08	----+-----------+--	-0.00107829	0.000186897	7.95e-09	33.4	0.07858	14	105167300	INF2;INF2;INF2	INF2	0	Yes
cg00974985	-0.000333248	4.43e-05	5.68e-14	4.9e-10	2.69e-08	-+-------?------+--	-0.000344755	5.04e-05	7.98e-12	13.3	0.2943	14	67915433		AX746582	-784	Yes
cg13159037	-0.00040748	5.43e-05	5.89e-14	4.98e-10	2.79e-08	---------?------+--	-0.000408084	5.44e-05	6.58e-14	0.3	0.4505	6	1242535		FOXQ1	-70139	No
cg08289937	-0.000354436	4.74e-05	7.43e-14	6.18e-10	3.52e-08	----+--------------	-0.000360773	5e-05	5.67e-13	5.8	0.3852	14	53487123		DDHD1	16334	Yes
cg04559604	-0.000427459	5.72e-05	7.62e-14	6.22e-10	3.61e-08	----------------+--	-0.000520871	8.95e-05	5.93e-09	48.3	0.01	8	22031763	BMP1;BMP1;BMP1;BMP1	BMP1	0	Yes
cg23093846	-0.000595163	7.97e-05	7.89e-14	6.34e-10	3.74e-08	----------------+--	-0.000665064	9.85e-05	1.45e-11	18	0.2337	1	68509382	GNG12-AS1	GNG12-AS1	2262	No
cg09243648	-0.000931975	0.000124795	8.14e-14	6.43e-10	3.86e-08	-+--------------+--	-0.00136505	0.00028972	2.46e-06	74.5	3.47e-08	17	45944464		BC031827	1908	Yes
cg20787665	-0.000358011	4.8e-05	8.4e-14	6.52e-10	3.98e-08	--+-------------+--	-0.00037488	5.95e-05	2.95e-10	23.6	0.1704	1	10969475		C1orf127	37054	Yes
cg01305801	-0.000400324	5.37e-05	8.6e-14	6.58e-10	4.08e-08	---------+------+--	-0.000548665	0.000106387	2.51e-07	63.3	0.000106	5	139279943	NRG2;NRG2;NRG2;NRG2;NRG2	NRG2	0	No
cg05149776	-0.00057824	7.76e-05	8.94e-14	6.73e-10	4.24e-08	+---------------+--	-0.000651418	0.00012117	7.61e-08	49.6	0.007675	5	140870164	PCDHGA8;PCDHGB5;PCDHGA9;PCDHGB6;PCDHGA10;PCDHGB7;PCDHGA11;PCDHGA11;PCDHGA12;PCDHGC3;PCDHGC3;PCDHGC4;PCDHGC5;PCDHGC5;PCDHGA1;PCDHGA2;PCDHGA3;PCDHGB1;PCDHGA4;PCDHGB2;PCDHGA5;PCDHGB3;PCDHGA6;PCDHGA7;PCDHGB4	PCDHGA8	-1280	Yes
cg20928986	-0.000509427	6.84e-05	9.32e-14	6.9e-10	4.42e-08	----------------+--	-0.000656724	0.00012489	1.45e-07	60.2	0.0003782	2	231044540	SP110;SP110;SP110;SP110	SP110	0	No
cg14340889	-0.000407777	5.49e-05	1.1e-13	7.82e-10	5.22e-08	-+--------------+--	-0.000422021	6.17e-05	7.71e-12	11.5	0.3145	14	75072120	LTBP2	LTBP2	0	No
cg26434090	-0.000794184	0.000106911	1.1e-13	7.82e-10	5.2e-08	+------------------	-0.000798421	0.000117819	1.23e-11	12.7	0.2997	11	117665395	DSCAML1	DSCAML1	0	No
cg21475076	-0.000484189	6.52e-05	1.11e-13	7.82e-10	5.24e-08	---------?-------+-	-0.000502266	8.83e-05	1.27e-08	34	0.07931	1	1100493		MIR200B	-1990	Yes
cg05976575	-0.000471506	6.35e-05	1.15e-13	7.89e-10	5.44e-08	----+--------------	-0.000511618	8.03e-05	1.87e-10	26.2	0.143	16	66613582	CMTM2	CMTM2	232	Yes
cg14826417	-0.000599206	8.07e-05	1.15e-13	7.89e-10	5.44e-08	---------+------+--	-0.000645906	0.000108846	2.95e-09	35	0.06698	7	73244073	CLDN4	CLDN4	-1119	Yes
cg26665701	-0.000494053	6.68e-05	1.41e-13	9.5e-10	6.7e-08	----------------+--	-0.000657064	0.000129368	3.79e-07	66.3	2.29e-05	16	50616055	NKD1	NKD1	0	No
cg21778193	-0.00109335	0.000147867	1.42e-13	9.5e-10	6.74e-08	--+--------------+-	-0.00109335	0.000147867	1.42e-13	0	0.5694	1	1098070		MIR200B	-4413	No
cg27440592	-0.000436822	5.91e-05	1.48e-13	9.72e-10	7e-08	----------------+--	-0.000576589	9.74e-05	3.24e-09	51.2	0.00546	11	125971784		CDON	-38597	No
cg00919126	-0.000531343	7.21e-05	1.65e-13	1.07e-09	7.81e-08	-+-------+------+--	-0.000542724	9.94e-05	4.81e-08	37.6	0.05011	4	187761401		FAT1	-113551	No
cg20363586	-0.000490829	6.66e-05	1.73e-13	1.1e-09	8.2e-08	--+-------------+--	-0.000490829	6.66e-05	1.73e-13	0	0.4594	11	1855286	SYT8	SYT8	-387	No
cg10716518	-0.000549371	7.46e-05	1.74e-13	1.1e-09	8.25e-08	++-------?------+--	-0.000579942	0.000119365	1.18e-06	52.3	0.00515	6	32166722	NOTCH4	NOTCH4	-1351	Yes
cg00339913	-0.000917339	0.000124749	1.93e-13	1.19e-09	9.15e-08	+--------?------+--	-0.000870514	0.000173369	5.14e-07	40.1	0.04074	8	22085227	PHYHIP;PHYHIP	PHYHIP	0	Yes
cg23210881	-0.000385097	5.24e-05	1.93e-13	1.19e-09	9.13e-08	++--------------+--	-0.000491233	9.07e-05	6.01e-08	57.9	0.0008718	2	63670795	WDPCP	WDPCP	-431	Yes
cg11156132	-0.00068339	9.3e-05	1.97e-13	1.19e-09	9.34e-08	---------?------+--	-0.000817478	0.000157472	2.09e-07	54.9	0.002698	3	53233269		PRKCD	6536	Yes
cg07143479	-0.000535993	7.29e-05	2.02e-13	1.19e-09	9.58e-08	----+----?-----?+--	-0.000573237	9.63e-05	2.64e-09	31.3	0.1061	11	12402127	PARVA	PARVA	0	Yes
cg07756477	-0.000451361	6.14e-05	2.02e-13	1.19e-09	9.57e-08	--+-------------+--	-0.000507748	9.14e-05	2.79e-08	45.3	0.01718	15	75105012	LMAN1L	LMAN1L	-140	No
cg17684850	-0.000407533	5.55e-05	2.1e-13	1.19e-09	9.93e-08	+---------------+--	-0.000453556	7.69e-05	3.74e-09	35.4	0.06398	3	126670429	CHCHD6	CHCHD6	0	Yes
cg02147240	-0.000442796	6.03e-05	2.11e-13	1.19e-09	1e-07	----------------+--	-0.00054261	9.64e-05	1.82e-08	50.2	0.006752	14	73011054	RGS6;RGS6;RGS6;RGS6;RGS6;RGS6;RGS6;RGS6;RGS6;RGS6	RGS6	0	Yes
cg17149350	-0.000465241	6.34e-05	2.11e-13	1.19e-09	9.97e-08	---?-----?------+--	-0.000576582	0.000100565	9.84e-09	50.4	0.009313	10	80015831		LINC00856	3429	Yes
cg07556151	-0.000424654	5.79e-05	2.13e-13	1.19e-09	1.01e-07	---------+------+--	-0.000475201	7.74e-05	8.21e-10	29.4	0.1118	16	3089237		LOC100128770	-1437	Yes
cg09338412	-0.000432334	5.89e-05	2.14e-13	1.19e-09	1.01e-07	-------------------	-0.000445995	6.49e-05	6.22e-12	11.9	0.3086	22	24979554	GGT1	GGT1	-163	Yes
cg10532807	-0.000373406	5.09e-05	2.24e-13	1.23e-09	1.06e-07	---?------------+--	-0.000393839	8.06e-05	1.01e-06	48.6	0.01102	17	935766	ABR;ABR;ABR;ABR;ABR	ABR	-704	Yes
cg02240013	-0.000339195	4.63e-05	2.32e-13	1.26e-09	1.1e-07	---------?------++-	-0.000363351	7.53e-05	1.39e-06	50.6	0.007349	3	48680392	CELSR3	CELSR3	971	No
cg08034750	-0.0004094	5.59e-05	2.44e-13	1.3e-09	1.16e-07	-+-------?---------	-0.000494928	9.45e-05	1.62e-07	54.4	0.003112	1	219919793		SLC30A10	0	No
cg03455255	-0.000414578	5.66e-05	2.49e-13	1.3e-09	1.18e-07	---------?---------	-0.000414578	5.66e-05	2.49e-13	0	0.6737	2	54483193	TSPYL6;ACYP2	ACYP2	216	Yes
cg18961788	-0.000507213	6.93e-05	2.5e-13	1.3e-09	1.18e-07	-+--------------+--	-0.000640523	0.00011056	6.9e-09	50.8	0.005992	14	102019326	DIO3OS	DIO3AS	0	No
cg14059963	-0.000245042	3.35e-05	2.51e-13	1.3e-09	1.19e-07	----------------+--	-0.000245042	3.35e-05	2.51e-13	0	0.5042	12	12815026	GPR19	GPR19	356	No
cg13725657	-0.000524845	7.17e-05	2.56e-13	1.32e-09	1.21e-07	---------?------+--	-0.000659357	0.00013574	1.19e-06	65.5	5.37e-05	9	136769761	VAV2;VAV2	VAV2	0	Yes
cg21899777	-0.000401674	5.49e-05	2.63e-13	1.34e-09	1.24e-07	----------------+--	-0.000421281	7.25e-05	6.11e-09	28.9	0.1161	22	46771084	CELSR1	CELSR1	0	No
cg21699252	-0.000335536	4.59e-05	2.66e-13	1.34e-09	1.26e-07	-+-------?------+--	-0.000392156	7.11e-05	3.5e-08	45.9	0.01775	2	16079013	MYCNOS	MYCNOS	1006	No
cg24543574	-0.000389416	5.33e-05	2.7e-13	1.35e-09	1.28e-07	-------------------	-0.00046851	8.43e-05	2.74e-08	50.4	0.006487	10	76789311	KAT6B;KAT6B;KAT6B	KAT6B	0	No
cg09722555	-0.000411811	5.64e-05	2.79e-13	1.37e-09	1.32e-07	-+--------------+--	-0.000514053	9.38e-05	4.26e-08	51.5	0.005104	9	34662282	CCL27;CCL27	CCL27	-390	No
cg21550219	-0.000467405	6.4e-05	2.81e-13	1.37e-09	1.33e-07	-------------------	-0.000536756	9.2e-05	5.49e-09	41.2	0.03205	5	135394043	TGFBI	TGFBI	-3145	No
cg07674570	-0.000704133	9.65e-05	2.87e-13	1.38e-09	1.36e-07	----------------+--	-0.000800794	0.000137622	5.93e-09	38.8	0.04364	11	65346152	EHBP1L1	EHBP1L1	0	No
cg22971939	-0.000376956	5.16e-05	2.88e-13	1.38e-09	1.36e-07	-------------------	-0.000444388	7.9e-05	1.88e-08	46.6	0.01372	2	217603485		IGFBP5	-43213	Yes
cg00354884	-0.000439582	6.02e-05	2.96e-13	1.39e-09	1.4e-07	----------------+--	-0.00054734	0.000113468	1.41e-06	63.9	8.09e-05	17	1057541	ABR;ABR	ABR	0	No
cg09105442	-0.000622942	8.54e-05	2.97e-13	1.39e-09	1.41e-07	-------------------	-0.000622942	8.54e-05	2.97e-13	0	0.4719	10	1228439	ADARB2	ADARB2	0	Yes
cg03226872	-0.000455394	6.24e-05	3.01e-13	1.4e-09	1.42e-07	-+-------?------+--	-0.000492009	8.54e-05	8.22e-09	33.5	0.08266	20	36153865	BLCAP;BLCAP;BLCAP;BLCAP;BLCAP	BLCAP	-912	Yes
cg24998197	-0.000611968	8.42e-05	3.58e-13	1.64e-09	1.69e-07	--+?------------+--	-0.00070019	0.000147481	2.06e-06	59.3	0.0007168	8	60197574		SNORA51	-147513	No
cg23438015	-0.000345498	4.76e-05	3.89e-13	1.77e-09	1.84e-07	---------+------+--	-0.000406439	6.68e-05	1.2e-09	32.5	0.08548	12	111499808	CUX2	CUX2	0	Yes
cg27218154	-0.000429578	5.93e-05	4.37e-13	1.97e-09	2.07e-07	---------?------+--	-0.000482628	8.49e-05	1.32e-08	37.9	0.05266	11	36469878	PRR5L;PRR5L;PRR5L;PRR5L	PRR5L	0	No
cg07612768	-0.000307499	4.25e-05	4.49e-13	2e-09	2.13e-07	----------------+--	-0.000361327	6.28e-05	8.96e-09	41.4	0.0309	16	17539761	XYLT1	XYLT1	0	Yes
cg13545165	-0.000289848	4e-05	4.52e-13	2e-09	2.14e-07	---------?------+--	-0.000307933	4.82e-05	1.65e-10	19.6	0.2197	11	45204843	PRDM11;PRDM11;PRDM11	PRDM11	-29178	No
cg03478916	-0.000462665	6.4e-05	4.69e-13	2.05e-09	2.22e-07	---?---------------	-0.000574989	9.98e-05	8.37e-09	49.1	0.01004	8	22421029	SORBS3	SORBS3	-2149	No
cg02339542	-0.000352796	4.88e-05	4.72e-13	2.05e-09	2.24e-07	-+-?------------+--	-0.000363896	5.85e-05	4.95e-10	20.1	0.2142	12	92823161	CLLU1;CLLU1OS;CLLU1;CLLU1	CLLU1	-1237	Yes
cg07745905	-0.000429967	5.95e-05	4.82e-13	2.07e-09	2.29e-07	-+--------------+--	-0.000465613	7.49e-05	5.21e-10	24.5	0.1604	11	11376360	CSNK2A3;GALNT18	GALNT18	-1456	Yes
cg16344173	-0.000549956	7.61e-05	4.85e-13	2.07e-09	2.3e-07	----------------+--	-0.000580812	0.000107063	5.8e-08	40.1	0.03698	7	2158623	MAD1L1;MAD1L1;MAD1L1;MAD1L1;MAD1L1	MAD1L1	0	No
cg16225947	-0.000454252	6.28e-05	4.89e-13	2.07e-09	2.32e-07	-+--------------+--	-0.000571218	0.000116082	8.62e-07	62.2	0.0001705	15	30011038	TJP1;TJP1;TJP1;TJP1	TJP1	0	Yes
cg10246774	-0.000388815	5.38e-05	4.96e-13	2.07e-09	2.35e-07	---------?---------	-0.00044239	7.44e-05	2.78e-09	32.3	0.09237	1	10386268	KIF1B	KIF1B	17613	No
cg19497523	-0.000925077	0.000128026	4.99e-13	2.07e-09	2.36e-07	--+-----+------+---	-0.00100206	0.00018803	9.86e-08	43.1	0.0241	19	2425476	TMPRSS9;TMPRSS9	TMPRSS9	145	No
cg27230749	-0.000350371	4.85e-05	5.02e-13	2.07e-09	2.38e-07	----------------+--	-0.000394322	6.48e-05	1.18e-09	33.5	0.07777	1	20123989	TMCO4	TMCO4	1848	Yes
cg00788660	-0.000449526	6.23e-05	5.17e-13	2.11e-09	2.45e-07	--+------?------+--	-0.000493443	9.45e-05	1.77e-07	45.1	0.02027	2	8424578	LINC00299	LINC00299	0	Yes
cg16242219	-0.000374958	5.19e-05	5.23e-13	2.11e-09	2.48e-07	----------------+--	-0.000509005	9.24e-05	3.57e-08	51.3	0.005346	14	102021751	DIO3OS	DIO3AS	262	Yes
cg27586207	-0.000545206	7.55e-05	5.28e-13	2.11e-09	2.5e-07	----------------+--	-0.000584054	9.95e-05	4.42e-09	33.6	0.07673	1	153666106	NPR1	NPR1	0	No
cg15020801	0.000681931	9.45e-05	5.3e-13	2.11e-09	2.51e-07	+++++++++-++++++-++	0.000673368	0.000139247	1.33e-06	47.6	0.0115	17	46022809	PNPO	PNPO	0	Yes
cg13266018	-0.000690453	9.58e-05	5.64e-13	2.23e-09	2.67e-07	+--------+------+--	-0.000763631	0.00015338	6.4e-07	54.6	0.002332	7	5637739	FSCN1	FSCN1	-4763	Yes
cg05659486	-0.000647064	8.98e-05	5.82e-13	2.27e-09	2.76e-07	-+--------------+--	-0.00075441	0.000134357	1.97e-08	43.3	0.02358	6	53792689		AK056584	-2154	No
cg18995031	-0.000410678	5.7e-05	5.86e-13	2.27e-09	2.77e-07	----------------+--	-0.000513798	8.66e-05	2.93e-09	38.5	0.04494	13	114780876	RASA3	RASA3	1836	Yes
cg08673763	-0.000510702	7.1e-05	6.5e-13	2.5e-09	3.08e-07	---------?------+--	-0.000569264	8.95e-05	2.03e-10	24.1	0.1695	6	30860960	DDR1;DDR1;DDR1;DDR1;DDR1;DDR1;DDR1;DDR1;DDR1	DDR1	995	Yes
cg05121182	-0.000489301	6.81e-05	6.74e-13	2.57e-09	3.19e-07	-+-----------------	-0.000584749	0.000108751	7.58e-08	53.6	0.003022	3	123812381	KALRN;KALRN;KALRN	KALRN	-1146	Yes
cg03945387	-0.000604121	8.42e-05	7.06e-13	2.68e-09	3.35e-07	-+--------------+--	-0.000822196	0.000164169	5.49e-07	63.2	0.0001101	16	30584858	ZNF688;ZNF688	ZNF688	-1130	Yes
cg05261299	-0.000382489	5.33e-05	7.37e-13	2.74e-09	3.49e-07	-+------+-------+--	-0.000417825	7e-05	2.33e-09	30.8	0.09987	12	52437299	NR4A1;NR4A1	NR4A1	-217	Yes
cg11920943	-0.000456103	6.36e-05	7.39e-13	2.74e-09	3.5e-07	---------?-----?---	-0.000529926	8.45e-05	3.5e-10	30.8	0.1102	8	49037460		UBE2V2	63006	No
cg13617225	-0.000472989	6.6e-05	7.51e-13	2.74e-09	3.56e-07	+---------------+--	-0.000480094	7.61e-05	2.77e-10	13.8	0.2851	9	132256562	LINC00963	LINC00963	0	No
cg15029475	-0.000723026	0.000100854	7.55e-13	2.74e-09	3.58e-07	--------+?------+--	-0.000768662	0.000151952	4.22e-07	50.7	0.007338	5	3028202		C5orf38	272691	Yes
cg25107791	-0.000573381	8e-05	7.59e-13	2.74e-09	3.6e-07	----------------+--	-0.000650741	0.000107782	1.56e-09	34.5	0.07045	6	35764958	CLPS;CLPS;CLPS	CLPS	163	No
cg14037463	-0.000438966	6.12e-05	7.64e-13	2.74e-09	3.62e-07	---------?---------	-0.000501027	8.18e-05	9.25e-10	28.6	0.1243	6	32041678	TNXB	TNXB	23894	Yes
cg05304729	0.000863011	0.000120415	7.67e-13	2.74e-09	3.63e-07	++-+++++++++++++-++	0.000863011	0.000120415	7.67e-13	0	0.5561	1	158800024	MNDA	MNDA	-1143	Yes
cg27010214	-0.000487324	6.8e-05	7.7e-13	2.74e-09	3.65e-07	---------?------+--	-0.00053077	8.84e-05	1.89e-09	26.5	0.145	14	74826663	VRTN	VRTN	0	No
cg25382340	-0.000549775	7.68e-05	7.93e-13	2.8e-09	3.76e-07	+---------------+--	-0.00059656	0.000115472	2.39e-07	47.4	0.01177	1	233162249	PCNXL2	PCNX2	0	Yes
cg08412584	-0.000577856	8.07e-05	8.06e-13	2.83e-09	3.82e-07	---------?------+--	-0.000654469	0.000109389	2.19e-09	35	0.07177	6	165997822	PDE10A;PDE10A	PDE10A	-7795	Yes
cg10498052	-0.000723177	0.000101046	8.25e-13	2.87e-09	3.91e-07	+---------------+--	-0.000928364	0.000181183	2.99e-07	58.2	0.0007943	17	16367232	LRRC75A-AS1;LRRC75A-AS1;LRRC75A-AS1;LRRC75A-AS1;LRRC75A-AS1;LRRC75A-AS1;LRRC75A-AS1;LRRC75A-AS1;LRRC75A-AS1;LRRC75A-AS1;LRRC75A;LRRC75A	LRRC75A	0	No
cg08073652	-0.000255452	3.57e-05	8.29e-13	2.87e-09	3.93e-07	++-----------------	-0.00035148	7.29e-05	1.41e-06	66.8	1.66e-05	6	43418057	ABCC10;ABCC10	ABCC10	32	No
cg07147130	-0.000334972	4.68e-05	8.37e-13	2.87e-09	3.97e-07	-----+-------------	-0.000361475	6.51e-05	2.81e-08	32.1	0.08866	7	1984938	MAD1L1;MAD1L1;MAD1L1;MAD1L1;MAD1L1	MAD1L1	-4753	Yes
cg07123548	-0.000592888	8.29e-05	8.41e-13	2.87e-09	3.99e-07	----------------+--	-0.000635475	0.000107223	3.09e-09	28.7	0.118	19	40896163	HIPK4	HIPK4	-69	No
cg11884274	-0.000694257	9.71e-05	8.66e-13	2.93e-09	4.1e-07	----------------+--	-0.000694257	9.71e-05	8.66e-13	0	0.8277	6	32164927	NOTCH4	NOTCH4	444	Yes
cg24830036	-0.00031938	4.47e-05	9.4e-13	3.16e-09	4.45e-07	-+--------------+--	-0.000393057	7.85e-05	5.57e-07	58.6	0.0006896	19	39057507	RYR1;RYR1	RYR1	1096	No
cg08165487	-0.000418495	5.86e-05	9.51e-13	3.17e-09	4.51e-07	----------------+--	-0.000479874	8.29e-05	7.02e-09	39.3	0.04087	1	59211967		JUN	34495	Yes
cg00178551	-0.000668112	9.37e-05	9.87e-13	3.26e-09	4.68e-07	+-+-------------+?-	-0.000674014	0.000126833	1.07e-07	39.3	0.04497	8	1164044		ERICH1-AS1	76267	No
cg19251719	-0.000392849	5.51e-05	9.91e-13	3.26e-09	4.69e-07	---------+------+--	-0.000432951	7.81e-05	3.01e-08	34.8	0.06833	1	203055479	MYOG	MYOG	-102	No
cg08350126	-0.000487874	6.84e-05	1.01e-12	3.28e-09	4.78e-07	----------------+--	-0.000566597	9.64e-05	4.11e-09	37.2	0.05264	11	6463476	HPX	HPX	-1222	Yes
cg14209875	-0.000322279	4.52e-05	1.01e-12	3.28e-09	4.79e-07	----------------+--	-0.000377271	6.81e-05	3.07e-08	37.6	0.05001	19	45515588	RELB	RELB	0	No
cg06966462	-0.000470293	6.6e-05	1.02e-12	3.29e-09	4.84e-07	--+-------------+--	-0.000595736	0.000127485	2.97e-06	63.6	9.03e-05	2	9612807	CPSF3	CPSF3	0	No
cg08605347	-0.00032541	4.57e-05	1.05e-12	3.35e-09	4.97e-07	---------+---------	-0.000364857	6.94e-05	1.49e-07	45	0.01805	10	533359	DIP2C	DIP2C	-2255	No
cg22061561	-0.000359983	5.05e-05	1.05e-12	3.35e-09	4.99e-07	---------+------+--	-0.000405836	7.82e-05	2.13e-07	44.1	0.02074	11	18723988	TMEM86A	TMEM86A	1863	No
cg16927285	-0.000418218	5.88e-05	1.1e-12	3.47e-09	5.21e-07	---------?------+--	-0.000490335	8.75e-05	2.09e-08	42.3	0.03035	3	62128744	PTPRG	PTPRG	-18352	No
cg11070531	-0.000208297	2.93e-05	1.12e-12	3.49e-09	5.28e-07	---------------+---	-0.000210467	3.09e-05	9.04e-12	4.9	0.3958	1	249148986	ZNF692;ZNF692;ZNF692	ZNF692	1248	No
cg00839272	-0.000548778	7.71e-05	1.13e-12	3.49e-09	5.35e-07	+---------------+--	-0.000637439	0.00012971	8.91e-07	54.3	0.002553	2	175583849		CHRNA1	28473	No
cg02367167	-0.000293329	4.12e-05	1.13e-12	3.49e-09	5.35e-07	-------------------	-0.000324868	5.15e-05	2.78e-10	24.6	0.1595	4	53690624		LINC01618	8993	No
cg12427469	-0.00034799	4.89e-05	1.13e-12	3.49e-09	5.37e-07	--+------+------+--	-0.000375988	6.85e-05	4.11e-08	35.7	0.06191	11	2809574	KCNQ1;KCNQ1	KCNQ1	10307	No
cg17046484	-0.000502129	7.06e-05	1.17e-12	3.56e-09	5.53e-07	-+--------------+--	-0.000616456	0.000122782	5.15e-07	58.3	0.0007523	17	19269624	B9D1	B9D1	-3578	No
cg18842805	-0.00041812	5.88e-05	1.18e-12	3.58e-09	5.58e-07	+-+?------------+--	-0.000416736	8.27e-05	4.75e-07	38.8	0.04761	7	5629913		FSCN1	-2522	Yes
cg09255142	-0.00032944	4.64e-05	1.21e-12	3.65e-09	5.72e-07	--+------+------+--	-0.000391761	7.26e-05	6.83e-08	47.1	0.01242	1	54170850	GLIS1	GLIS1	0	Yes
cg14214834	-0.000370173	5.21e-05	1.23e-12	3.68e-09	5.81e-07	-------------------	-0.000456754	7.46e-05	9.39e-10	37.1	0.05329	3	123139305	ADCY5	ADCY5	-1249	Yes
cg02698332	-0.000438241	6.17e-05	1.24e-12	3.69e-09	5.87e-07	+---------------+--	-0.000485515	9.59e-05	4.17e-07	43.4	0.02307	5	131323632	ACSL6;ACSL6;ACSL6;ACSL6;ACSL6;ACSL6	ACSL6	-1085	No
cg18597485	-0.000467463	6.58e-05	1.25e-12	3.7e-09	5.91e-07	-+-----------+--+--	-0.00050961	9.93e-05	2.9e-07	44.6	0.01908	15	90189150	KIF7	KIF7	1793	Yes
cg04836151	0.000971515	0.00013688	1.27e-12	3.74e-09	6.02e-07	++-+++++++++++++-++	0.000971515	0.00013688	1.27e-12	0	0.4695	8	144213766		LY6H	25564	Yes
cg23749046	-0.000356577	5.03e-05	1.31e-12	3.82e-09	6.22e-07	---------+------+--	-0.000375705	6.17e-05	1.17e-09	22.3	0.1848	1	110082924	GPR61	GPR61	431	Yes
cg25362648	-0.000279403	3.94e-05	1.31e-12	3.82e-09	6.21e-07	----------------+--	-0.000352528	6.64e-05	1.08e-07	48.7	0.009235	12	109273780	DAO	DAO	442	Yes
cg18984211	-0.000527345	7.44e-05	1.33e-12	3.83e-09	6.29e-07	----------------+--	-0.000546988	8.54e-05	1.51e-10	15	0.271	2	73498074	FBXO41	FBXO41	-1226	No
cg07805146	-0.000429372	6.06e-05	1.35e-12	3.83e-09	6.4e-07	-+--------------+--	-0.000571852	0.000111777	3.12e-07	62.3	0.0001627	18	10029179		VAPA	69161	No
cg20948091	-0.000498826	7.04e-05	1.35e-12	3.83e-09	6.38e-07	----------------+--	-0.00057568	0.000104327	3.43e-08	43.5	0.0229	3	49608040	BSN	BSN	0	Yes
cg25781162	-0.000395746	5.58e-05	1.35e-12	3.83e-09	6.38e-07	--+-------------++-	-0.000491648	0.00010838	5.72e-06	65.5	3.59e-05	2	44065996	ABCG8;ABCG5	ABCG5	8	Yes
cg13973641	-0.000415783	5.87e-05	1.38e-12	3.88e-09	6.52e-07	-------------------	-0.000456024	8.09e-05	1.76e-08	35.7	0.06222	9	109691025	MIR548Q;ZNF462	ZNF462	-3888	Yes
cg01963618	-0.000479459	6.77e-05	1.39e-12	3.89e-09	6.58e-07	----+--------------	-0.000486122	9.05e-05	7.68e-08	35.5	0.06365	6	1102332	LOC285768;LOC285768	LINC01622	-765	No
cg13540311	-0.000333293	4.7e-05	1.4e-12	3.89e-09	6.62e-07	+--------?------+--	-0.000345058	5.23e-05	4.08e-11	8.3	0.356	17	75478338	SEPT9;SEPT9;SEPT9;SEPT9;SEPT9;SEPT9;SEPT9	SEPT9	0	No
cg13526476	-0.00033381	4.72e-05	1.46e-12	4.03e-09	6.89e-07	-+--------------+--	-0.000361112	6.37e-05	1.45e-08	34.7	0.0693	3	39497727		MOBP	-11342	No
cg17668756	-0.000458025	6.47e-05	1.49e-12	4.09e-09	7.07e-07	+---------------+--	-0.000553665	0.000101382	4.73e-08	44.5	0.01947	10	73020218	UNC5B;UNC5B	UNC5B	-42233	Yes
cg07521789	-0.00041436	5.86e-05	1.5e-12	4.09e-09	7.08e-07	---------+------+--	-0.000454132	7.85e-05	7.1e-09	32.1	0.08903	14	101519387	MIR382	MIR487A	525	Yes
cg11032189	-0.000514415	7.27e-05	1.5e-12	4.09e-09	7.12e-07	----------------+--	-0.000715536	0.000150809	2.09e-06	70.8	1.13e-06	3	42702502	ZBTB47	ZBTB47	0	Yes
cg01043669	-0.000523197	7.4e-05	1.54e-12	4.12e-09	7.28e-07	+--?------------+--	-0.000584758	0.00011014	1.1e-07	42.5	0.02973	3	72786069		SHQ1	12358	Yes
cg11196544	-0.000321469	4.55e-05	1.54e-12	4.12e-09	7.29e-07	--------+-+-----+--	-0.000404723	7.81e-05	2.21e-07	49.6	0.007677	12	124364298	DNAH10	DNAH10	-45298	Yes
cg12541478	-0.000470156	6.65e-05	1.54e-12	4.12e-09	7.29e-07	---------+------+--	-0.000538866	0.000100184	7.5e-08	44.4	0.01978	12	52444020	NR4A1;NR4A1;NR4A1;NR4A1	NR4A1	-1165	No
cg10677324	-0.000362152	5.12e-05	1.55e-12	4.12e-09	7.34e-07	----------------+--	-0.000518849	9.4e-05	3.37e-08	58.8	0.0006308	3	49837654	CDHR4	CDHR4	-400	Yes
cg01979489	-0.00047441	6.71e-05	1.57e-12	4.12e-09	7.44e-07	--+------?----+-+--	-0.000625813	0.000126066	6.9e-07	64.8	7.81e-05	16	332603	ARHGDIG;PDIA2	PDIA2	-11	Yes
cg20594982	-0.0012017	0.00017002	1.57e-12	4.12e-09	7.45e-07	---------?---------	-0.00124597	0.000192868	1.05e-10	17	0.25	1	976707	AGRN;AGRN	AGRN	0	No
cg27347104	-0.000587356	8.31e-05	1.58e-12	4.12e-09	7.47e-07	----------------+--	-0.000702913	0.000120706	5.77e-09	43.6	0.02265	12	6233657	VWF;VWF	VWF	179	No
cg08305533	-0.000636978	9.01e-05	1.59e-12	4.12e-09	7.55e-07	----------------+--	-0.000812443	0.000142291	1.13e-08	49.8	0.007287	22	32007224	SFI1;SFI1	SFI1	-2928	No
cg25841344	-0.000259163	3.67e-05	1.59e-12	4.12e-09	7.54e-07	----------------+--	-0.000317066	6.27e-05	4.27e-07	54.6	0.002354	17	78354577	RNF213;LOC100294362	RNF213	-5472	No
cg04351541	-0.000555449	7.86e-05	1.63e-12	4.17e-09	7.71e-07	----+----+-----?+--	-0.000632962	0.000142179	8.51e-06	62.8	0.0001879	2	241666333	KIF1A;KIF1A	KIF1A	-918	No
cg06650596	-0.000371038	5.25e-05	1.63e-12	4.17e-09	7.71e-07	-+--------------+--	-0.00044411	8.71e-05	3.42e-07	53.2	0.003342	5	1041028		NKD2	2103	No
cg21494882	-0.000432749	6.13e-05	1.65e-12	4.2e-09	7.8e-07	---------?---------	-0.000439838	6.53e-05	1.68e-11	4.9	0.3967	6	158934883		TULP4	2027	Yes
cg18181492	-0.000629134	8.91e-05	1.68e-12	4.23e-09	7.95e-07	---------?-----?+--	-0.00076107	0.000144728	1.45e-07	46.2	0.01941	1	2340084	PEX10;PEX10	PEX10	3199	No
cg19686940	-0.000513908	7.28e-05	1.68e-12	4.23e-09	7.95e-07	---?---------------	-0.000513908	7.28e-05	1.68e-12	0	0.9484	10	128193332	C10orf90	C10orf90	322	Yes
cg21937867	-0.000462763	6.56e-05	1.7e-12	4.25e-09	8.04e-07	-+-------?---------	-0.000489438	8.51e-05	8.75e-09	29.8	0.114	17	74536062	PRCD;PRCD	PRCD	-58	Yes
cg03221837	-0.000548047	7.77e-05	1.73e-12	4.32e-09	8.22e-07	---------?------+--	-0.000590845	9.94e-05	2.73e-09	29	0.1213	16	54619969		IRX3	-299591	Yes
cg14042601	-0.000480373	6.81e-05	1.75e-12	4.33e-09	8.28e-07	-+--------------+--	-0.000561114	0.000108605	2.38e-07	52.7	0.003796	4	37463204	C4orf19	C4orf19	-162	No
cg24795093	-0.000427586	6.06e-05	1.76e-12	4.35e-09	8.35e-07	---------?---+--+--	-0.000523066	9.79e-05	9.04e-08	50.6	0.007389	5	179290715	TBC1D9B;TBC1D9B	TBC1D9B	0	No
cg21050416	-0.000470581	6.68e-05	1.84e-12	4.53e-09	8.74e-07	----------------+--	-0.000615546	0.000114746	8.12e-08	55.1	0.002046	5	159411100		ADRA1B	11083	Yes
cg12835908	-0.000314629	4.47e-05	1.88e-12	4.58e-09	8.88e-07	----+-----------+--	-0.000405672	7.98e-05	3.75e-07	56.1	0.001528	21	44062563		BC033260	5840	Yes
cg14122506	-0.000342686	4.87e-05	1.9e-12	4.6e-09	9.01e-07	----------------+--	-0.000413393	7.11e-05	6e-09	35.7	0.06203	9	116060914	RNF183	RNF183	406	No
cg19755003	-0.000420416	5.97e-05	1.9e-12	4.6e-09	8.99e-07	-+--------------+--	-0.000557991	0.000103802	7.64e-08	55.9	0.001607	22	46489736	MIRLET7BHG;MIRLET7BHG	MIRLET7BHG	2730	No
cg06829852	-0.00054003	7.67e-05	1.92e-12	4.63e-09	9.11e-07	---------?-----+---	-0.000612225	0.000112998	6.03e-08	46.8	0.01526	3	11012958		SLC6A1	-21461	No
cg08967456	-0.000390207	5.54e-05	1.94e-12	4.65e-09	9.21e-07	---------?------+--	-0.000448916	7.65e-05	4.42e-09	30.7	0.1057	16	3114948	IL32;IL32;IL32;IL32;IL32;IL32;IL32;IL32;IL32	IL32	-364	Yes
cg04788993	-0.000467051	6.64e-05	1.95e-12	4.65e-09	9.26e-07	--+------+------+--	-0.000490521	0.000114877	1.95e-05	60.6	0.0003295	13	31800059	B3GLCT	B3GLCT	0	No
cg06508552	-0.000550347	7.82e-05	1.96e-12	4.65e-09	9.3e-07	--+-------------+--	-0.000581962	0.000109567	1.09e-07	34.7	0.06891	5	135363004		TGFBI	-1579	No
cg06347896	-0.000324801	4.62e-05	1.97e-12	4.65e-09	9.35e-07	----------------+--	-0.00040555	7.86e-05	2.47e-07	53.2	0.003383	20	58645949	C20orf197;C20orf197;C20orf197	C20orf197	0	Yes
cg03596315	-0.000360218	5.12e-05	1.99e-12	4.67e-09	9.43e-07	-+-?-----+------+--	-0.000394716	7.35e-05	8.01e-08	29.8	0.1141	5	179563839	RASGEF1C	RASGEF1C	-63	Yes
cg01924372	-0.000389125	5.54e-05	2.06e-12	4.79e-09	9.78e-07	----------------+--	-0.000452095	8.59e-05	1.44e-07	48.1	0.01026	16	28309935	SBK1	SBK1	0	No
cg06287783	-0.000498932	7.1e-05	2.06e-12	4.79e-09	9.74e-07	---------?------+--	-0.000558748	9.55e-05	4.83e-09	31.8	0.09672	6	33137622	COL11A2;COL11A2;COL11A2;COL11A2;COL11A2;COL11A2	COL11A2	0	Yes
cg14297029	-0.000351074	4.99e-05	2.07e-12	4.79e-09	9.82e-07	-------------------	-0.000429838	7.95e-05	6.4e-08	48.5	0.009513	22	37607676	SSTR3;SSTR3	SSTR3	677	No
cg23851757	-0.000424238	6.04e-05	2.09e-12	4.8e-09	9.91e-07	-++------?------+--	-0.000489194	0.000107628	5.49e-06	62.5	0.0002154	11	57082419	TNKS1BP1	TNKS1BP1	0	Yes
cg09285795	-0.000775443	0.000110336	2.1e-12	4.8e-09	9.93e-07	-------------+-----	-0.000799999	0.00013009	7.77e-10	22.4	0.1836	13	112761581	LINC00403;LINC00403	AK055145	-782	No
cg23250185	-0.000336416	4.79e-05	2.12e-12	4.83e-09	1.01e-06	--+----------+-----	-0.000363768	6.59e-05	3.38e-08	32.2	0.08775	10	135191257	PAOX;PAOX;PAOX	PAOX	-1483	No
cg22396979	-0.000492423	7.01e-05	2.13e-12	4.83e-09	1.01e-06	----------------+--	-0.000575897	9.87e-05	5.45e-09	36.5	0.05714	8	143915919	GML	GML	-297	No
cg08009355	-0.000436324	6.21e-05	2.16e-12	4.87e-09	1.02e-06	----------------+--	-0.000465034	7.26e-05	1.5e-10	18.9	0.2231	17	37712437		CDK12	21637	Yes
cg06015525	0.00071595	0.000101947	2.18e-12	4.87e-09	1.03e-06	+++++++++?++++++--+	0.000713771	0.000143544	6.61e-07	45.8	0.01812	12	57872123	ARHGAP9;ARHGAP9;ARHGAP9	ARHGAP9	-395	Yes
cg06543974	-0.000352704	5.02e-05	2.18e-12	4.87e-09	1.03e-06	-+-------?------+--	-0.000383967	6.65e-05	7.66e-09	25.4	0.1566	6	52002028		MIR206	-7118	Yes
cg26220185	-0.000665149	9.48e-05	2.23e-12	4.95e-09	1.06e-06	--+-------------+--	-0.000886799	0.000180346	8.78e-07	63.8	8.3e-05	7	1894574	MAD1L1;MAD1L1;MAD1L1;MAD1L1;MAD1L1;MAD1L1	MAD1L1	5007	Yes
cg13157483	-0.000547334	7.8e-05	2.24e-12	4.96e-09	1.06e-06	-+-------+------+--	-0.00058221	0.000109255	9.88e-08	41.2	0.03201	11	125145672	PKNOX2	PKNOX2	0	Yes
cg08172927	-0.000457103	6.51e-05	2.25e-12	4.96e-09	1.07e-06	-+--------------+--	-0.000480129	9.12e-05	1.42e-07	36.8	0.05502	14	101927997		DIO3AS	90562	No
cg14014613	-0.000299596	4.27e-05	2.29e-12	5.03e-09	1.09e-06	--+-------------+--	-0.000318704	5.74e-05	2.84e-08	32.1	0.08904	17	3196049	OR3A1	OR3A1	-173	No
cg02856462	-0.000337375	4.81e-05	2.32e-12	5.04e-09	1.1e-06	----------------+--	-0.000363469	6.64e-05	4.33e-08	35.4	0.06442	13	46283374	SPERT;SPERT;SPERT	SPERT	0	No
cg06118533	-0.000478081	6.82e-05	2.32e-12	5.04e-09	1.1e-06	-+-----------+--+--	-0.000511772	9.17e-05	2.36e-08	33.7	0.07618	21	44480711	CBS;CBS;CBS	CBS	0	No
cg07462112	-0.000539632	7.69e-05	2.33e-12	5.04e-09	1.1e-06	----------------+--	-0.000539632	7.69e-05	2.33e-12	0	0.5657	7	1639381		PSMG3-AS1	10120	Yes
cg07539045	-0.00034099	4.86e-05	2.36e-12	5.08e-09	1.12e-06	----------------+--	-0.000357089	5.59e-05	1.64e-10	14.4	0.2778	6	43245571	TTBK1	TTBK1	-4893	No
cg24149278	-0.000524939	7.49e-05	2.37e-12	5.08e-09	1.12e-06	--+----------------	-0.000535873	8.35e-05	1.4e-10	13	0.2956	20	49620597	KCNG1	KCNG1	0	No
cg06185555	-0.000233442	3.33e-05	2.39e-12	5.08e-09	1.13e-06	+---------------+--	-0.000234394	4.06e-05	7.63e-09	20	0.2106	17	37884640	ERBB2;ERBB2;ERBB2;ERBB2;ERBB2	ERBB2	0	No
cg13946929	-0.000399548	5.7e-05	2.4e-12	5.08e-09	1.14e-06	----------------+--	-0.000442082	7.24e-05	1.03e-09	23.3	0.1731	1	205477308	CDK18;CDK18;CDK18	CDK18	0	No
cg22246344	-0.000512204	7.31e-05	2.4e-12	5.08e-09	1.14e-06	----------------+--	-0.000562123	9.33e-05	1.69e-09	27.9	0.1255	2	45183790		SIX3	10574	No
cg07612986	-0.000507528	7.25e-05	2.48e-12	5.21e-09	1.17e-06	--+-+----?------+--	-0.000607828	0.000145697	3.02e-05	65.9	4.45e-05	3	44283035	TOPAZ1	TOPAZ1	-342	No
cg08903939	-0.000289805	4.14e-05	2.49e-12	5.21e-09	1.18e-06	----------------+--	-0.000310074	5.1e-05	1.18e-09	19.3	0.2192	16	49884482	ZNF423	ZNF423	-23564	No
cg02647493	-0.00055933	7.99e-05	2.53e-12	5.27e-09	1.2e-06	----------------+--	-0.000583782	9.84e-05	2.99e-09	26.8	0.137	6	32019042	TNXB	TNXB	-4658	Yes
cg25521481	-0.00070839	0.000101178	2.53e-12	5.27e-09	1.2e-06	----------------+--	-0.00072275	0.000135969	1.06e-07	37.7	0.04981	6	43214396	TTBK1	TTBK1	0	No
cg04611670	-0.000619443	8.85e-05	2.58e-12	5.34e-09	1.22e-06	--++------------+--	-0.000637235	0.00012176	1.66e-07	38	0.04778	1	3509766	MEGF6	MEGF6	0	No
cg19809734	-0.000520263	7.44e-05	2.68e-12	5.51e-09	1.27e-06	+---------------+--	-0.000523595	8.92e-05	4.36e-09	21.4	0.1943	13	112772980		AK055145	8094	No
cg02556381	-0.000323165	4.62e-05	2.69e-12	5.51e-09	1.27e-06	----------------+--	-0.000431314	8.31e-05	2.07e-07	56	0.001545	1	247463421		ZNF496	200	No
cg07537699	-0.000520663	7.45e-05	2.71e-12	5.53e-09	1.28e-06	----------------+--	-0.000520663	7.45e-05	2.71e-12	0	0.4801	6	31646834	LY6G5C	LY6G5C	1316	Yes
cg03156547	-0.000523542	7.49e-05	2.73e-12	5.54e-09	1.29e-06	+--------+------+--	-0.000526591	7.82e-05	1.64e-11	4.4	0.4019	14	23525003	CDH24;CDH24	CDH24	1744	Yes
cg18047172	-0.000261372	3.74e-05	2.84e-12	5.74e-09	1.34e-06	-------------------	-0.000261372	3.74e-05	2.84e-12	0	0.4698	7	50670059	GRB10;GRB10;GRB10;GRB10	GRB10	0	Yes
cg00957598	-0.000484657	6.94e-05	2.86e-12	5.74e-09	1.35e-06	-+--------------+--	-0.000607291	0.0001222	6.71e-07	54.2	0.002614	17	76142333	C17orf99	C17orf99	-100	Yes
cg24672685	-0.000395055	5.66e-05	2.87e-12	5.74e-09	1.36e-06	-+--------------+--	-0.000511486	0.000100386	3.48e-07	58.8	0.0006445	3	58563907	FAM107A;FAM107A;FAM107A;FAM107A	FAM107A	-416	No
cg00465073	-0.000458619	6.57e-05	2.88e-12	5.74e-09	1.37e-06	---------?------+--	-0.000483053	8.39e-05	8.47e-09	26.6	0.1441	18	48252314	MAPK4;MAPK4;MAPK4;MAPK4;MAPK4	MAPK4	0	No
cg13298384	-0.000410476	5.88e-05	2.88e-12	5.74e-09	1.37e-06	----------------+--	-0.000410476	5.88e-05	2.88e-12	0	0.4779	19	42546648	GRIK5;GRIK5	GRIK5	405	No
cg04517258	-0.00038724	5.55e-05	2.99e-12	5.92e-09	1.42e-06	----------------+--	-0.000405475	6.42e-05	2.69e-10	14.6	0.2752	8	144094955	LOC100133669	LOC100133669	0	No
cg26019584	-0.000722036	0.000103474	3e-12	5.92e-09	1.42e-06	---------?---------	-0.000737938	0.000109267	1.44e-11	6	0.384	19	1302689		EFNA2	1260	No
cg17034591	-0.000490076	7.03e-05	3.03e-12	5.97e-09	1.44e-06	+--?------------+--	-0.000539919	0.000104185	2.19e-07	38.8	0.04757	5	134383757	C5orf66	C5orf66	-13793	No
cg13423770	-0.000534479	7.66e-05	3.1e-12	6.07e-09	1.47e-06	----------------+--	-0.000548496	8.78e-05	4.14e-10	15.9	0.2599	1	156338775	RHBG;RHBG;RHBG;RHBG	RHBG	-227	No
cg02022380	-0.000458325	6.57e-05	3.14e-12	6.12e-09	1.49e-06	----------------+--	-0.000590702	0.000108108	4.66e-08	46.9	0.01295	14	101347044	MIR431;MIR433;RTL1;RTL1	RTL1	0	No
cg12598937	-0.000473557	6.79e-05	3.18e-12	6.17e-09	1.51e-06	-+-----------------	-0.000473557	6.79e-05	3.18e-12	0	0.5256	10	10987228	LINC00710;LINC00710;LINC00710	LINC00710	0	Yes
cg20396069	-0.000405087	5.81e-05	3.21e-12	6.2e-09	1.52e-06	-------------------	-0.000426275	6.94e-05	8.08e-10	16.1	0.2576	17	46908122	CALCOCO2;CALCOCO2;CALCOCO2;CALCOCO2;CALCOCO2	CALCOCO2	-249	No
cg08757989	-0.000378383	5.43e-05	3.23e-12	6.21e-09	1.53e-06	--+------+------+--	-0.00039157	8.97e-05	1.26e-05	56	0.001567	13	112617294		SOX1	-104618	No
cg20842396	-0.000333333	4.78e-05	3.24e-12	6.21e-09	1.53e-06	-+-----------+-----	-0.000371709	6.63e-05	2.05e-08	33.3	0.07905	17	75614984		LOC100507351	53881	Yes
cg01881428	-0.000474697	6.82e-05	3.3e-12	6.29e-09	1.57e-06	----------------+--	-0.000584563	0.000115885	4.55e-07	51.9	0.004659	6	33131319	COL11A2;COL11A2;COL11A2	COL11A2	0	Yes
cg26332552	-0.000302509	4.34e-05	3.31e-12	6.29e-09	1.57e-06	---------+---------	-0.000339251	5.44e-05	4.34e-10	20.9	0.2	3	197402549	MIR922;KIAA0226;KIAA0226	RUBCN	538	Yes
cg15623675	-0.000386392	5.55e-05	3.34e-12	6.33e-09	1.58e-06	----------------+--	-0.000409282	6.45e-05	2.2e-10	14.7	0.2746	21	44814783		SIK1	19614	Yes
cg04198210	-0.00055399	7.96e-05	3.35e-12	6.33e-09	1.59e-06	----------------+--	-0.000597532	0.000100791	3.06e-09	27.2	0.1327	15	74528606	CCDC33	CCDC33	-60	Yes
cg12491302	-0.000270909	3.89e-05	3.42e-12	6.43e-09	1.62e-06	-------------------	-0.000297803	4.8e-05	5.54e-10	23.3	0.173	12	123339291	HIP1R;HIP1R;HIP1R	HIP1R	-1181	No
cg01562356	-0.000503794	7.25e-05	3.57e-12	6.68e-09	1.69e-06	-+--------------+--	-0.000573908	0.000104635	4.14e-08	41.9	0.029	20	32701112	EIF2S2	EIF2S2	-1027	No
cg12930896	-0.000427216	6.14e-05	3.59e-12	6.7e-09	1.7e-06	----?-??-??--?-----	-0.000429718	6.25e-05	6.1e-12	1.7	0.4291	2	34719719		Mir_548	-90897	Yes
cg23067466	-0.000306655	4.41e-05	3.62e-12	6.73e-09	1.72e-06	----------------+--	-0.000328461	5.91e-05	2.68e-08	30.8	0.09913	3	53117551		RFT1	4949	No
cg07296835	-0.000402968	5.8e-05	3.65e-12	6.75e-09	1.73e-06	-+-------+------+--	-0.000560827	0.000114425	9.52e-07	64.2	6.71e-05	8	41134425	SFRP1	SFRP1	0	No
cg16672810	-0.000471467	6.79e-05	3.71e-12	6.84e-09	1.76e-06	----------------+--	-0.000564138	0.000118716	2.01e-06	60.6	0.0003336	17	8815876	PIK3R5;PIK3R5;PIK3R5;PIK3R5;PIK3R5;PIK3R5	PIK3R5	-42	Yes
cg23111106	-0.000472733	6.81e-05	3.77e-12	6.92e-09	1.78e-06	-+--------------+--	-0.000550423	9.5e-05	6.87e-09	34.8	0.06838	5	38772401	OSMR-AS1	AK126213	47402	No
cg04257841	-0.000466444	6.72e-05	3.82e-12	7e-09	1.81e-06	-+-------+---------	-0.000555734	0.000103914	8.89e-08	45.9	0.01534	17	5976451	WSCD1	WSCD1	0	No
cg14822195	-0.000312656	4.5e-05	3.91e-12	7.1e-09	1.85e-06	-------?-------+---	-0.000336043	5.91e-05	1.28e-08	28.6	0.1245	7	134218694	AKR1B10	AKR1B10	0	No
cg16331296	-0.000414863	5.98e-05	3.91e-12	7.1e-09	1.85e-06	-+--------------+--	-0.000510501	0.000106743	1.73e-06	61.7	0.0002103	8	1095498		ERICH1-AS1	7721	No
cg24644190	-0.000436941	6.3e-05	4.03e-12	7.28e-09	1.91e-06	---------?------+--	-0.000534737	0.000102839	2e-07	53.3	0.004068	4	7025676	TBC1D14;TBC1D14;TBC1D14;TBC1D14	TBC1D14	6604	No
cg15583517	-0.00049033	7.07e-05	4.14e-12	7.43e-09	1.96e-06	---------?------+--	-0.00058426	0.000110453	1.23e-07	47	0.01464	15	52051142	TMOD2;TMOD2	TMOD2	0	No
cg27142656	-0.00037554	5.42e-05	4.14e-12	7.43e-09	1.96e-06	----------------+--	-0.000429046	8.11e-05	1.21e-07	44.5	0.01959	14	21501986	RNASE13;NDRG2	NDRG2	-10	No
cg20116579	-0.000552324	7.97e-05	4.22e-12	7.54e-09	2e-06	--+------+------+--	-0.000571224	0.000114825	6.53e-07	45.5	0.01645	17	7288001	TNK1;TNK1	TNK1	0	No
cg08214029	-0.000590919	8.53e-05	4.25e-12	7.55e-09	2.01e-06	++--------------+--	-0.000638346	0.000132251	1.39e-06	52.5	0.003992	17	34391478	CCL18	CCL18	-164	Yes
cg06759632	-0.000320191	4.62e-05	4.27e-12	7.55e-09	2.03e-06	-+-----------------	-0.000418731	8.21e-05	3.36e-07	56.4	0.001396	1	1235430	ACAP3;ACAP3	ACAP3	-1095	Yes
cg19802564	-0.000403706	5.83e-05	4.29e-12	7.55e-09	2.03e-06	----------------+--	-0.000506909	8.91e-05	1.26e-08	43.1	0.02442	17	61561470	ACE;ACE;ACE	ACE	551	No
cg17327029	-0.000423194	6.11e-05	4.3e-12	7.55e-09	2.04e-06	--+-------------+--	-0.000583352	0.000108291	7.17e-08	56.6	0.001326	1	36636579	MAP7D1	MAP7D1	-1485	No
cg18772158	-0.000416011	6.01e-05	4.3e-12	7.55e-09	2.04e-06	---?------------+--	-0.000465121	8.97e-05	2.16e-07	42.6	0.02936	3	16215032	GALNT15	GALNT15	-1151	Yes
cg03866836	-0.000451582	6.52e-05	4.4e-12	7.69e-09	2.08e-06	--+-------------+--	-0.000513806	0.000112067	4.54e-06	56.2	0.001496	11	123477197	GRAMD1B;GRAMD1B;GRAMD1B	GRAMD1B	-1319	Yes
cg02231843	-0.000345535	4.99e-05	4.52e-12	7.88e-09	2.14e-06	+---------------+--	-0.000392743	8.33e-05	2.41e-06	55.4	0.001889	10	75596730	CAMK2G;CAMK2G;CAMK2G;CAMK2G;CAMK2G;CAMK2G	CAMK2G	539	No
cg08816023	-0.000384075	5.55e-05	4.54e-12	7.88e-09	2.15e-06	+---------------+--	-0.00041614	6.85e-05	1.24e-09	22.1	0.1867	5	142065539	FGF1;FGF1;FGF1;FGF1;FGF1;FGF1;FGF1;FGF1;FGF1;FGF1;FGF1;FGF1;FGF1	FGF1	114	No
cg14720455	-0.000536754	7.76e-05	4.62e-12	7.96e-09	2.19e-06	---------?---------	-0.000536754	7.76e-05	4.62e-12	0	0.62	16	84075772	SLC38A8	SLC38A8	-10	Yes
cg22545168	-0.00047877	6.92e-05	4.62e-12	7.96e-09	2.19e-06	++--------------+--	-0.00047877	6.92e-05	4.62e-12	0	0.4857	19	54866514	LAIR1;LAIR1;LAIR1;LAIR1;LAIR1;LAIR1;LAIR1;LAIR1	LAIR1	0	No
cg21304158	-0.000688782	9.96e-05	4.67e-12	8.02e-09	2.21e-06	---------------++--	-0.000744507	0.000149633	6.51e-07	47.5	0.01155	2	241937034	SNED1	SNED1	-1220	No
cg22599236	-0.00036676	5.3e-05	4.73e-12	8.08e-09	2.24e-06	--+----------------	-0.000378855	6.33e-05	2.15e-09	17.8	0.2361	21	45877325	LRRC3	LRRC3	24	Yes
cg19682639	-0.00073771	0.000106719	4.76e-12	8.1e-09	2.25e-06	--+-------------+--	-0.000823502	0.000158815	2.16e-07	45.1	0.01763	1	1391102	ATAD3C	ATAD3C	0	No
cg09013975	-0.000719507	0.000104092	4.77e-12	8.1e-09	2.26e-06	-+---?---?-----?+--	-0.000932134	0.000194542	1.66e-06	60	0.001058	17	3847872	ATP2A3;ATP2A3;ATP2A3;ATP2A3;ATP2A3;ATP2A3;ATP2A3	ATP2A3	-14144	No
cg24653728	-0.000413113	5.98e-05	4.94e-12	8.35e-09	2.34e-06	-+-----------------	-0.000559408	0.000116467	1.56e-06	68.5	5.74e-06	11	124294778	OR8B4	OR8B4	-11	No
cg09681300	-0.000243704	3.53e-05	4.95e-12	8.35e-09	2.35e-06	---?-----+---------	-0.000251019	4.07e-05	7.09e-10	14.5	0.28	16	72930200	ZFHX3;ZFHX3	ZFHX3	-74309	Yes
cg05202073	-0.000387273	5.61e-05	4.97e-12	8.35e-09	2.36e-06	----------------+--	-0.000441723	7.62e-05	6.69e-09	29.2	0.114	8	143427461	TSNARE1;TSNARE1	TSNARE1	0	No
cg00311768	-0.000495517	7.18e-05	4.99e-12	8.35e-09	2.37e-06	----------------++-	-0.000657223	0.000134764	1.08e-06	60.7	0.000316	8	144698857	TSTA3	TSTA3	765	No
cg03625136	-0.00041629	6.03e-05	5.01e-12	8.35e-09	2.38e-06	---------?------+--	-0.00052078	9.73e-05	8.76e-08	50.1	0.008166	3	50404127	CYB561D2;CYB561D2;CYB561D2;CACNA2D2;CACNA2D2;CACNA2D2;CACNA2D2	CACNA2D2	0	No
cg00958412	-0.000409995	5.94e-05	5.04e-12	8.35e-09	2.39e-06	----------------+--	-0.000522291	9.34e-05	2.24e-08	50.8	0.005891	12	125216731		SCARB1	45442	Yes
cg24678732	-0.000437707	6.34e-05	5.04e-12	8.35e-09	2.39e-06	++-------?------+--	-0.000480686	9.79e-05	9.03e-07	43.5	0.02566	3	40889142		ZNF621	308099	No
cg21741284	-0.00119039	0.000172431	5.07e-12	8.37e-09	2.4e-06	---------?----+-+--	-0.00125842	0.000246916	3.46e-07	44.1	0.02352	11	2908036	CDKN1C;CDKN1C;CDKN1C	CDKN1C	-1041	No
cg17915429	-0.00049962	7.24e-05	5.16e-12	8.48e-09	2.44e-06	+--------+------+--	-0.00051989	0.000102541	3.98e-07	40.6	0.03457	19	15590069	PGLYRP2	PGLYRP2	246	No
cg14217074	-0.000370318	5.37e-05	5.18e-12	8.49e-09	2.45e-06	++--------------+--	-0.000429094	9.11e-05	2.49e-06	55.4	0.001876	3	187528979		BCL6	-65466	Yes
cg24362829	-0.000609804	8.84e-05	5.23e-12	8.52e-09	2.48e-06	---------?------+--	-0.000630531	0.00013064	1.39e-06	45.4	0.01933	1	178455607		RASAL2	6959	Yes
cg16508101	-0.000435432	6.31e-05	5.25e-12	8.52e-09	2.49e-06	+-+------?------+--	-0.000484685	9.33e-05	2.02e-07	42.9	0.0279	19	14164284	PALM3	PALM3	0	No
cg18453481	-0.000407637	5.91e-05	5.25e-12	8.52e-09	2.49e-06	----------------+--	-0.000530336	0.000100921	1.48e-07	54.6	0.002308	14	102250174	PPP2R5C;PPP2R5C	PPP2R5C	-12069	No
cg21026022	-0.00120644	0.000175059	5.52e-12	8.91e-09	2.61e-06	-------+-?-------?-	-0.00120644	0.000175059	5.52e-12	0	0.5254	18	21719568	CABYR;CABYR;CABYR;CABYR;CABYR;CABYR;CABYR	CABYR	121	Yes
cg12267236	-0.000469126	6.81e-05	5.53e-12	8.91e-09	2.62e-06	---------+---------	-0.000691727	0.000132824	1.91e-07	63.6	9.22e-05	1	117527582	PTGFRN	PTGFRN	0	No
cg18330571	-0.000491505	7.14e-05	5.75e-12	9.22e-09	2.73e-06	+-+----------------	-0.000501166	7.84e-05	1.59e-10	9.1	0.3441	10	131694856	EBF3	EBF3	-53218	No
cg11085282	-0.000427369	6.21e-05	5.76e-12	9.22e-09	2.73e-06	---------+------+--	-0.00047803	8.77e-05	5.08e-08	36.2	0.05864	22	46262203		ATXN10	21016	No
cg22724943	-0.00037944	5.51e-05	5.78e-12	9.22e-09	2.74e-06	-+--------------+--	-0.000419272	7.4e-05	1.45e-08	32.2	0.08826	1	26070246	MAN1C1	MAN1C1	0	No
cg15967501	-0.000901491	0.000130985	5.89e-12	9.36e-09	2.79e-06	--+------?---+--+--	-0.000901491	0.000130985	5.89e-12	0	0.5573	19	49143404	CA11;SEC1P	CA11	0	No
cg20371142	-0.000375954	5.46e-05	5.93e-12	9.4e-09	2.81e-06	----+--------------	-0.000422928	7.73e-05	4.55e-08	37.3	0.05202	20	17295221	PCSK2;PCSK2;PCSK2	PCSK2	0	No
cg22437221	0.00085112	0.000123709	5.99e-12	9.45e-09	2.84e-06	++-+++++++++++++-++	0.000961407	0.000181868	1.25e-07	44.3	0.02016	5	39203007	FYB;FYB;FYB	FYB	122	No
cg14706739	-0.000478897	6.96e-05	6.01e-12	9.47e-09	2.85e-06	-+--------------+--	-0.000613373	0.000121191	4.17e-07	54.8	0.0022	8	21916355	DMTN;DMTN;DMTN;DMTN;DMTN;DMTN;DMTN;DMTN	DMTN	-330	Yes
cg21219157	-0.000577159	8.39e-05	6.04e-12	9.48e-09	2.86e-06	---------?------+--	-0.000869115	0.000170118	3.24e-07	63.5	0.0001435	20	55985753		MIR5095	1367	No
cg24679124	-0.000462868	6.73e-05	6.1e-12	9.54e-09	2.89e-06	--+----------------	-0.000467285	7.22e-05	9.58e-11	6.2	0.3805	3	49694978	BSN	BSN	0	Yes
cg17701146	-0.000590487	8.59e-05	6.16e-12	9.6e-09	2.92e-06	-+-------?------+--	-0.000655812	0.000115569	1.39e-08	32	0.09461	7	157387361	PTPRN2;PTPRN2;PTPRN2;PTPRN2;PTPRN2	PTPRN2	-20247	Yes
cg26325867	-0.000542622	7.89e-05	6.19e-12	9.61e-09	2.93e-06	-+-----------------	-0.00056786	0.000106896	1.08e-07	37.6	0.05004	6	41398693		DQ141194	-71488	Yes
cg04595807	-0.0006406	9.32e-05	6.25e-12	9.68e-09	2.96e-06	----------------+--	-0.000881836	0.000172562	3.22e-07	54.6	0.002307	8	145674353		CYHR1	961	Yes
cg01714383	-0.000371873	5.41e-05	6.32e-12	9.76e-09	3e-06	-------------------	-0.000412223	6.73e-05	8.84e-10	19.9	0.2116	16	87703576	JPH3;JPH3	JPH3	0	No
cg21513316	-0.000364204	5.3e-05	6.37e-12	9.79e-09	3.02e-06	-+-----------------	-0.00053939	0.000105564	3.23e-07	66.2	2.4e-05	14	101532296	MIR410;MIR656	MIR410	-32	No
cg16817426	-0.000440892	6.42e-05	6.38e-12	9.79e-09	3.02e-06	+---------------+--	-0.000531823	9.28e-05	9.99e-09	37.7	0.04998	1	45807214	TOE1;MUTYH;MUTYH;MUTYH;MUTYH;MUTYH;MUTYH;MUTYH;MUTYH	TOE1	-1072	No
cg21934190	-0.000631512	9.2e-05	6.51e-12	9.95e-09	3.09e-06	---------?------+--	-0.000746459	0.000163989	5.32e-06	60.8	0.000429	8	142363160		GPR20	3426	No
cg18164305	-0.000419436	6.11e-05	6.54e-12	9.97e-09	3.1e-06	-+--------------+--	-0.000482359	9.7e-05	6.59e-07	52.1	0.004435	11	4212446		RRM1	0	Yes
cg02369921	-0.00055738	8.12e-05	6.67e-12	1.01e-08	3.16e-06	-+-------?-----?+--	-0.000616468	0.000114566	7.41e-08	39.6	0.04767	9	137482619		COL5A1	-51032	No
cg06861037	-0.000520691	7.59e-05	6.76e-12	1.01e-08	3.2e-06	---------?------+--	-0.00055772	8.96e-05	4.84e-10	16.8	0.2526	16	50278918		PAPD5	9699	No
cg11359771	-0.000452873	6.6e-05	6.77e-12	1.01e-08	3.21e-06	---------+------+--	-0.000551538	0.000103524	9.95e-08	48.6	0.009453	5	131558794	P4HA2;P4HA2;P4HA2;P4HA2;P4HA2	P4HA2	0	Yes
cg12857074	-0.000470929	6.86e-05	6.77e-12	1.01e-08	3.21e-06	--+-------------+--	-0.000501104	0.000107974	3.47e-06	51.3	0.00535	1	200975162	KIF21B	KIF21B	-340	No
cg11592082	-0.000665196	9.69e-05	6.79e-12	1.01e-08	3.22e-06	+--------?------+--	-0.000734664	0.000172191	1.99e-05	59.5	0.0006695	1	27683345	MAP3K6;MAP3K6	MAP3K6	1301	No
cg21809913	-0.000319564	4.66e-05	6.81e-12	1.01e-08	3.23e-06	+--------+------+--	-0.000326937	5.29e-05	6.17e-10	11.4	0.3159	14	101500052	MIR495	MIR495	-39	No
cg04691795	-0.000527752	7.69e-05	6.82e-12	1.01e-08	3.23e-06	----+----+---------	-0.000536503	8.86e-05	1.4e-09	17.6	0.2394	11	2431174	TRPM5	TRPM5	0	No
cg06913337	-0.000814177	0.00011866	6.82e-12	1.01e-08	3.23e-06	+---------------++-	-0.000790211	0.000169743	3.23e-06	47	0.01263	16	88590404	ZFPM1	ZFPM1	0	No
cg06622108	-0.000434714	6.34e-05	6.85e-12	1.01e-08	3.25e-06	----------------+--	-0.000551849	0.000111711	7.81e-07	57.4	0.001018	3	187004969	MASP1;MASP1;MASP1;MASP1	MASP1	-4090	No
cg00344644	-0.000267426	3.9e-05	6.86e-12	1.01e-08	3.25e-06	--+------+------+--	-0.000286081	5.57e-05	2.77e-07	38.2	0.04691	7	133709490	EXOC4	EXOC4	0	No
cg15023686	-0.000524982	7.65e-05	6.95e-12	1.02e-08	3.29e-06	---------?---------	-0.000543936	8.56e-05	2.05e-10	14.3	0.2829	18	76675402		SALL3	-64872	Yes
cg09900521	-0.000377892	5.51e-05	7.06e-12	1.03e-08	3.35e-06	---------+------+--	-0.000424123	8.34e-05	3.69e-07	45.7	0.01606	12	122677357	LRRC43;LRRC43	LRRC43	0	Yes
cg02578103	-0.000441553	6.44e-05	7.09e-12	1.03e-08	3.36e-06	+---------------+--	-0.000560139	0.00011028	3.79e-07	55.3	0.001899	16	67021154	CES4A	CES4A	-1337	Yes
cg23136554	-0.000353257	5.15e-05	7.09e-12	1.03e-08	3.36e-06	-++----------------	-0.000410631	8.41e-05	1.03e-06	53.1	0.003449	2	114037060	PAX8;PAX8;PAX8;PAX8	PAX8	-562	Yes
cg18655918	-0.00056139	8.19e-05	7.17e-12	1.04e-08	3.4e-06	-------------+--+--	-0.000577367	8.98e-05	1.27e-10	8.8	0.3475	19	42429841		ARHGEF1	0	Yes
cg13928485	-0.000987588	0.000144103	7.22e-12	1.04e-08	3.42e-06	---------+------+--	-0.00121482	0.000262253	3.62e-06	60.3	0.0003682	9	136726359	VAV2;VAV2	VAV2	-71010	No
cg25394042	-0.000366767	5.35e-05	7.24e-12	1.04e-08	3.43e-06	-+-----------------	-0.000425597	8.07e-05	1.36e-07	44.7	0.01877	10	131304833	MGMT	MGMT	0	No
cg01904985	-0.000303281	4.43e-05	7.27e-12	1.04e-08	3.44e-06	-------------------	-0.000303281	4.43e-05	7.27e-12	0	0.5758	15	75117658	LMAN1L;CPLX3	LMAN1L	-158	No
cg11395890	-0.000465503	6.79e-05	7.27e-12	1.04e-08	3.44e-06	----------------+--	-0.00061204	0.000112575	5.43e-08	52.5	0.004015	1	15712019	FHAD1	FHAD1	965	Yes
cg03867377	-0.000371106	5.42e-05	7.29e-12	1.04e-08	3.46e-06	----------------+--	-0.000419908	7.5e-05	2.12e-08	36.1	0.05926	3	184289145	EPHB3	EPHB3	0	Yes
cg04563046	-0.000448728	6.55e-05	7.29e-12	1.04e-08	3.45e-06	---------+---------	-0.000463085	7.21e-05	1.35e-10	9.5	0.3386	8	93005307	RUNX1T1;RUNX1T1;RUNX1T1;RUNX1T1	RUNX1T1	-1190	Yes
cg15852490	-0.00041835	6.11e-05	7.3e-12	1.04e-08	3.46e-06	+--------?------+--	-0.000484835	8.42e-05	8.47e-09	28.4	0.127	6	37544545		MIR4462	-21347	Yes
cg05789637	-0.00043886	6.41e-05	7.32e-12	1.04e-08	3.47e-06	----------------+--	-0.000511028	9.53e-05	8.33e-08	44.8	0.01846	1	22139001	LDLRAD2	LDLRAD2	244	No
cg10116178	-0.000357433	5.22e-05	7.36e-12	1.04e-08	3.49e-06	-+--------------+--	-0.000412762	7.88e-05	1.6e-07	45.4	0.01698	11	5538200	UBQLNL	HBG2	-244	No
cg23768131	-0.000414842	6.06e-05	7.37e-12	1.04e-08	3.49e-06	++--------------+--	-0.000465939	8.54e-05	4.79e-08	37.3	0.05178	1	8376931		SLC45A1	-7458	No
cg12020794	-0.000474458	6.93e-05	7.42e-12	1.04e-08	3.52e-06	++-------------++--	-0.000543083	0.000110242	8.38e-07	50.1	0.006871	12	114370423	RBM19;RBM19;RBM19	RBM19	16121	No
cg12729800	-0.000433329	6.33e-05	7.46e-12	1.05e-08	3.54e-06	----------------+--	-0.000526525	0.00010221	2.59e-07	53	0.003517	17	26206844	LYRM9	NOS2	0	No
cg25025992	-0.000604502	8.83e-05	7.57e-12	1.06e-08	3.59e-06	---------+------+--	-0.000723548	0.00014055	2.63e-07	51.1	0.005584	15	78557584	DNAJA4;DNAJA4;DNAJA4	DNAJA4	596	No
cg10531986	0.000658243	9.62e-05	7.7e-12	1.07e-08	3.65e-06	++++++++++++++++-++	0.000658243	9.62e-05	7.7e-12	0	0.4886	9	132652466	FNBP1	FNBP1	0	No
cg25668058	-0.000442454	6.46e-05	7.71e-12	1.07e-08	3.65e-06	---------?---------	-0.000466348	7.25e-05	1.23e-10	12.9	0.2997	12	115183175		TBX3	-61206	No
cg01054402	0.000926144	0.000135366	7.82e-12	1.08e-08	3.71e-06	++--+++++++++++++++	0.00101081	0.000172964	5.09e-09	25	0.1546	2	85551850	TGOLN2;TGOLN2;TGOLN2;TGOLN2	TGOLN2	0	No
cg22440431	-0.000327785	4.79e-05	7.99e-12	1.1e-08	3.79e-06	--+-------------+--	-0.000351708	7.17e-05	9.48e-07	43.1	0.02422	1	213122829	VASH2;VASH2;VASH2;VASH2	VASH2	-1057	No
cg18156417	-0.000349426	5.11e-05	8.01e-12	1.1e-08	3.8e-06	+---?-??-??--------	-0.00039559	8.63e-05	4.54e-06	54.9	0.006941	19	4099405	MAP2K2;MAP2K2	MAP2K2	0	Yes
cg08786207	0.000338889	4.96e-05	8.09e-12	1.11e-08	3.84e-06	+--+++++++++++++-++	0.00043795	9.94e-05	1.05e-05	66.4	2.14e-05	8	41559303	ANK1;ANK1;ANK1;ANK1;ANK1	ANK1	0	Yes
cg16944977	-0.000512947	7.5e-05	8.09e-12	1.11e-08	3.83e-06	---------?------+--	-0.000594254	0.000101756	5.22e-09	34.7	0.07382	2	29203230	FAM179A	FAM179A	-933	No
cg11626582	-0.000453249	6.63e-05	8.11e-12	1.11e-08	3.84e-06	--+-------------+--	-0.000463495	8.41e-05	3.56e-08	29.1	0.1146	10	3761802	LOC105376360	BC037918	0	No
cg21241902	-0.000610381	8.93e-05	8.16e-12	1.11e-08	3.87e-06	---------------+---	-0.000616772	0.000124678	7.54e-07	43.1	0.02425	9	140348014	NELF;NELF;NELF;NELF	NSMF	1145	Yes
cg18338142	-0.000300937	4.4e-05	8.17e-12	1.11e-08	3.87e-06	-+--------------+--	-0.000329944	5.67e-05	5.76e-09	24.8	0.1572	14	62054176	FLJ22447	FLJ22447	0	Yes
cg04605504	-0.000283591	4.15e-05	8.2e-12	1.11e-08	3.88e-06	-+-----------------	-0.000289023	4.39e-05	4.57e-11	6.4	0.3781	1	3199411	PRDM16;PRDM16	PRDM16	154812	Yes
cg19038027	-0.000423364	6.19e-05	8.22e-12	1.11e-08	3.9e-06	---?-----?------+--	-0.000521566	9.03e-05	7.56e-09	38.8	0.05179	10	134306852		AF086154	18277	Yes
cg22368281	-0.000667813	9.77e-05	8.22e-12	1.11e-08	3.89e-06	--+-+--------------	-0.000694393	0.000125267	2.97e-08	30.9	0.09866	7	82270		AK024243	-67326	No
cg25342207	-0.000415829	6.08e-05	8.28e-12	1.11e-08	3.92e-06	---------?------+--	-0.000479671	0.000102709	3.01e-06	51.5	0.006135	10	131708262	EBF3	EBF3	51942	Yes
cg24880869	-0.000548031	8.02e-05	8.32e-12	1.11e-08	3.94e-06	---?--?--+------+--	-0.000564978	9.41e-05	1.9e-09	18.1	0.2418	3	125878378	ALDH1L1;ALDH1L1;ALDH1L1;ALDH1L1	ALDH1L1	-896	No
cg19880852	-0.000254093	3.72e-05	8.33e-12	1.11e-08	3.95e-06	--+----------+-----	-0.000280349	5.24e-05	8.99e-08	38.1	0.04715	12	52948071	KRT71	KRT71	-1140	No
cg25733797	-0.000342104	5.01e-05	8.34e-12	1.11e-08	3.95e-06	-------------------	-0.000450884	7.79e-05	7.21e-09	41.3	0.03137	11	18033296	SERGEF;SERGEF;SERGEF	SERGEF	1178	No
cg10191005	-0.000487254	7.13e-05	8.44e-12	1.12e-08	4e-06	----------------+--	-0.000573635	0.000104478	4.01e-08	44	0.02107	14	102022947	DIO3OS	DIO3OS	688	Yes
cg10109943	-0.000374014	5.48e-05	8.47e-12	1.12e-08	4.01e-06	-------------------	-0.000401027	6.31e-05	2.04e-10	12.6	0.3	17	52563		RPH3AL	9616	No
cg13392861	-0.000400368	5.86e-05	8.52e-12	1.12e-08	4.04e-06	+---------------++-	-0.000431238	8.62e-05	5.62e-07	43.1	0.02421	9	37914861		SHB	1033	No
cg15580968	-0.000595128	8.71e-05	8.54e-12	1.12e-08	4.05e-06	-------------------	-0.000595128	8.71e-05	8.54e-12	0	0.5377	6	37619709	MDGA1	MDGA1	385	No
cg15143447	-0.000293618	4.3e-05	8.69e-12	1.14e-08	4.12e-06	----------------+--	-0.000353276	6.59e-05	8.26e-08	44.7	0.01879	21	44813378		SIK1	21019	No
cg16541075	-0.000356273	5.22e-05	8.69e-12	1.14e-08	4.12e-06	-+--------------+--	-0.000419942	7.68e-05	4.5e-08	41.9	0.02914	2	242832796	LINC01237	RTP5	17314	No
cg15658897	-0.00043687	6.4e-05	9.03e-12	1.17e-08	4.28e-06	+-+------+------+--	-0.000474824	9.76e-05	1.14e-06	45.7	0.01606	12	328320		SLC6A13	1466	Yes
cg00212470	-0.000359551	5.27e-05	9.04e-12	1.17e-08	4.28e-06	----------------+--	-0.000434067	7.94e-05	4.64e-08	43.1	0.02438	1	41301421	KCNQ4;KCNQ4	KCNQ4	0	Yes
cg06997707	-0.000311361	4.56e-05	9.04e-12	1.17e-08	4.28e-06	-+--------------+--	-0.000325232	5.92e-05	3.88e-08	27.3	0.1314	5	14167188	TRIO	TRIO	-16718	No
cg09875213	-0.000402465	5.9e-05	9.06e-12	1.17e-08	4.29e-06	--+------+------+--	-0.00041783	9.9e-05	2.43e-05	53	0.003518	5	134786596	TIFAB	TIFAB	-967	No
cg24126851	-0.000442033	6.48e-05	9.08e-12	1.17e-08	4.3e-06	+---------------+--	-0.000442033	6.48e-05	9.08e-12	0	0.5471	11	6678143	DCHS1	DCHS1	-1069	No
cg11828089	-0.000409963	6.01e-05	9.11e-12	1.17e-08	4.32e-06	--+-------------+--	-0.000455711	7.69e-05	3.08e-09	27.6	0.129	7	71878121	CALN1	CALN1	-761	No
cg19102412	-0.000441452	6.47e-05	9.13e-12	1.17e-08	4.33e-06	--+-------------+--	-0.000552842	0.000101381	4.95e-08	48	0.01056	2	121224327	LINC01101	LINC01101	-402	Yes
cg22143064	-0.000538865	7.91e-05	9.34e-12	1.2e-08	4.43e-06	-++-------------+--	-0.000576959	0.000116386	7.15e-07	44.7	0.01877	2	162948592		DPP4	-17540	No
cg07141036	-0.000475001	6.97e-05	9.36e-12	1.2e-08	4.44e-06	---------------++--	-0.000496432	8.41e-05	3.5e-09	24.1	0.1643	6	170401157		LOC154449	162264	Yes
cg22261895	-0.000722141	0.000105973	9.47e-12	1.21e-08	4.49e-06	---------?---------	-0.000722141	0.000105973	9.47e-12	0	0.561	12	14720100	PLBD1-AS1;PLBD1	PLBD1	691	No
cg22529396	-0.000522571	7.67e-05	9.7e-12	1.23e-08	4.6e-06	---------+------+--	-0.000522571	7.67e-05	9.7e-12	0	0.5346	2	128293186	MYO7B	MYO7B	-191	No
cg12680822	-0.00042293	6.21e-05	9.73e-12	1.23e-08	4.61e-06	+---------------+--	-0.000478328	9.19e-05	1.93e-07	40.7	0.03397	20	61666554	LINC00029;LOC63930	LOC63930	-986	No
cg07689260	-0.000396282	5.82e-05	9.75e-12	1.23e-08	4.62e-06	---------+---+-++--	-0.000467012	0.000106383	1.13e-05	58.8	0.0006372	7	157381098	PTPRN2;PTPRN2;PTPRN2;PTPRN2;PTPRN2	PTPRN2	-13984	No
cg02389949	-0.000741078	0.000108822	9.76e-12	1.23e-08	4.62e-06	----------------+--	-0.000764496	0.000126853	1.67e-09	18.1	0.2335	7	30176264	MTURN	MTURN	1713	Yes
cg04095995	-0.000347978	5.11e-05	9.93e-12	1.25e-08	4.7e-06	----------------+--	-0.000491181	8.91e-05	3.56e-08	48.3	0.009942	6	170449587		LOC154449	113834	No
cg11989421	-0.00054981	8.08e-05	9.98e-12	1.25e-08	4.73e-06	----------------+--	-0.000645272	0.000143176	6.58e-06	61.7	0.0002076	2	220427178	OBSL1;OBSL1;OBSL1	OBSL1	218	No
cg05155977	-0.000363376	5.34e-05	1.01e-11	1.26e-08	4.78e-06	----------------+--	-0.000419172	7.92e-05	1.2e-07	43.8	0.02179	6	3180625		LOC100507194	2426	Yes
cg06159296	-0.000467557	6.87e-05	1.01e-11	1.26e-08	4.78e-06	-+-----------------	-0.000548079	9.83e-05	2.51e-08	38.3	0.04638	11	92150122	FAT3	FAT3	0	Yes
cg00020348	-0.000455959	6.7e-05	1.02e-11	1.27e-08	4.84e-06	-+-------+------+--	-0.000586515	0.00011524	3.59e-07	51.7	0.004798	7	142749542	OR6V1	OR6V1	105	No
cg00714564	-0.000654768	9.63e-05	1.04e-11	1.28e-08	4.9e-06	----------------+--	-0.000733437	0.000141033	1.99e-07	44.7	0.01893	3	111842345	GCET2;GCET2	C3orf52	0	Yes
cg17180284	-0.000725109	0.000106633	1.05e-11	1.29e-08	4.96e-06	++--------------+--	-0.000738797	0.000157689	2.8e-06	46	0.01521	13	31783983	B3GLCT	B3GLCT	0	Yes
cg03046925	-0.000425308	6.26e-05	1.06e-11	1.3e-08	5.01e-06	----------------+--	-0.000501138	8.88e-05	1.67e-08	36.1	0.05977	6	30132133	TRIM15	TRIM15	1151	Yes
cg10103391	-0.000253152	3.73e-05	1.08e-11	1.33e-08	5.12e-06	----------------+--	-0.000295159	5.32e-05	2.85e-08	33.9	0.075	7	5647658		FSCN1	1371	No
cg01497426	-0.000397848	5.86e-05	1.09e-11	1.34e-08	5.18e-06	----------------+--	-0.000443444	8.08e-05	4e-08	33	0.0816	1	117487644	PTGFRN	PTGFRN	17324	No
cg16822855	-0.000708874	0.000104349	1.1e-11	1.34e-08	5.19e-06	---------+------+--	-0.000748332	0.000127645	4.56e-09	26	0.1451	3	40428330	ENTPD3;ENTPD3;ENTPD3	ENTPD3	-342	Yes
cg18496662	-0.000386117	5.68e-05	1.1e-11	1.34e-08	5.23e-06	-+--------------+--	-0.000446744	8.61e-05	2.09e-07	39.9	0.03784	10	126948482		CTBP2	-98858	No
cg00233943	-0.0004952	7.29e-05	1.11e-11	1.34e-08	5.24e-06	-++-------------+--	-0.00053023	0.00010563	5.18e-07	40.4	0.03557	17	59553911	TBX4	TBX4	0	No
cg00563566	-0.000363041	5.35e-05	1.11e-11	1.34e-08	5.24e-06	-+--------------+--	-0.000466735	9.32e-05	5.49e-07	56.4	0.001388	1	230883182	CAPN9;CAPN9;CAPN9;CAPN9	CAPN9	53	No
cg22107164	-0.000276554	4.07e-05	1.11e-11	1.34e-08	5.26e-06	----------------+--	-0.000307929	5.23e-05	3.81e-09	28.5	0.1206	11	117957509	TMPRSS4-AS1;TMPRSS4;TMPRSS4;TMPRSS4;TMPRSS4;TMPRSS4;TMPRSS4;TMPRSS4	TMPRSS4	-1	No
cg01054140	-0.000657791	9.69e-05	1.12e-11	1.35e-08	5.29e-06	----------------+--	-0.000713138	0.000121667	4.59e-09	27	0.1347	2	240736286		LOC150935	13930	Yes
cg02431531	-0.000386855	5.7e-05	1.12e-11	1.35e-08	5.33e-06	-+--------------+--	-0.000477057	9.32e-05	3.11e-07	47.4	0.0119	16	59244939		GOT2	-476693	Yes
cg03843951	-0.000492904	7.26e-05	1.12e-11	1.35e-08	5.28e-06	----------------+--	-0.000513908	8.89e-05	7.54e-09	25.7	0.1476	7	50629634	DDC;DDC;DDC;DDC;DDC;DDC;DDC	DDC	-866	Yes
cg08247887	-0.000695129	0.000102373	1.12e-11	1.35e-08	5.31e-06	----------------+--	-0.000695129	0.000102373	1.12e-11	0	0.5137	10	44394566		LINC00840	3685	Yes
cg07554664	-0.000544887	8.03e-05	1.13e-11	1.35e-08	5.36e-06	-+--------------+--	-0.000612817	0.000106325	8.23e-09	31.2	0.09645	16	68431982	SMPD3	SMPD3	-25692	Yes
cg17356467	-0.000454885	6.7e-05	1.13e-11	1.35e-08	5.36e-06	-+-?---------+--+--	-0.000466276	8.6e-05	5.87e-08	27.6	0.1345	2	100759845	AFF3	AFF3	-808	No
cg15012607	-0.000351308	5.18e-05	1.14e-11	1.35e-08	5.39e-06	-+-------?-----++--	-0.000414946	8.33e-05	6.36e-07	49.3	0.009644	19	44012195	ETHE1;ETHE1	ETHE1	0	No
cg12494355	-0.00029575	4.36e-05	1.15e-11	1.36e-08	5.44e-06	----------------+--	-0.00029575	4.36e-05	1.15e-11	0	0.5099	9	35688020	TPM2;TPM2;TPM2;TPM2	TPM2	0	No
cg25336900	-0.000504745	7.44e-05	1.15e-11	1.36e-08	5.45e-06	--+-------------+--	-0.000572283	0.000111479	2.84e-07	46.4	0.01405	3	50202831	SEMA3F	SEMA3F	0	Yes
cg00729699	-0.00078321	0.000115438	1.16e-11	1.37e-08	5.52e-06	---------------+---	-0.00077931	0.000147998	1.4e-07	31.7	0.09161	8	21918075	DMTN;DMTN;DMTN;DMTN;DMTN;DMTN;DMTN;DMTN	DMTN	1390	No
cg07399224	-0.000352618	5.2e-05	1.16e-11	1.37e-08	5.48e-06	---------+------+--	-0.000426615	9.31e-05	4.62e-06	61.3	0.000254	1	244895692		DESI2	23358	No
cg13482326	-0.000496226	7.32e-05	1.17e-11	1.38e-08	5.56e-06	--+-------------+--	-0.000515888	9.03e-05	1.1e-08	23.7	0.1688	2	118700475	CCDC93	CCDC93	0	No
cg25574227	-0.000470307	6.93e-05	1.17e-11	1.37e-08	5.54e-06	+---------------+--	-0.000539314	0.000104406	2.4e-07	43.4	0.02315	10	73153701		CDH23	-2989	No
cg17940694	-0.000423292	6.24e-05	1.18e-11	1.38e-08	5.59e-06	--+-------------+--	-0.000432517	6.81e-05	2.19e-10	10	0.333	15	40657813	DISP2;DISP2	DISP2	0	No
cg21797520	-0.000686944	0.000101277	1.18e-11	1.38e-08	5.58e-06	---+------------+--	-0.000687145	0.000110246	4.58e-10	11.7	0.3117	3	140769274	SPSB4	SPSB4	-1468	No
cg18319635	-0.000433332	6.39e-05	1.19e-11	1.38e-08	5.64e-06	---------?------+--	-0.000537808	0.000108657	7.44e-07	55.2	0.002515	6	32016602	TNXB	TNXB	-2218	Yes
cg18341493	-0.000520065	7.67e-05	1.19e-11	1.38e-08	5.65e-06	-+-------?------+--	-0.000539943	9.29e-05	6.25e-09	23.1	0.181	19	55740650	TMEM86B	TMEM86B	-18	No
cg26564768	-0.000462096	6.81e-05	1.19e-11	1.38e-08	5.62e-06	-+--------------+--	-0.000529782	0.000125785	2.53e-05	58.1	0.0007988	10	347227	DIP2C	DIP2C	-19162	Yes
cg27391093	-0.000514072	7.58e-05	1.21e-11	1.39e-08	5.71e-06	----------------+--	-0.000557335	0.000110092	4.14e-07	42.5	0.02662	2	105372650	LINC01114	LINC01114	-437	No
cg04064588	-0.000528044	7.8e-05	1.26e-11	1.45e-08	5.95e-06	--+------?-----?+--	-0.000562699	0.000103346	5.19e-08	31.1	0.1082	8	144945619	EPPK1	EPPK1	1815	No
cg05907260	-0.000301893	4.46e-05	1.26e-11	1.45e-08	5.96e-06	+---------------+--	-0.000301893	4.46e-05	1.26e-11	0	0.5538	12	131872391		LOC338797	20291	Yes
cg08407524	-0.000349154	5.16e-05	1.27e-11	1.45e-08	6e-06	++--------------+--	-0.000405466	8.16e-05	6.83e-07	44.8	0.01871	5	108007413		LINC01023	-58217	No
cg16536739	-0.000388108	5.73e-05	1.27e-11	1.45e-08	5.99e-06	+---------------+--	-0.000386145	7.92e-05	1.1e-06	36.3	0.05805	10	99532636	SFRP5	SFRP5	-880	No
cg26169070	-0.000365793	5.4e-05	1.27e-11	1.45e-08	6.03e-06	--+------+------+--	-0.000500472	0.000111247	6.84e-06	69.1	3.98e-06	14	24554083	NRL	NRL	-251	No
cg05586800	-0.000421927	6.23e-05	1.28e-11	1.45e-08	6.06e-06	---------?------+--	-0.000465383	7.99e-05	5.64e-09	26.7	0.1429	5	170052878	KCNIP1;KCNIP1;KCNIP1;KCNIP1;KCNIP1	KCNIP1	0	Yes
cg09076010	-0.000523388	7.73e-05	1.28e-11	1.45e-08	6.07e-06	---------+------+--	-0.000607245	0.000116426	1.83e-07	43.2	0.02406	1	18022847	ARHGEF10L;ARHGEF10L	ARHGEF10L	0	Yes
cg11670802	-0.000279442	4.13e-05	1.28e-11	1.45e-08	6.07e-06	---------+---------	-0.000300038	5.09e-05	3.81e-09	20.8	0.2016	10	411741	DIP2C	DIP2C	0	Yes
cg16678564	-0.000413188	6.1e-05	1.28e-11	1.45e-08	6.06e-06	--+-------------+--	-0.000503613	0.000105944	2e-06	56.8	0.001231	8	21916802	DMTN;DMTN;DMTN;DMTN;DMTN;DMTN;DMTN;DMTN;DMTN;DMTN;DMTN	DMTN	117	No
cg02646779	-0.000422595	6.24e-05	1.31e-11	1.48e-08	6.23e-06	--+------+------+--	-0.000485113	9.05e-05	8.24e-08	40.9	0.03303	2	72342554		CYP26B1	13812	No
cg20569369	-0.000398418	5.89e-05	1.31e-11	1.47e-08	6.19e-06	----------------+--	-0.000461176	8.17e-05	1.68e-08	33	0.08122	22	51173646		BC050343	610	No
cg05150697	-0.000310166	4.58e-05	1.33e-11	1.49e-08	6.31e-06	--+------?------+--	-0.000342168	6.37e-05	7.95e-08	34.5	0.07551	22	42685958		OGFRP1	15090	No
cg27023524	-0.000391931	5.79e-05	1.33e-11	1.49e-08	6.3e-06	--+------?------+--	-0.000430294	8.42e-05	3.24e-07	43.5	0.02569	5	54010481	LOC102467080	SNX18	168065	Yes
cg12511487	-0.000403448	5.96e-05	1.35e-11	1.5e-08	6.37e-06	+------------------	-0.000403448	5.96e-05	1.35e-11	0	0.4577	13	50418481		CTAGE10P	-46063	No
cg09223851	-0.000527756	7.8e-05	1.36e-11	1.51e-08	6.42e-06	---------?------+--	-0.000527756	7.8e-05	1.36e-11	0	0.5247	7	101938115	SH2B2	SH2B2	1662	No
cg09471343	-0.000456576	6.75e-05	1.36e-11	1.51e-08	6.45e-06	--+-------------+--	-0.000553389	0.000123039	6.87e-06	59.9	0.0004236	2	102884397		IL1RL2	28586	Yes
cg16243351	-0.000332023	4.91e-05	1.36e-11	1.51e-08	6.43e-06	---------+---+--+--	-0.000382911	6.91e-05	2.99e-08	34.7	0.06874	11	35453590	PAMR1;PAMR1;PAMR1;PAMR1	PAMR1	0	Yes
cg10462961	-0.000556238	8.23e-05	1.37e-11	1.52e-08	6.51e-06	---?------------+--	-0.000627559	0.00011825	1.11e-07	37.5	0.05506	11	130493253		C11orf44	146714	No
cg09121478	-0.000355307	5.26e-05	1.4e-11	1.54e-08	6.63e-06	+---------------+--	-0.000432717	8.21e-05	1.36e-07	50.2	0.00682	1	9086460	SLC2A7	SLC2A7	-56	No
cg14010159	-0.000312505	4.62e-05	1.4e-11	1.54e-08	6.65e-06	++--------------+--	-0.000361997	6.96e-05	2.01e-07	41.8	0.02931	16	58078951	MMP15	MMP15	0	Yes
cg21620606	-0.000293453	4.34e-05	1.4e-11	1.54e-08	6.64e-06	----------------+--	-0.000293453	4.34e-05	1.4e-11	0	0.5558	4	1342894	UVSSA	UVSSA	1791	No
cg25397426	-0.000450708	6.67e-05	1.4e-11	1.54e-08	6.64e-06	---------?------+--	-0.000470682	8.03e-05	4.61e-09	19.3	0.2236	20	56100021	CTCFL;CTCFL;CTCFL;CTCFL;CTCFL;CTCFL;CTCFL;CTCFL;CTCFL;CTCFL;CTCFL;CTCFL;CTCFL;CTCFL;CTCFL;CTCFL;CTCFL	CTCFL	-98	No
cg06951112	-0.000549168	8.13e-05	1.41e-11	1.54e-08	6.66e-06	-+-----------------	-0.000639219	0.000130916	1.05e-06	52.3	0.004196	1	11593927	PTCHD2	DISP3	0	No
cg07362800	-0.000499685	7.4e-05	1.41e-11	1.54e-08	6.68e-06	---------?---------	-0.000544882	9.63e-05	1.52e-08	30.1	0.1109	5	56629471		GPBP1	68965	Yes
cg04276316	-0.000386155	5.72e-05	1.42e-11	1.55e-08	6.74e-06	-++-------------+--	-0.000431527	8.33e-05	2.25e-07	38.4	0.0457	1	2572242		TTC34	564	No
cg05346527	-0.000472902	7e-05	1.43e-11	1.56e-08	6.78e-06	---------?------+--	-0.000633553	0.000113658	2.49e-08	52.6	0.00475	17	48542522	CHAD;ACSF2;ACSF2;ACSF2;ACSF2;ACSF2;ACSF2	ACSF2	0	No
cg04134748	-0.00109027	0.00016142	1.44e-11	1.56e-08	6.8e-06	-------------------	-0.00112526	0.000191587	4.27e-09	23.3	0.1732	1	3052175	PRDM16;PRDM16	PRDM16	7576	Yes
cg24679043	-0.000606076	8.97e-05	1.45e-11	1.57e-08	6.86e-06	-+-------?------+--	-0.000747965	0.000165099	5.89e-06	60.2	0.0005243	6	30128404	TRIM10;TRIM10	TRIM10	307	Yes
cg23539261	-0.000687493	0.000101818	1.46e-11	1.57e-08	6.9e-06	----------------+--	-0.000688551	0.00010386	3.37e-11	2.8	0.4225	12	48228889		VDR	6430	No
cg23789148	-0.000594038	8.8e-05	1.47e-11	1.58e-08	6.95e-06	-+-------?---+--+--	-0.000594038	8.8e-05	1.47e-11	0	0.4857	15	97321146	SPATA8-AS1;SPATA8-AS1	SPATA8-AS1	104	Yes
cg08735716	-0.000458144	6.79e-05	1.49e-11	1.61e-08	7.08e-06	-+--------------+--	-0.000579167	0.000114407	4.14e-07	54.5	0.002412	2	129126375		HS6ST1	-50204	Yes
cg03187713	-0.00024073	3.57e-05	1.51e-11	1.61e-08	7.16e-06	--+-------------+--	-0.00025894	4.8e-05	6.77e-08	29.2	0.1133	7	51330698	COBL	COBL	0	No
cg12041266	-0.00059647	8.84e-05	1.51e-11	1.61e-08	7.15e-06	---?-----?---------	-0.000702062	0.000127841	3.98e-08	42	0.0355	11	75050147	ARRB1;ARRB1	ARRB1	-3917	Yes
cg12840933	-0.000611459	9.06e-05	1.51e-11	1.61e-08	7.17e-06	+-----+------------	-0.000675368	0.000130714	2.38e-07	42	0.02866	5	79862991	ANKRD34B	ANKRD34B	1950	No
cg13687784	-0.00051341	7.61e-05	1.51e-11	1.61e-08	7.13e-06	--+------?------+--	-0.000530405	9.35e-05	1.41e-08	22.9	0.1823	6	41380485		NCR2	61860	No
cg12591323	-0.000277742	4.12e-05	1.52e-11	1.62e-08	7.22e-06	---------?------+--	-0.000322646	6.12e-05	1.38e-07	42.3	0.0303	2	217278609	SMARCAL1;SMARCAL1;SMARCAL1;SMARCAL1	SMARCAL1	-760	No
cg15169900	-0.000427313	6.34e-05	1.54e-11	1.63e-08	7.3e-06	-+-----------------	-0.000562443	0.000108258	2.04e-07	54.9	0.002148	6	44698413		BX647715	-441	No
cg07101926	-0.000346801	5.14e-05	1.55e-11	1.64e-08	7.33e-06	--+------+------+--	-0.000396996	7.75e-05	3e-07	45.4	0.01697	15	42697094	CAPN3;CAPN3;CAPN3;CAPN3;CAPN3;CAPN3;CAPN3;CAPN3	CAPN3	118	No
cg01400822	-0.000495603	7.35e-05	1.58e-11	1.67e-08	7.48e-06	+---------------+--	-0.000657057	0.000139238	2.37e-06	62.6	0.0001472	1	53067365	GPX7	GPX7	-677	Yes
cg08961558	-0.000256957	3.81e-05	1.59e-11	1.67e-08	7.54e-06	---------?---------	-0.000256957	3.81e-05	1.59e-11	0	0.5172	17	1837648		RTN4RL1	322	Yes
cg14409940	-0.000419554	6.23e-05	1.59e-11	1.67e-08	7.53e-06	---------+------+--	-0.000520089	0.000100284	2.15e-07	48.5	0.009632	9	130967820	CIZ1;CIZ1;DNM1;DNM1;DNM1;DNM1;DNM1	DNM1	-1158	Yes
cg01787559	-0.000494767	7.34e-05	1.61e-11	1.69e-08	7.65e-06	----------------+--	-0.000518388	9.28e-05	2.31e-08	29.5	0.1112	4	3450770	HGFAC;HGFAC	HGFAC	0	No
cg04994708	-0.000248012	3.68e-05	1.61e-11	1.69e-08	7.62e-06	+--------+------+--	-0.000267561	4.55e-05	4.12e-09	22.5	0.1815	10	11825471		ECHDC3	19406	No
cg23813082	-0.000309027	4.59e-05	1.63e-11	1.7e-08	7.72e-06	---?------------+--	-0.000332534	5.49e-05	1.37e-09	15.4	0.2694	21	45648328	ICOSLG;ICOSLG;ICOSLG;ICOSLG	ICOSLG	1151	Yes
cg03636183	-0.000696196	0.000103369	1.64e-11	1.7e-08	7.77e-06	-++-------------+--	-0.000696196	0.000103369	1.64e-11	0	0.4794	19	17000585	F2RL3	F2RL3	760	Yes
cg07519373	-0.000304052	4.51e-05	1.64e-11	1.7e-08	7.77e-06	--+-------------+--	-0.000325606	6.04e-05	7.16e-08	34	0.07438	19	9650240	ZNF426;ZNF426	OR7D2	-164	Yes
cg14924781	-0.000356338	5.29e-05	1.64e-11	1.7e-08	7.75e-06	---------?+-----+--	-0.00042821	8.08e-05	1.15e-07	48.4	0.01144	6	32038462	TNXB	TNXB	-24078	Yes
cg18027014	-0.000548251	8.14e-05	1.64e-11	1.7e-08	7.77e-06	+-+----------+--+--	-0.000560674	0.000101221	3.04e-08	25.1	0.1539	11	71953387	PHOX2A	PHOX2A	1833	Yes
cg21249640	-0.000489136	7.26e-05	1.65e-11	1.71e-08	7.83e-06	-+-?-----+-----++--	-0.000516279	0.000112017	4.05e-06	50.6	0.007422	9	16104365		C9orf92	-112440	Yes
cg00625351	-0.00037439	5.56e-05	1.66e-11	1.71e-08	7.86e-06	--+-------------+--	-0.00038932	7.21e-05	6.59e-08	28	0.1245	3	34048130		PDCD6IP	136935	No
cg22428691	-0.000316167	4.7e-05	1.67e-11	1.71e-08	7.89e-06	----------------+--	-0.000342208	5.95e-05	8.96e-09	25	0.1552	1	223926325	CAPN2;CAPN2	CAPN2	-19000	No
cg02931398	-0.000409426	6.08e-05	1.68e-11	1.71e-08	7.95e-06	--+-+----?------+--	-0.000437692	8.49e-05	2.5e-07	36.5	0.06161	1	156637105		NES	1449	No
cg06500852	-0.000428181	6.36e-05	1.68e-11	1.71e-08	7.96e-06	-+--------------+--	-0.000465527	9.07e-05	2.82e-07	41.9	0.02901	2	69530284		GFPT1	16616	Yes
cg08694418	-0.000242638	3.6e-05	1.68e-11	1.71e-08	7.98e-06	----------------+--	-0.000324793	5.74e-05	1.57e-08	46.3	0.0144	2	24392168	FAM228B;FAM228B;FAM228B	FAM228B	0	No
cg13472594	-0.000515196	7.65e-05	1.68e-11	1.71e-08	7.97e-06	----------------+--	-0.000533781	9.1e-05	4.43e-09	20.2	0.2078	9	38346777		ALDH1B1	-45883	Yes
cg01379009	-0.000272425	4.05e-05	1.69e-11	1.71e-08	8.01e-06	----------------+--	-0.000346801	6.53e-05	1.11e-07	49	0.00866	20	57041622	APCDD1L;APCDD1L	APCDD1L	0	No
cg06119016	-0.000478938	7.12e-05	1.69e-11	1.71e-08	8.01e-06	---------?------+--	-0.000537636	0.000105353	3.34e-07	45.6	0.01861	17	80373277	OGFOD3;OGFOD3;OGFOD3;OGFOD3;OGFOD3;OGFOD3	OGFOD3	-2974	No
cg21252175	-0.000552415	8.21e-05	1.69e-11	1.71e-08	7.99e-06	-+-------?------++-	-0.000697651	0.000147992	2.43e-06	61.7	0.000298	15	64973903	ZNF609	ZNF609	0	No
cg17257516	-0.000335877	4.99e-05	1.72e-11	1.73e-08	8.14e-06	---------+---------	-0.000375848	6.54e-05	9.24e-09	30.3	0.1035	6	4358810		AK092451	201191	No
cg07724243	-0.000323254	4.81e-05	1.73e-11	1.75e-08	8.2e-06	----------------+--	-0.000360696	7.78e-05	3.53e-06	53.3	0.003284	9	132384339	C9orf50;NTMT1;NTMT1	C9orf50	-1284	No
cg00208830	-0.000406659	6.05e-05	1.74e-11	1.75e-08	8.24e-06	-+--------------+--	-0.000473206	9.04e-05	1.63e-07	44.2	0.02034	1	183154778	LAMC2;LAMC2	LAMC2	-395	Yes
cg12284971	-0.000544133	8.09e-05	1.75e-11	1.76e-08	8.29e-06	-+-?------------+--	-0.000606633	0.000123577	9.16e-07	44.6	0.02177	2	233469404	EFHD1	EFHD1	-1362	Yes
cg06912936	-0.000342023	5.09e-05	1.76e-11	1.76e-08	8.32e-06	-+--------------+--	-0.000370561	6.43e-05	8.15e-09	24.3	0.1626	5	169935197	KCNIP1;KCNIP1;KCNIP1;KCNIP1;KCNIP1	KCNIP1	0	No
cg09802339	-0.000356102	5.3e-05	1.76e-11	1.76e-08	8.36e-06	---------?------+--	-0.000381983	6.85e-05	2.51e-08	30.6	0.1064	5	112403941	MCC;MCC	MCC	2849	No
cg00139455	-0.000275969	4.1e-05	1.77e-11	1.77e-08	8.4e-06	-+--------------+--	-0.000322867	5.96e-05	6.17e-08	40.5	0.0349	2	29296783	C2orf71	C2orf71	344	No
cg05942562	-0.0003578	5.32e-05	1.77e-11	1.76e-08	8.37e-06	---?-----+------+--	-0.000447911	8.21e-05	4.82e-08	42.8	0.0284	8	8177911	SGK223	SGK223	0	Yes
cg04488153	-0.00049468	7.36e-05	1.78e-11	1.77e-08	8.42e-06	-+-------?------+--	-0.000513877	8.44e-05	1.16e-09	16.1	0.2607	3	52004130	ABHD14B;ABHD14B;ABHD14B	ABHD14B	0	Yes
cg03094723	-0.000306506	4.56e-05	1.79e-11	1.77e-08	8.47e-06	+---------------+--	-0.000324154	6.09e-05	1.04e-07	32.3	0.08721	7	150035787	RARRES2	RARRES2	0	Yes
cg07854132	-0.00060463	8.99e-05	1.79e-11	1.77e-08	8.46e-06	-+--------------+--	-0.000719202	0.000146042	8.45e-07	46.2	0.01472	12	29650795	OVCH1	OVCH1	-176	No
cg20150659	-0.000356035	5.3e-05	1.79e-11	1.77e-08	8.46e-06	-+--------------+--	-0.000426476	7.99e-05	9.31e-08	45.8	0.01563	1	220871403	C1orf115	C1orf115	0	Yes
cg01974292	-0.000369629	5.5e-05	1.8e-11	1.77e-08	8.51e-06	----------------+--	-0.000435403	8.09e-05	7.36e-08	39.2	0.04154	9	96009796	WNK2;WNK2	WNK2	0	No
cg03037075	-0.000427656	6.36e-05	1.81e-11	1.77e-08	8.57e-06	-------------------	-0.000468647	7.82e-05	2.02e-09	22.6	0.1807	10	120671411		NANOS1	-117816	Yes
cg07465899	-0.000610865	9.09e-05	1.81e-11	1.77e-08	8.57e-06	----------------+--	-0.000763002	0.00015042	3.93e-07	53.7	0.002989	4	696400		PCGF3	-3172	Yes
cg17493795	-0.000377381	5.62e-05	1.87e-11	1.83e-08	8.87e-06	---------?------+--	-0.000431117	7.4e-05	5.66e-09	29.1	0.12	1	3273407	PRDM16;PRDM16	PRDM16	0	No
cg12881124	-0.000510962	7.61e-05	1.88e-11	1.83e-08	8.9e-06	---------+------+--	-0.000565578	0.000117388	1.45e-06	49.4	0.007937	6	168107517		AL832737	-10547	No
cg24145685	-0.000593024	8.83e-05	1.88e-11	1.84e-08	8.92e-06	---------?------+--	-0.000703145	0.00014285	8.55e-07	50.5	0.007634	19	1227852	STK11	STK11	0	No
cg06916873	-0.000319912	4.76e-05	1.89e-11	1.84e-08	8.94e-06	---------+------+--	-0.000377058	7.02e-05	7.69e-08	41.7	0.02995	10	135182790	ECHS1	ECHS1	2269	Yes
cg08636115	-0.000501119	7.47e-05	1.91e-11	1.85e-08	9.05e-06	-------------+--+--	-0.000501119	7.47e-05	1.91e-11	0	0.5363	1	3179762	PRDM16;PRDM16	PRDM16	135163	No
cg09933516	-0.000289081	4.31e-05	1.92e-11	1.86e-08	9.1e-06	-+-----------------	-0.000289081	4.31e-05	1.92e-11	0	0.4669	8	142505194	MROH5;MROH5;MROH5	MROH5	-157	Yes
cg10529401	-0.000442219	6.59e-05	1.93e-11	1.86e-08	9.13e-06	----------------+--	-0.000447068	6.92e-05	1.06e-10	6.5	0.3765	1	53587046	SLC1A7;SLC1A7;SLC1A7;SLC1A7;SLC1A7	SLC1A7	2765	No
cg19955284	-0.000294708	4.39e-05	1.94e-11	1.88e-08	9.21e-06	--+------?---------	-0.000294708	4.39e-05	1.94e-11	0	0.6974	6	31833747	SLC44A4;SLC44A4;SLC44A4	SLC44A4	0	Yes
cg20065216	-0.000662694	9.88e-05	1.97e-11	1.9e-08	9.34e-06	----?-??-??--?-?+--	-0.000633616	0.000132939	1.88e-06	35.8	0.1043	12	12625652		DUSP16	563	Yes
cg09741298	-0.000402463	6e-05	1.98e-11	1.9e-08	9.36e-06	--+-------------+--	-0.000405331	7.99e-05	3.95e-07	32.4	0.08599	22	47022945	GRAMD4	GRAMD4	298	No
cg03221266	-0.000397562	5.93e-05	1.99e-11	1.9e-08	9.41e-06	-+-?------------+--	-0.000519425	0.000107225	1.27e-06	59	0.0007964	10	90712732	ACTA2;ACTA2	ACTA2	-152	No
cg21681184	-0.000415505	6.2e-05	2.02e-11	1.93e-08	9.56e-06	---------+------+--	-0.000462427	8.7e-05	1.06e-07	39	0.04259	1	204343487		LINC00628	-4640	Yes
cg04714195	-0.000446785	6.66e-05	2.03e-11	1.93e-08	9.62e-06	----------------+--	-0.000468881	7.87e-05	2.57e-09	17.5	0.2397	1	6237371	CHD5	CHD5	0	No
cg05381475	-0.000363075	5.42e-05	2.03e-11	1.93e-08	9.63e-06	-------------+-++--	-0.00039735	7.49e-05	1.14e-07	34.8	0.0681	6	169965072	WDR27;WDR27	WDR27	92667	No
cg16930325	-0.000394022	5.88e-05	2.03e-11	1.93e-08	9.63e-06	-+-------+------+--	-0.000472211	9.22e-05	2.99e-07	45.9	0.01559	13	24699897	SPATA13	SPATA13	-34963	No
cg12127162	-0.000457423	6.82e-05	2.05e-11	1.95e-08	9.73e-06	----------------+--	-0.000556374	0.000104958	1.15e-07	48.1	0.01037	17	48140412	ITGA3;ITGA3	ITGA3	0	No
cg04797061	-0.000682621	0.00010186	2.06e-11	1.95e-08	9.77e-06	---------+-----++--	-0.000719184	0.000134549	9.03e-08	36.4	0.05769	16	31159920	PRSS36;PRSS36;PRSS36	PRSS36	935	Yes
cg05886453	-0.000430482	6.42e-05	2.07e-11	1.96e-08	9.82e-06	----------------++-	-0.00051919	0.000108891	1.86e-06	55	0.002066	19	36436010	LRFN3	LRFN3	0	Yes
cg22607220	-0.000298934	4.46e-05	2.09e-11	1.97e-08	9.91e-06	+---------------+--	-0.000332671	5.66e-05	4.09e-09	25.1	0.1543	19	2481267		GADD45B	3010	No
cg13135455	-0.000542143	8.09e-05	2.11e-11	1.98e-08	9.98e-06	----------------+--	-0.000648139	0.000132344	9.71e-07	54.6	0.002343	2	241860318		C2orf54	-24745	Yes
cg19915762	-0.00073058	0.000109072	2.11e-11	1.98e-08	1e-05	---------?------+--	-0.000896916	0.000161112	2.59e-08	37.9	0.05278	11	64023086	PLCB3;PLCB3;PLCB3;PLCB3	PLCB3	0	No
cg22029284	-0.000521984	7.8e-05	2.14e-11	2.01e-08	1.01e-05	----------------+--	-0.000644537	0.000130054	7.2e-07	52.5	0.004034	1	3077356	PRDM16;PRDM16	PRDM16	32757	Yes
cg24384120	-0.000329031	4.91e-05	2.14e-11	2.01e-08	1.02e-05	+---------------+--	-0.000422079	7.84e-05	7.26e-08	46.6	0.01377	10	7594027		ITIH5	7204	No
cg02467154	-0.000469484	7.01e-05	2.15e-11	2.01e-08	1.02e-05	---------+------+--	-0.000532565	9.54e-05	2.39e-08	30.5	0.1023	2	54482841	TSPYL6;ACYP2	ACYP2	568	Yes
cg25899051	-0.000423621	6.33e-05	2.15e-11	2.01e-08	1.02e-05	-------------------	-0.000475725	7.67e-05	5.53e-10	16.5	0.2521	8	99015178	MATN2;MATN2	MATN2	0	Yes
cg15977893	-0.000364389	5.44e-05	2.16e-11	2.01e-08	1.02e-05	+--------?---+--+--	-0.000434179	8.69e-05	5.86e-07	45.5	0.01897	7	151475761	PRKAG2;PRKAG2	PRKAG2	-28058	Yes
cg07491858	-0.000390077	5.83e-05	2.17e-11	2.01e-08	1.03e-05	-+-------------+---	-0.000485015	0.000100984	1.56e-06	55.9	0.001607	10	81165685	ZCCHC24	ZCCHC24	0	Yes
cg07829693	-0.000471929	7.05e-05	2.17e-11	2.01e-08	1.03e-05	-++-------------+--	-0.000564606	0.000105322	8.29e-08	41.1	0.03215	16	85775278	MIR1910;C16orf74	C16orf74	28	No
cg25343734	-0.000346006	5.17e-05	2.17e-11	2.01e-08	1.03e-05	--+------+------+--	-0.000364844	5.98e-05	1.07e-09	12.8	0.298	6	34502119	PACSIN1;PACSIN1	PACSIN1	0	No
cg24007193	-0.000485122	7.25e-05	2.18e-11	2.01e-08	1.03e-05	---------+------+--	-0.000649916	0.000136251	1.84e-06	61.6	0.0002164	19	6467410	DENND1C;DENND1C	DENND1C	180	No
cg01947936	-0.000351619	5.25e-05	2.19e-11	2.01e-08	1.04e-05	+--------?---------	-0.000402274	7.91e-05	3.72e-07	44.3	0.02289	11	47470633	RAPSN;RAPSN;RAPSN;RAPSN	RAPSN	97	No
cg06412320	-0.000205577	3.07e-05	2.19e-11	2.01e-08	1.04e-05	----+----------++--	-0.000238823	5.08e-05	2.53e-06	52.2	0.00432	10	1789454		ADARB2	-9784	Yes
cg22975712	-0.000364881	5.45e-05	2.19e-11	2.01e-08	1.04e-05	-------------------	-0.000401312	6.64e-05	1.46e-09	22.1	0.1869	22	38218945	GALR3	GALR3	-443	No
cg10970392	-0.000298754	4.46e-05	2.2e-11	2.01e-08	1.04e-05	+++-+----?------+--	-0.000320985	6.35e-05	4.3e-07	37.3	0.05633	1	154543118	CHRNB2	CHRNB2	0	No
cg10286959	-0.000268371	4.01e-05	2.21e-11	2.02e-08	1.05e-05	+------------------	-0.000275747	4.45e-05	5.58e-10	9.2	0.3426	8	1291957		LOC286083	-41130	No
cg14645027	-0.000463562	6.93e-05	2.23e-11	2.04e-08	1.06e-05	----------------+--	-0.000485124	8.53e-05	1.27e-08	23.1	0.1749	12	52642706	KRT7	KRT7	0	Yes
cg09837116	-0.000476857	7.13e-05	2.27e-11	2.07e-08	1.07e-05	-------------------	-0.000529895	9.03e-05	4.36e-09	26	0.1442	17	77190359	RBFOX3	RBFOX3	0	No
cg09353985	-0.000323294	4.83e-05	2.28e-11	2.07e-08	1.08e-05	-+--+--------------	-0.000352367	6.68e-05	1.31e-07	37.3	0.05196	1	207062674		IL24	-8113	Yes
cg10352418	-0.00050349	7.53e-05	2.28e-11	2.07e-08	1.08e-05	---------?------++-	-0.000615039	0.000135124	5.32e-06	57	0.001496	16	66876938	CA7	CA7	-1343	No
cg05684195	-0.000390817	5.85e-05	2.3e-11	2.08e-08	1.09e-05	+-+----------+--+--	-0.000409283	7.52e-05	5.29e-08	28.9	0.1168	3	9920572	CIDEC;CIDEC;CIDEC;CIDEC	CIDEC	-76	No
cg08127916	-0.000262146	3.92e-05	2.3e-11	2.08e-08	1.09e-05	----------------+--	-0.000262146	3.92e-05	2.3e-11	0	0.5752	11	122643989	UBASH3B	UBASH3B	0	No
cg05288750	-0.000425824	6.37e-05	2.35e-11	2.12e-08	1.12e-05	-------------+--+--	-0.00046017	8.04e-05	1.03e-08	23.8	0.168	14	103592642	TNFAIP2	TNFAIP2	-21	No
cg07826522	-0.000329437	4.93e-05	2.35e-11	2.12e-08	1.11e-05	--+-------------+--	-0.000340267	5.56e-05	9.29e-10	12.4	0.3031	5	134548252	C5orf66	C5orf66	23671	Yes
cg19771469	-0.000655289	9.81e-05	2.35e-11	2.12e-08	1.11e-05	----------------+--	-0.0010148	0.000211815	1.66e-06	66.9	1.58e-05	4	2275994	ZFYVE28;ZFYVE28;ZFYVE28	ZFYVE28	0	No
cg05223210	-0.000531163	7.95e-05	2.36e-11	2.12e-08	1.12e-05	----------------+--	-0.000558435	0.000106138	1.43e-07	34.6	0.06954	11	117630397	DSCAML1	DSCAML1	0	No
cg12124589	-0.000475721	7.12e-05	2.38e-11	2.13e-08	1.13e-05	---------+------+--	-0.000473669	0.000101303	2.93e-06	44.2	0.02036	1	180127817	QSOX1;QSOX1	QSOX1	0	No
cg06647693	-0.000930457	0.000139291	2.39e-11	2.14e-08	1.13e-05	----------------++-	-0.000915739	0.00015651	4.89e-09	16.8	0.2481	16	88590340	ZFPM1	ZFPM1	0	No
cg11401784	-0.000459672	6.88e-05	2.4e-11	2.14e-08	1.14e-05	--+-------------+--	-0.000508775	8.58e-05	2.98e-09	23.7	0.1687	1	16092264	FBLIM1;FBLIM1;FBLIM1	FBLIM1	806	No
cg25038773	-0.000350961	5.25e-05	2.41e-11	2.14e-08	1.14e-05	-+--------------+--	-0.000417047	8.04e-05	2.1e-07	37.9	0.04842	8	6638180		AGPAT5	19159	No
cg27391191	-0.00039793	5.96e-05	2.41e-11	2.14e-08	1.14e-05	----+----?---+--+--	-0.000439181	8.4e-05	1.73e-07	40.6	0.03829	2	220248720	DNPEP	DNPEP	587	No
cg05791779	-0.000451858	6.77e-05	2.42e-11	2.15e-08	1.15e-05	---------?------+--	-0.000511303	9.08e-05	1.77e-08	33.2	0.0849	3	126452023	CHCHD6	CHCHD6	0	Yes
cg02614016	-0.000397441	5.95e-05	2.45e-11	2.17e-08	1.16e-05	-+--------------+--	-0.000423867	9.09e-05	3.09e-06	48.1	0.01046	10	89263900	MINPP1;MINPP1	MIR4678	189	No
cg14463669	-0.000325556	4.88e-05	2.46e-11	2.17e-08	1.17e-05	----------------+--	-0.000452894	8.32e-05	5.15e-08	54.7	0.002267	10	130282830		AK124226	166840	No
cg06172732	-0.000424205	6.36e-05	2.47e-11	2.18e-08	1.17e-05	-+--------------+--	-0.000460114	8.89e-05	2.26e-07	39.4	0.04068	17	39871857	GAST	JUP	0	No
cg06587435	-0.00040142	6.01e-05	2.47e-11	2.18e-08	1.17e-05	-+-------+------+--	-0.000453285	9.84e-05	4.08e-06	52.5	0.004033	16	865125		PRR25	1264	Yes
cg06462027	-0.000431963	6.47e-05	2.49e-11	2.19e-08	1.18e-05	---??-??--?--?--+--	-0.00047115	8.62e-05	4.55e-08	35	0.1027	6	153155784		VIP	74882	Yes
cg23109606	-0.000536999	8.05e-05	2.5e-11	2.19e-08	1.19e-05	-+--------------+--	-0.000572918	0.000109343	1.61e-07	35.9	0.06097	2	85661127	SH2D6	SH2D6	-502	No
cg26918987	-0.000670588	0.000100485	2.5e-11	2.19e-08	1.18e-05	---------------++--	-0.000785945	0.00016379	1.6e-06	55.5	0.001801	5	179518013		RASGEF1C	9781	No
cg05533001	-0.000538513	8.07e-05	2.52e-11	2.2e-08	1.19e-05	+--------?---------	-0.000562513	9.22e-05	1.03e-09	15.4	0.269	7	2019608	MAD1L1;MAD1L1;MAD1L1;MAD1L1;MAD1L1	MAD1L1	-39423	No
cg11097902	-0.000256206	3.84e-05	2.52e-11	2.2e-08	1.19e-05	---------+---------	-0.000256206	3.84e-05	2.52e-11	0	0.9491	11	78820712	TENM4	TENM4	11829	Yes
cg14037189	-0.000326266	4.89e-05	2.52e-11	2.2e-08	1.19e-05	--+------+------+--	-0.000383082	7.59e-05	4.43e-07	46.1	0.01494	10	6276135	PFKFB3;PFKFB3;PFKFB3	PFKFB3	0	No
cg17684531	-0.00030841	4.62e-05	2.53e-11	2.2e-08	1.2e-05	---------+---+--+--	-0.000344037	6.79e-05	3.98e-07	41.9	0.0288	8	145823976	ARHGAP39;ARHGAP39;ARHGAP39	ARHGAP39	0	No
cg06264679	-0.000671089	0.000100598	2.54e-11	2.2e-08	1.2e-05	----------------++-	-0.000771164	0.000142105	5.74e-08	37.7	0.04981	6	32121433	PPT2;PPT2;PPT2-EGFL8;LOC100507547;LOC100507547;LOC100507547;LOC100507547;PPT2	PPT2	205	Yes
cg19779123	-0.000360772	5.41e-05	2.54e-11	2.2e-08	1.2e-05	---------+------+--	-0.000417934	7.55e-05	3.15e-08	34	0.07382	11	57061898		TNKS1BP1	5204	Yes
cg06879786	-0.000405754	6.08e-05	2.55e-11	2.2e-08	1.21e-05	----------------+--	-0.000484119	8.39e-05	7.98e-09	31	0.09786	2	218847598		TNS1	-4056	Yes
cg04442892	-0.000470517	7.05e-05	2.57e-11	2.22e-08	1.22e-05	---------?------+--	-0.000561193	0.000108411	2.26e-07	47.7	0.01313	4	2324011	ZFYVE28;ZFYVE28;ZFYVE28	ZFYVE28	6294	No
cg08947167	-0.00041555	6.23e-05	2.64e-11	2.27e-08	1.25e-05	--+-------------+--	-0.000540517	0.000109438	7.85e-07	56.8	0.001246	15	63671692	CA12;CA12;CA12	CA12	0	No
cg04223863	-0.000371792	5.58e-05	2.65e-11	2.27e-08	1.25e-05	-+--------------+--	-0.000409105	7.36e-05	2.73e-08	30.2	0.1045	2	121678052	GLI2	GLI2	0	Yes
cg12608723	-0.000466717	7e-05	2.65e-11	2.27e-08	1.26e-05	+------------------	-0.000562632	9.91e-05	1.35e-08	38.9	0.04319	5	176208949		UNC5A	-28610	Yes
cg13314261	-0.000371796	5.58e-05	2.65e-11	2.27e-08	1.25e-05	--+-------------+--	-0.00039455	7.07e-05	2.39e-08	23.7	0.1693	10	134829096		LINC01168	39238	Yes
cg27242134	-0.000475642	7.14e-05	2.66e-11	2.27e-08	1.26e-05	---?-----?---------	-0.000531745	9.14e-05	5.91e-09	29.9	0.1185	11	94824192	ENDOD1	ENDOD1	1219	No
cg06513979	-0.000659786	9.9e-05	2.67e-11	2.27e-08	1.26e-05	---+---------+-+---	-0.00068531	0.000112086	9.71e-10	15.4	0.2662	10	617105	DIP2C	DIP2C	70506	No
cg19721221	-0.000378951	5.69e-05	2.67e-11	2.27e-08	1.26e-05	-------------------	-0.000520018	9.67e-05	7.46e-08	55.5	0.001803	1	181081214		IER5	21235	Yes
cg00110832	-0.000741358	0.000111278	2.7e-11	2.29e-08	1.28e-05	-----------------+-	-0.000844478	0.000151511	2.49e-08	33.7	0.07645	6	32121130	PRRT1;PPT2;PPT2;PPT2-EGFL8;LOC100507547;LOC100507547;LOC100507547;LOC100507547;PPT2	PPT2	-98	Yes
cg15122013	-0.000383077	5.75e-05	2.7e-11	2.29e-08	1.28e-05	-+--------------+--	-0.000457385	0.000106828	1.86e-05	65.7	3.1e-05	20	2817572	PCED1A;PCED1A	PCED1A	0	No
cg18327952	-0.000350687	5.26e-05	2.7e-11	2.29e-08	1.28e-05	-+-----------------	-0.000462082	9.48e-05	1.08e-06	61.1	0.0002687	4	76823763	PPEF2	PPEF2	-82	No
cg14069683	-0.000414347	6.22e-05	2.71e-11	2.29e-08	1.29e-05	--+-------------+--	-0.000441548	7.8e-05	1.49e-08	26.5	0.1396	9	122800913		MIR147A	206343	Yes
cg24213625	-0.000286785	4.31e-05	2.71e-11	2.29e-08	1.29e-05	---------?------+--	-0.000420687	8.26e-05	3.51e-07	60.9	0.0004109	15	75968960	CSPG4	CSPG4	0	Yes
cg04395167	-0.000461918	6.93e-05	2.72e-11	2.29e-08	1.29e-05	---------------+---	-0.000566917	0.000104668	6.08e-08	47.7	0.01109	1	1895110	CFAP74	CFAP74	0	Yes
cg13858944	-0.000314772	4.73e-05	2.73e-11	2.3e-08	1.29e-05	---?-----++----?+--	-0.000336176	7.9e-05	2.06e-05	53.3	0.004991	1	3344880	PRDM16;PRDM16	PRDM16	0	Yes
cg26334888	-0.000453229	6.8e-05	2.73e-11	2.3e-08	1.29e-05	----------------+--	-0.000507699	0.000103994	1.05e-06	47.1	0.0125	3	58653196	FAM3D	FAM3D	-635	No
cg08148488	-0.000279711	4.2e-05	2.74e-11	2.3e-08	1.3e-05	---------+------+--	-0.00035126	7.29e-05	1.45e-06	58	0.000851	3	52812973	ITIH1;ITIH1;ITIH1;ITIH1;ITIH1;ITIH1	ITIH1	465	Yes
cg19324118	-0.000260481	3.91e-05	2.77e-11	2.32e-08	1.31e-05	-+-?-----+---------	-0.00030284	5.9e-05	2.88e-07	43.8	0.02445	7	105279494	ATXN7L1;ATXN7L1	ATXN7L1	522	No
cg09062638	-0.000609198	9.15e-05	2.79e-11	2.33e-08	1.32e-05	--+-+--------------	-0.000609198	9.15e-05	2.79e-11	0	0.697	1	23003490		C1QB	15461	No
cg24196784	-0.000457965	6.88e-05	2.85e-11	2.38e-08	1.35e-05	----------------+--	-0.000488666	8.14e-05	1.93e-09	19.2	0.2197	6	33866987		DQ572638	48	No
cg27179375	-0.00133184	0.00020015	2.85e-11	2.38e-08	1.35e-05	----?-??-??--?--+--	-0.00128697	0.00035314	0.00026807	63.2	0.001122	22	22987126	POM121L1P;GGTLC2	POM121L1P	-114	Yes
cg01518459	-0.000346831	5.21e-05	2.87e-11	2.38e-08	1.36e-05	-+--------------+--	-0.000398155	7.49e-05	1.08e-07	38.6	0.04464	19	30199590	C19orf12;C19orf12;C19orf12;C19orf12;C19orf12;C19orf12;C19orf12	C19orf12	0	No
cg10593028	-0.000470061	7.07e-05	2.87e-11	2.38e-08	1.36e-05	-+--------------+--	-0.00056634	0.000117598	1.47e-06	51.4	0.00515	11	108422791	EXPH5;EXPH5	EXPH5	-13857	No
cg13447684	-0.000881788	0.000132561	2.89e-11	2.39e-08	1.37e-05	+---------------+--	-0.000898343	0.000172169	1.81e-07	35.2	0.06569	7	1895903	MAD1L1;MAD1L1;MAD1L1;MAD1L1;MAD1L1;MAD1L1	MAD1L1	6336	No
cg19334406	-0.000283244	4.26e-05	2.89e-11	2.39e-08	1.37e-05	----------------+--	-0.000358613	7.1e-05	4.44e-07	54.4	0.00243	11	126319635	KIRREL3;KIRREL3;KIRREL3	KIRREL3	8883	No
cg04942547	-0.000257543	3.87e-05	2.9e-11	2.39e-08	1.38e-05	---------+---------	-0.00029224	5.18e-05	1.73e-08	30.6	0.1016	20	50705008	ZFP64	ZFP64	0	No
cg26690414	-0.000350836	5.27e-05	2.9e-11	2.39e-08	1.38e-05	--+-------------+--	-0.000367615	6.22e-05	3.45e-09	20.1	0.2099	1	154528408	UBE2Q1	UBE2Q1	0	No
cg15505737	-0.000511024	7.69e-05	2.94e-11	2.42e-08	1.4e-05	---?--?---------+--	-0.000620622	0.000114796	6.43e-08	43.5	0.02898	11	118505096	PHLDB1;PHLDB1;PHLDB1	PHLDB1	0	No
cg01020346	-0.00057429	8.64e-05	2.96e-11	2.42e-08	1.4e-05	+---------------++-	-0.000696432	0.000141016	7.86e-07	52.1	0.004441	2	27001407	SLC35F6	SLC35F6	0	No
cg11123545	-0.000430987	6.48e-05	2.96e-11	2.42e-08	1.4e-05	+---------------+--	-0.00048154	0.000105386	4.89e-06	52	0.004554	5	139939040	SRA1;SRA1;APBB3;APBB3;APBB3;APBB3	APBB3	857	Yes
cg20323874	-0.000434338	6.53e-05	2.96e-11	2.42e-08	1.4e-05	-+-------+---------	-0.000494667	0.000100709	9.02e-07	46.3	0.01436	14	100240804		EML1	869	Yes
cg01101911	-0.000397934	5.99e-05	2.98e-11	2.43e-08	1.41e-05	---------?------+--	-0.000468101	8.76e-05	9.25e-08	43.1	0.02737	6	35360715	PPARD;PPARD;PPARD;PPARD;PPARD	PPARD	-18048	No
cg01887374	-0.00099123	0.000149136	3e-11	2.44e-08	1.42e-05	--+-------------+--	-0.00099123	0.000149136	3e-11	0	0.6322	2	129077404	HS6ST1	HS6ST1	-1233	No
cg13649600	-0.000562934	8.47e-05	3.01e-11	2.44e-08	1.43e-05	---------+------+--	-0.000606862	0.000106454	1.19e-08	24.3	0.1624	2	71170891	ATP6V1B1;ATP6V1B1-AS1;ATP6V1B1-AS1	ATP6V1B1	0	Yes
cg24789424	-0.000299438	4.51e-05	3.01e-11	2.44e-08	1.43e-05	-+--------------+--	-0.000339125	6.66e-05	3.59e-07	43.1	0.02425	3	197300143	BDH1;BDH1	BDH1	51	Yes
cg19786808	-0.000429185	6.46e-05	3.02e-11	2.44e-08	1.43e-05	++-----------------	-0.000467124	7.95e-05	4.22e-09	23	0.177	17	71431877	SDK2	SDK2	0	Yes
cg22545957	-0.000334188	5.03e-05	3.02e-11	2.44e-08	1.43e-05	-++------?------+--	-0.000382459	8.12e-05	2.45e-06	49.9	0.008512	10	77617815	C10orf11	C10orf11	0	No
cg00423598	-0.000336454	5.06e-05	3.03e-11	2.44e-08	1.44e-05	-+-----------------	-0.00034482	5.41e-05	1.87e-10	6.2	0.3798	7	156296491	LINC01006	LINC00244	-36693	No
cg09869950	-0.000316236	4.76e-05	3.03e-11	2.44e-08	1.43e-05	-+--+----+---------	-0.000359932	8.1e-05	8.86e-06	53.5	0.003102	1	59783505	FGGY;FGGY;FGGY;FGGY	FGGY	0	No
cg08989564	-0.00042949	6.46e-05	3.04e-11	2.44e-08	1.44e-05	----------------+--	-0.000700778	0.000135419	2.28e-07	65.4	3.71e-05	16	49411456	C16orf78	C16orf78	0	Yes
cg22860848	-0.00056936	8.57e-05	3.04e-11	2.44e-08	1.44e-05	----?-??--?----+++-	-0.00062074	0.00014095	1.06e-05	54.6	0.005866	2	241631345	AQP12A	AQP12A	84	Yes
cg23076550	-0.000389036	5.85e-05	3.04e-11	2.44e-08	1.44e-05	--+------?------+--	-0.000441172	9.37e-05	2.49e-06	45.5	0.019	19	5843661	FUT3;FUT3;FUT3;FUT3	FUT3	103	No
cg16259571	-0.000500849	7.54e-05	3.05e-11	2.44e-08	1.44e-05	+---------------+--	-0.000569182	0.000110464	2.57e-07	42.5	0.02645	2	220384841	ASIC4	ASIC4	0	No
cg10214991	-0.00036976	5.57e-05	3.06e-11	2.45e-08	1.45e-05	-+-------?------+--	-0.000472022	0.000115457	4.35e-05	70.5	2.64e-06	6	35160575		AY927475	12346	No
cg10858828	-0.000248326	3.74e-05	3.08e-11	2.46e-08	1.46e-05	---------?---------	-0.000300431	5.13e-05	4.68e-09	31.8	0.09669	17	70944336	SLC39A11;SLC39A11	SLC39A11	0	Yes
cg11387301	-0.000407417	6.13e-05	3.09e-11	2.46e-08	1.46e-05	----------------+--	-0.000448782	9.11e-05	8.48e-07	42	0.02872	19	15252043		ILVBL	-15466	No
cg25281020	-0.000606235	9.13e-05	3.13e-11	2.49e-08	1.48e-05	----?-??-+?--?--+--	-0.000668148	0.000178818	0.000186627	67.9	0.0001147	6	58263122	GUSBP4	GUSBP4	-959	No
cg12840024	-0.000429449	6.47e-05	3.15e-11	2.5e-08	1.49e-05	-+-----------+-----	-0.000479881	9.63e-05	6.19e-07	46	0.01513	8	21916256	DMTN;DMTN;DMTN;DMTN;DMTN;DMTN;DMTN;DMTN	DMTN	-429	No
cg16824477	-0.000617074	9.29e-05	3.16e-11	2.51e-08	1.5e-05	---------+------+--	-0.000636575	0.000117982	6.83e-08	28.3	0.1222	17	40192449		ZNF385C	-2405	No
cg24073994	-0.000583307	8.79e-05	3.16e-11	2.51e-08	1.5e-05	-+-------?------+--	-0.000723048	0.000144169	5.3e-07	54.4	0.00311	17	38511770	RARA;RARA;RARA;RARA	RARA	0	No
cg09293488	-0.00032179	4.85e-05	3.18e-11	2.51e-08	1.51e-05	--+------?------+--	-0.00032179	4.85e-05	3.18e-11	0	0.4738	14	101405755	SNORD113-6	SNORD113-6	-137	Yes
cg24247667	-0.000376844	5.68e-05	3.22e-11	2.54e-08	1.53e-05	--+-------------+--	-0.000413959	7.08e-05	4.89e-09	23.3	0.1728	17	74463439	AANAT;AANAT;AANAT	AANAT	-190	Yes
cg16900604	-0.000411224	6.2e-05	3.23e-11	2.55e-08	1.53e-05	-+-------?------+--	-0.000532451	0.00011558	4.09e-06	62.7	0.0001957	2	208260036		CREB1	-134579	Yes
cg00448875	-0.000720365	0.000108569	3.24e-11	2.55e-08	1.54e-05	----------------+--	-0.000809071	0.000166353	1.15e-06	49.2	0.008325	3	133611626	RAB6B	RAB6B	0	No
cg12061127	-0.000380929	5.74e-05	3.25e-11	2.55e-08	1.54e-05	-+-------+------+--	-0.000470635	0.000106922	1.07e-05	64.7	5.31e-05	20	44259912	WFDC9	WFDC9	-5	No
cg17664182	-0.000467198	7.04e-05	3.25e-11	2.55e-08	1.54e-05	-+------++------+--	-0.00050529	0.000114689	1.05e-05	51.7	0.004877	10	99696260	CRTAC1;CRTAC1	CRTAC1	-137	Yes
cg27017562	-0.000459362	6.92e-05	3.25e-11	2.55e-08	1.54e-05	+-+?------------+--	-0.00045938	7.86e-05	5.01e-09	15.6	0.2671	19	35782899	MAG;MAG;MAG	MAG	-89	Yes
cg20253442	-0.000331303	4.99e-05	3.26e-11	2.55e-08	1.55e-05	--+----------+---+-	-0.000366933	7.4e-05	7.13e-07	40.1	0.03699	15	93152750		DQ574028	9	Yes
cg03566814	-0.000418175	6.3e-05	3.27e-11	2.55e-08	1.55e-05	---------+------+--	-0.00045572	8.64e-05	1.35e-07	39.8	0.03828	6	169019307	SMOC2;SMOC2	SMOC2	1386	No
cg11866756	-0.000412479	6.22e-05	3.27e-11	2.55e-08	1.55e-05	-+--------------+--	-0.000521622	0.000108237	1.44e-06	48.6	0.009482	20	24898631		CST7	-31234	Yes
cg03685556	-0.00043337	6.53e-05	3.29e-11	2.56e-08	1.56e-05	-------------+-+---	-0.000471615	7.92e-05	2.63e-09	20.6	0.2035	12	133146337	FBRSL1	FBRSL1	14804	Yes
cg06313433	-0.000332075	5.01e-05	3.3e-11	2.56e-08	1.56e-05	++-------?---------	-0.000422681	9.13e-05	3.63e-06	61.3	0.0003563	3	58109101	FLNB;FLNB;FLNB;FLNB	FLNB	-26475	Yes
cg26961622	-0.000273054	4.12e-05	3.31e-11	2.57e-08	1.57e-05	-+--------------+--	-0.000325821	6.14e-05	1.11e-07	41.9	0.02893	2	20426146	SDC1;SDC1	SDC1	-952	No
cg15111495	-0.000327688	4.94e-05	3.32e-11	2.57e-08	1.58e-05	---------?---------	-0.000387194	6.79e-05	1.19e-08	35.5	0.06831	3	112951743	BOC;BOC;BOC	BOC	0	No
cg20332660	-0.000420563	6.34e-05	3.32e-11	2.57e-08	1.57e-05	+--------?------+--	-0.00051605	0.000103026	5.47e-07	49.2	0.009842	1	47878427	LINC01389	FOXE3	-3316	Yes
cg07739478	-0.000426622	6.43e-05	3.34e-11	2.58e-08	1.58e-05	---------?---------	-0.000525168	0.0001	1.5e-07	50.7	0.007221	6	31692234	C6orf25;C6orf25;C6orf25;C6orf25;C6orf25;C6orf25	C6orf25	-516	Yes
cg09373298	-0.000385719	5.82e-05	3.36e-11	2.59e-08	1.59e-05	---------+------+--	-0.000492394	0.000106839	4.05e-06	62.2	0.000171	3	126613533	CHCHD6	CHCHD6	0	No
cg15831285	-0.000428333	6.46e-05	3.36e-11	2.59e-08	1.59e-05	++-------?---------	-0.00048723	0.00010593	4.23e-06	53.9	0.003487	5	135358896		TGFBI	-5687	Yes
cg05915139	-0.000307392	4.64e-05	3.38e-11	2.59e-08	1.6e-05	--+-------------++-	-0.000340879	6.1e-05	2.35e-08	24.1	0.1643	12	123582277	PITPNM2;PITPNM2	PITPNM2	0	No
cg20316538	-0.000404426	6.1e-05	3.42e-11	2.62e-08	1.62e-05	--+-------------+--	-0.000465146	9.92e-05	2.74e-06	50.4	0.006419	2	218937982	RUFY4;RUFY4;RUFY4;RUFY4	RUFY4	0	No
cg18446916	-0.000480942	7.26e-05	3.43e-11	2.62e-08	1.62e-05	+---------------+--	-0.000510055	9.71e-05	1.48e-07	36.7	0.05545	5	150038198	SYNPO	SYNPO	0	No
cg10626254	-0.000256165	3.87e-05	3.44e-11	2.63e-08	1.63e-05	----------------+--	-0.000278598	5.17e-05	7.21e-08	30.8	0.09978	8	18243948		NAT2	-4806	No
cg17959631	-0.000522659	7.89e-05	3.44e-11	2.63e-08	1.63e-05	---?------------+--	-0.000633211	0.000139883	5.99e-06	62.2	0.0002448	7	44189684	GCK;GCK;GCK	GCK	0	Yes
cg00454749	-0.000293514	4.43e-05	3.45e-11	2.63e-08	1.63e-05	----------------+--	-0.000335932	6.3e-05	9.63e-08	41.2	0.03185	1	47683178	TAL1;TAL1;TAL1;TAL1;TAL1;TAL1	TAL1	0	No
cg21646084	-0.000391855	5.91e-05	3.46e-11	2.63e-08	1.64e-05	--+-------------+--	-0.000431665	8.03e-05	7.64e-08	35.7	0.0622	2	16802843	FAM49A	FAM49A	1501	No
cg08074767	-0.000476483	7.19e-05	3.47e-11	2.64e-08	1.64e-05	+--?------------+--	-0.000476483	7.19e-05	3.47e-11	0	0.5533	6	168113741		AL832737	-16771	Yes
cg01429844	-0.000532296	8.04e-05	3.48e-11	2.64e-08	1.65e-05	---+-----?+--+--+--	-0.000529308	0.000103171	2.89e-07	29.1	0.1205	12	50365827	AQP6	AQP6	-436	No
cg25164996	-0.000638519	9.64e-05	3.48e-11	2.64e-08	1.65e-05	---?--?--------?---	-0.000645655	9.88e-05	6.33e-11	2.8	0.4203	2	109993234	SH3RF3	SH3RF3	-63153	Yes
cg15963913	-0.000444113	6.71e-05	3.52e-11	2.66e-08	1.67e-05	--+--------------+-	-0.000538972	0.000118131	5.06e-06	56.3	0.001439	14	104196003	ZFYVE21;ZFYVE21	ZFYVE21	-1764	No
cg02218260	-0.00023075	3.48e-05	3.53e-11	2.67e-08	1.67e-05	-++-------------+--	-0.000246604	5.01e-05	8.36e-07	36.6	0.05606	3	51742878	GRM2;GRM2;GRM2	GRM2	1798	No
cg02613601	-0.000354418	5.35e-05	3.56e-11	2.68e-08	1.69e-05	+------------------	-0.000397211	7.33e-05	5.88e-08	35.9	0.06102	13	32183063		RXFP2	-130615	Yes
cg19936757	-0.000437968	6.61e-05	3.56e-11	2.68e-08	1.69e-05	---------+------+--	-0.000471635	8.86e-05	1.02e-07	31	0.09757	11	2452218		TRPM5	-7943	No
cg07162608	-0.000361076	5.45e-05	3.57e-11	2.68e-08	1.69e-05	-+-------?---------	-0.000404482	7.14e-05	1.47e-08	26.1	0.1486	1	239828159	CHRM3	CHRM3	0	No
cg15069551	-0.000665833	0.000100581	3.6e-11	2.7e-08	1.7e-05	---+---------+--+--	-0.000673292	0.00012263	4.01e-08	23.3	0.1735	20	25128695	LOC284798;LOC284798;LOC284798	LOC284798	-66	No
cg24022152	-0.000261597	3.95e-05	3.61e-11	2.7e-08	1.71e-05	----------------+--	-0.000306294	6.03e-05	3.72e-07	45.9	0.01537	11	12133196	MICAL2;MICAL2;MICAL2	MICAL2	1059	No
cg25604316	-0.000308355	4.66e-05	3.61e-11	2.7e-08	1.71e-05	----------------+--	-0.000356428	7.16e-05	6.39e-07	40.3	0.03579	1	181104570		BC039493	-39049	Yes
cg13560058	-0.000481541	7.28e-05	3.62e-11	2.7e-08	1.71e-05	-------------------	-0.000539307	9.45e-05	1.14e-08	30.1	0.1058	1	1097233		MIR200B	-5250	No
cg02194211	-0.000270429	4.09e-05	3.66e-11	2.73e-08	1.74e-05	--+----------------	-0.000322181	6.71e-05	1.59e-06	48.7	0.009144	3	58652346	FAM3D;FAM3D	FAM3D	215	No
cg07601148	-0.000422805	6.39e-05	3.66e-11	2.73e-08	1.73e-05	---------?------+--	-0.00052993	0.000105991	5.74e-07	54.6	0.002898	13	20975917		CRYL1	1888	No
cg22675462	-0.000373877	5.65e-05	3.68e-11	2.73e-08	1.74e-05	---------?------+--	-0.000422672	7.52e-05	1.94e-08	31.7	0.09695	15	65198239		ANKDD1A	-5861	Yes
cg24681598	-0.000220752	3.34e-05	3.69e-11	2.74e-08	1.75e-05	--+------?------+--	-0.000264143	5.73e-05	4.1e-06	54.7	0.002872	2	233759522	NGEF;NGEF	NGEF	0	Yes
cg24765079	-0.000742477	0.000112239	3.71e-11	2.75e-08	1.76e-05	-------------+-----	-0.000765625	0.000130415	4.34e-09	19.4	0.2171	16	68772430	CDH1	CDH1	1236	No
cg22224043	-0.000530133	8.01e-05	3.72e-11	2.75e-08	1.76e-05	----------------+--	-0.000607882	0.000112564	6.65e-08	37.7	0.04984	3	73429575		PDZRN3	2006	Yes
cg03050096	-0.00040034	6.05e-05	3.73e-11	2.76e-08	1.77e-05	-+--------------+--	-0.000414179	6.9e-05	1.99e-09	12.2	0.3054	14	101530580	MIR541;MIR409;MIR412;MIR369	MIR541	-251	No
cg24987604	-0.000294546	4.45e-05	3.74e-11	2.76e-08	1.77e-05	+---------------+--	-0.000318084	5.73e-05	2.83e-08	24.6	0.1592	17	40189970	ZNF385C	ZNF385C	74	No
cg22804528	-0.000362349	5.48e-05	3.75e-11	2.76e-08	1.78e-05	----------------+--	-0.000414468	7.51e-05	3.41e-08	36.7	0.05556	3	124780157		5S_rRNA	-2875	Yes
cg00474943	-0.000216119	3.27e-05	3.76e-11	2.76e-08	1.78e-05	----------------+--	-0.000236475	4.37e-05	6.29e-08	29.4	0.1122	17	78877076	RPTOR;RPTOR	RPTOR	45152	Yes
cg10719604	-0.000351258	5.31e-05	3.77e-11	2.76e-08	1.78e-05	------+------------	-0.000512888	9.64e-05	1.05e-07	61.1	0.0002713	11	117748486	FXYD6;FXYD6-FXYD2;FXYD6;FXYD6;FXYD6;FXYD6-FXYD2;FXYD6	FXYD6	-285	No
cg25813630	-0.00038655	5.85e-05	3.77e-11	2.76e-08	1.79e-05	----------------+--	-0.000458453	8.98e-05	3.34e-07	48.4	0.009825	17	1878100	RTN4RL1	RTN4RL1	0	Yes
cg25551358	-0.000500684	7.57e-05	3.8e-11	2.77e-08	1.8e-05	-+--------------+--	-0.000604357	0.000121986	7.26e-07	45.1	0.01766	5	139079288		CXXC5	16608	No
cg06146331	-0.00026238	3.97e-05	3.81e-11	2.77e-08	1.8e-05	-?--+-----------+--	-0.000278861	6.02e-05	3.58e-06	45.3	0.01951	16	49654466	ZNF423;ZNF423	ZNF423	0	Yes
cg08207707	-0.000364578	5.51e-05	3.81e-11	2.77e-08	1.81e-05	---------------++--	-0.000405696	8.03e-05	4.32e-07	40.8	0.03372	11	124630919	ESAM;LOC101929340;LOC101929340	ESAM	1304	No
cg10914710	-0.000296577	4.49e-05	3.81e-11	2.77e-08	1.81e-05	--------------+-+--	-0.000378362	7.54e-05	5.17e-07	50.8	0.005928	3	184348804		TRNA_Asp	17290	No
cg09803758	-0.000340093	5.14e-05	3.82e-11	2.77e-08	1.81e-05	-+--------------+--	-0.000375421	7.2e-05	1.87e-07	37.7	0.04963	2	120353875	CFAP221;CFAP221;CFAP221	CFAP221	0	No
cg07279442	-0.000468292	7.08e-05	3.83e-11	2.78e-08	1.82e-05	----+----?------+--	-0.000481277	8.35e-05	8.3e-09	18.4	0.2334	3	124848635	SLC12A8;SLC12A8	SLC12A8	-6192	Yes
cg11213091	-0.000271997	4.11e-05	3.83e-11	2.78e-08	1.82e-05	-++-------------+--	-0.000317809	6.89e-05	3.92e-06	52	0.004456	7	195475	FAM20C	FAM20C	0	Yes
cg08120035	-0.000310538	4.7e-05	3.85e-11	2.78e-08	1.82e-05	-+-?+--------------	-0.000346587	6.52e-05	1.04e-07	34.9	0.07244	2	30872901		LCLAT1	5810	Yes
cg19639367	-0.000263134	3.98e-05	3.88e-11	2.8e-08	1.84e-05	+-------------+-+--	-0.000280903	5.9e-05	1.95e-06	34.7	0.06877	6	30303612	TRIM39;TRIM39;TRIM39-RPP21	TRIM39-RPP21	0	Yes
cg07086295	-0.000554827	8.4e-05	3.89e-11	2.8e-08	1.84e-05	----------------+--	-0.000565683	9.26e-05	1.02e-09	13	0.2958	20	41814797	PTPRT;PTPRT	PTPRT	0	Yes
cg19075717	-0.000385447	5.83e-05	3.91e-11	2.81e-08	1.85e-05	---------?------+--	-0.000391788	7.83e-05	5.55e-07	34.6	0.07438	17	48670940	CACNA1G;CACNA1G;CACNA1G;CACNA1G;CACNA1G;CACNA1G;CACNA1G;CACNA1G;CACNA1G;CACNA1G;CACNA1G;CACNA1G;CACNA1G;CACNA1G;CACNA1G;CACNA1G;CACNA1G;CACNA1G;CACNA1G;CACNA1G;CACNA1G;CACNA1G;CACNA1G;CACNA1G;CACNA1G;CACNA1G;CACNA1G;CACNA1G;CACNA1G;CACNA1G;CACNA1G;CACNA1G;CACNA1G	CACNA1G	-5848	Yes
cg08457872	-0.000413586	6.26e-05	3.92e-11	2.81e-08	1.86e-05	---------?------+--	-0.000491723	9.55e-05	2.65e-07	45.3	0.01968	5	139740027	SLC4A9;SLC4A9;SLC4A9;SLC4A9	SLC4A9	241	Yes
cg26511357	-0.000399404	6.05e-05	3.92e-11	2.81e-08	1.86e-05	----------------+--	-0.00048086	8.95e-05	7.67e-08	40.6	0.03444	2	42312685		PKDCC	27017	No
cg00846502	-0.000266128	4.03e-05	3.96e-11	2.84e-08	1.87e-05	--+------?------+--	-0.000336012	6.38e-05	1.38e-07	48.5	0.01125	16	971186	LMF1-AS1;LMF1-AS1;LMF1;LMF1;LMF1	LMF1	0	No
cg13749670	-0.000557212	8.44e-05	3.97e-11	2.84e-08	1.88e-05	+---------------+--	-0.000575818	0.000116289	7.36e-07	38.8	0.04346	9	137611646	COL5A1;COL5A1	COL5A1	0	No
cg02884149	-0.000450235	6.82e-05	4e-11	2.86e-08	1.89e-05	----------------+--	-0.000450235	6.82e-05	3.99e-11	0	0.4765	16	85317846	LINC00311	LINC00311	1283	No
cg02920235	-0.000364075	5.51e-05	4.02e-11	2.86e-08	1.9e-05	----------------+--	-0.000424741	9.06e-05	2.78e-06	52.9	0.003583	1	39186151		RRAGC	118863	No
cg05709458	-0.000477555	7.23e-05	4.02e-11	2.86e-08	1.9e-05	----------------+--	-0.000530725	9.12e-05	5.99e-09	23.8	0.1678	11	74948173		TPBGL	-3776	No
cg14630601	-0.000543399	8.23e-05	4.13e-11	2.94e-08	1.96e-05	+---------------+--	-0.000552291	9.1e-05	1.28e-09	13.2	0.2934	20	48186174	PTGIS	PTGIS	-1467	Yes
cg26554265	-0.000472049	7.15e-05	4.15e-11	2.95e-08	1.97e-05	--+-+-----------+--	-0.000518107	9.89e-05	1.64e-07	36.8	0.05486	1	23206348	EPHB2;EPHB2;EPHB2;EPHB2	EPHB2	-16629	Yes
cg01104208	-0.000640013	9.7e-05	4.17e-11	2.96e-08	1.98e-05	--+?+--------------	-0.000665011	0.000115014	7.38e-09	19.7	0.2193	14	103566172	EXOC3L4	EXOC3L4	-308	No
cg18943655	-0.000433156	6.57e-05	4.19e-11	2.97e-08	1.99e-05	---------?------+--	-0.000488422	8.54e-05	1.08e-08	27.4	0.1366	1	32209578	ADGRB2;ADGRB2	ADGRB2	754	No
cg13629388	0.000636844	9.65e-05	4.22e-11	2.97e-08	2e-05	++-+++++++++++++-++	0.000767398	0.000168268	5.1e-06	57.7	0.0009213	6	170687780	FAM120B;FAM120B;FAM120B;FAM120B	FAM120B	0	No
cg15553532	-0.00037426	5.67e-05	4.22e-11	2.97e-08	2e-05	---------?------+--	-0.000432235	8.87e-05	1.08e-06	50.1	0.008272	10	131591484		MGMT	25701	No
cg25468907	-0.000344469	5.22e-05	4.22e-11	2.97e-08	2e-05	-+-----------------	-0.000385748	6.47e-05	2.53e-09	21.3	0.1951	1	201380680	TNNI1;TNNI1	TNNI1	0	No
cg09002092	-0.000450449	6.83e-05	4.23e-11	2.97e-08	2e-05	-+-------+------+--	-0.000527597	0.000101833	2.21e-07	42.9	0.02484	17	78182162	CARD14;CARD14	CARD14	0	No
cg21086503	-0.000367576	5.57e-05	4.23e-11	2.97e-08	2e-05	-------?--------+--	-0.000421451	7.72e-05	4.71e-08	32.7	0.08928	7	86595900	KIAA1324L;KIAA1324L;KIAA1324L;KIAA1324L	KIAA1324L	-609	Yes
cg18511558	-0.000345839	5.24e-05	4.25e-11	2.98e-08	2.01e-05	+--------+------+--	-0.000381736	7.62e-05	5.49e-07	38.5	0.045	8	1830065	ARHGEF10;ARHGEF10;ARHGEF10	ARHGEF10	-735	No
cg04485362	-0.000385725	5.85e-05	4.28e-11	3e-08	2.03e-05	+-----+---------+--	-0.000523511	0.000102052	2.9e-07	59.1	0.0005834	3	194012324		LINC00887	5099	No
cg05718426	-0.000321619	4.88e-05	4.28e-11	3e-08	2.03e-05	----------------+--	-0.000398241	7.09e-05	1.97e-08	37.3	0.05184	16	28949128	CD19;CD19;CD19;CD19	CD19	0	Yes
cg11433608	-0.000567577	8.61e-05	4.31e-11	3.01e-08	2.04e-05	+---------------+--	-0.000671616	0.000146752	4.73e-06	55.2	0.001955	17	19246574	B9D1;B9D1;B9D1	B9D1	0	No
cg06912297	-0.000367506	5.57e-05	4.32e-11	3.01e-08	2.05e-05	----------------+--	-0.000464233	8.56e-05	5.95e-08	43.1	0.02432	17	75875731	FLJ45079	FLJ45079	0	No
cg07111719	-0.000284274	4.31e-05	4.33e-11	3.02e-08	2.05e-05	---------+------+--	-0.000333477	6.27e-05	1.04e-07	39	0.04229	11	2397614	CD81;CD81;CD81-AS1	CD81	-932	Yes
cg11670074	-0.000463867	7.04e-05	4.33e-11	3.02e-08	2.05e-05	---------+------+--	-0.000558532	0.00012084	3.8e-06	56	0.001581	15	93635693		RGMA	-3250	Yes
cg15770125	-0.000405616	6.15e-05	4.37e-11	3.03e-08	2.07e-05	----------------+--	-0.000457749	9.16e-05	5.8e-07	40.5	0.03505	3	8693781	SSUH2;SSUH2	SSUH2	-44	No
cg19513727	-0.000627836	9.53e-05	4.37e-11	3.03e-08	2.07e-05	---------?------+--	-0.00072619	0.000148192	9.57e-07	47.4	0.01364	12	110708125		ATP2A2	-10906	No
cg17249224	-0.000323153	4.9e-05	4.43e-11	3.06e-08	2.1e-05	-+-----------------	-0.000411786	7.67e-05	7.99e-08	43.8	0.02188	5	1257061	TERT;TERT	TERT	0	No
cg25796129	-0.000278421	4.23e-05	4.44e-11	3.06e-08	2.1e-05	----------------+--	-0.000328667	5.73e-05	9.81e-09	31.2	0.09592	17	9121696	NTN1	NTN1	0	No
cg08018188	-0.000446607	6.78e-05	4.45e-11	3.06e-08	2.11e-05	+------------------	-0.000495705	8.5e-05	5.55e-09	22.2	0.1852	7	1139594	C7orf50;C7orf50;C7orf50	C7orf50	6143	Yes
cg26090075	-0.00045421	6.89e-05	4.45e-11	3.06e-08	2.11e-05	---------?------+--	-0.000504969	8.98e-05	1.91e-08	31.4	0.09954	5	150950000	FAT2	FAT2	-1495	Yes
cg01334229	-0.000298803	4.54e-05	4.46e-11	3.06e-08	2.11e-05	----------------+--	-0.000298803	4.54e-05	4.46e-11	0	0.5141	3	154958663	LINC01487	BC037382	-70	Yes
cg09840645	-0.00057175	8.68e-05	4.46e-11	3.06e-08	2.11e-05	+---------+-----+--	-0.000583132	0.000130158	7.46e-06	46.1	0.0149	14	69337590		ACTN1	3249	Yes
cg10413945	-0.000468523	7.11e-05	4.46e-11	3.06e-08	2.11e-05	--+-------------+--	-0.00052486	0.000105481	6.49e-07	45.1	0.01765	8	144369051		ZNF696	-4507	No
cg13802736	-0.000478868	7.27e-05	4.47e-11	3.06e-08	2.12e-05	---+-----------++--	-0.000529391	0.000109647	1.38e-06	47.9	0.01067	1	157948536		KIRREL	-14526	No
cg05256688	-0.000289549	4.4e-05	4.48e-11	3.06e-08	2.12e-05	----------------+--	-0.000331364	5.92e-05	2.22e-08	30.4	0.1028	19	15547851	WIZ	WIZ	-4509	No
cg11388802	-0.000287693	4.37e-05	4.48e-11	3.06e-08	2.12e-05	--+-------------+--	-0.000298767	5.71e-05	1.67e-07	30.8	0.09973	1	181577847	CACNA1E;CACNA1E;CACNA1E	CACNA1E	0	No
cg21134542	-0.000443057	6.73e-05	4.48e-11	3.06e-08	2.12e-05	---------?------+--	-0.000443057	6.73e-05	4.48e-11	0	0.7339	7	100314442		EPO	-3980	Yes
cg02860199	-0.000355012	5.39e-05	4.5e-11	3.07e-08	2.13e-05	-+--------------+--	-0.000401805	7.48e-05	7.84e-08	36.4	0.05769	1	20305344	PLA2G2A;PLA2G2A;PLA2G2A;PLA2G2A	PLA2G2A	808	No
cg14165029	-0.000361642	5.49e-05	4.51e-11	3.07e-08	2.14e-05	+---------------+--	-0.000377049	6.56e-05	8.88e-09	17.7	0.2377	1	1888282	KIAA1751	CFAP74	0	Yes
cg01779323	-0.000638841	9.7e-05	4.52e-11	3.07e-08	2.14e-05	-------------------	-0.000756579	0.000140768	7.67e-08	41.2	0.03173	7	139164675	KLRG2	KLRG2	0	Yes
cg05549773	-0.000583486	8.86e-05	4.53e-11	3.07e-08	2.15e-05	---------?------+--	-0.000800524	0.00016638	1.5e-06	60.1	0.0005489	5	1183037		BC032469	-4317	Yes
cg05881521	-0.000301469	4.58e-05	4.54e-11	3.08e-08	2.15e-05	--+-------------+--	-0.000333508	5.75e-05	6.67e-09	25.1	0.154	16	73160126		HCCAT5	32454	No
cg13098855	-0.000570267	8.66e-05	4.55e-11	3.08e-08	2.15e-05	----------------+--	-0.000677121	0.000143382	2.33e-06	54.4	0.002441	1	153588927	S100A14	S100A14	-119	No
cg01750375	-0.000715801	0.000108726	4.6e-11	3.11e-08	2.18e-05	-+-------?------+--	-0.000797617	0.000171151	3.16e-06	52.5	0.004927	20	43343365	WISP2	LINC01260	-519	Yes
cg26738160	-0.000330585	5.02e-05	4.63e-11	3.12e-08	2.19e-05	----------------+--	-0.000448223	8.14e-05	3.61e-08	45.8	0.01581	11	47459510	RAPSN;RAPSN	RAPSN	0	Yes
cg00555085	-0.000446174	6.78e-05	4.66e-11	3.14e-08	2.21e-05	+--------+---------	-0.000494324	9.19e-05	7.5e-08	35.9	0.0606	16	87616248		JPH3	-19192	No
cg03573792	-0.000341615	5.19e-05	4.67e-11	3.14e-08	2.21e-05	-+--------------+--	-0.000378441	7.36e-05	2.73e-07	39.2	0.04149	4	148465429	EDNRA;EDNRA;EDNRA;EDNRA	EDNRA	0	No
cg12435074	-0.000253601	3.85e-05	4.71e-11	3.16e-08	2.23e-05	----------------+--	-0.000253601	3.85e-05	4.71e-11	0	0.4579	17	75672801		LOC100507351	111698	No
cg09865454	-0.000356864	5.42e-05	4.73e-11	3.17e-08	2.24e-05	---------?---------	-0.000356864	5.42e-05	4.73e-11	0	0.7099	7	27149139	HOXA3;HOXA3	HOXA3	0	No
cg14108527	-0.000314578	4.78e-05	4.78e-11	3.2e-08	2.26e-05	----------------+--	-0.000358179	6.48e-05	3.27e-08	34.2	0.07254	9	125562385	OR1K1	OR1K1	-16	No
cg19603319	-0.000340832	5.18e-05	4.78e-11	3.2e-08	2.27e-05	-+-------+------+--	-0.00043516	9.15e-05	1.97e-06	57.5	0.0009797	20	262842	C20orf96;C20orf96	C20orf96	0	No
cg27300870	-0.000265424	4.04e-05	4.78e-11	3.2e-08	2.27e-05	++-----------------	-0.00027489	5.2e-05	1.22e-07	25.1	0.1542	2	99438264	KIAA1211L	KIAA1211L	0	No
cg13669432	-0.000373341	5.68e-05	4.79e-11	3.2e-08	2.27e-05	-----------------+-	-0.000441024	7.81e-05	1.66e-08	35.1	0.06631	9	126943462		NEK6	-76422	Yes
cg03458957	-0.000387069	5.89e-05	4.84e-11	3.22e-08	2.29e-05	----------------+--	-0.000387069	5.89e-05	4.84e-11	0	0.8701	8	128922521	PVT1	PVT1	0	Yes
cg10639428	-0.000378079	5.75e-05	4.87e-11	3.24e-08	2.31e-05	--+-------------+--	-0.000454084	8.21e-05	3.24e-08	36.1	0.05952	2	25138879	ADCY3	ADCY3	0	No
cg05442717	-0.000430837	6.55e-05	4.89e-11	3.25e-08	2.32e-05	----------------+--	-0.00052545	9.91e-05	1.14e-07	41.2	0.03195	17	38511950	RARA;RARA;RARA;RARA	RARA	0	Yes
cg16253989	-0.000412511	6.27e-05	4.89e-11	3.25e-08	2.31e-05	----+-----------+--	-0.000497979	0.000100107	6.54e-07	50.1	0.006879	19	19751082	GMIP;GMIP;GMIP	GMIP	0	No
cg14382215	-0.000439438	6.69e-05	4.96e-11	3.29e-08	2.35e-05	-+----+--------++--	-0.000607729	0.00012967	2.78e-06	66.9	1.62e-05	1	161169007	ADAMTS4;NDUFS2	NDUFS2	-97	No
cg12108395	-0.000430238	6.55e-05	4.98e-11	3.29e-08	2.36e-05	-------------+--+--	-0.000441746	9.57e-05	3.95e-06	44	0.02115	12	131617985	GPR133	ADGRD1	0	No
cg11966524	-0.000461567	7.02e-05	5e-11	3.3e-08	2.37e-05	---------?------+--	-0.000578353	0.000104912	3.53e-08	43.2	0.02686	11	115631762	LINC00900	LINC00900	-417	No
cg06182410	-0.000428949	6.53e-05	5.03e-11	3.32e-08	2.38e-05	----------------+--	-0.000520655	9.63e-05	6.48e-08	39.7	0.03914	11	67269519	PITPNM1;PITPNM1	PITPNM1	0	No
cg03462376	-0.000356169	5.42e-05	5.04e-11	3.32e-08	2.39e-05	-+-------+------+--	-0.000413587	8.96e-05	3.92e-06	53.6	0.003036	10	79609388	DLG5	DLG5	0	Yes
cg09037239	-0.000379422	5.78e-05	5.04e-11	3.32e-08	2.39e-05	---------------+++-	-0.000400287	7.41e-05	6.67e-08	29.5	0.1112	5	173622087		HMP19	85905	No
cg11415156	-0.000705596	0.000107408	5.06e-11	3.32e-08	2.4e-05	---?------------+--	-0.000993674	0.000212317	2.87e-06	66.9	2.64e-05	2	20779199		HS1BP3	38364	Yes
cg05212460	-0.000677253	0.000103099	5.07e-11	3.33e-08	2.4e-05	+-+-+-----------+--	-0.000676836	0.000126031	7.86e-08	24.2	0.1637	7	2149814	MAD1L1;MAD1L1;MAD1L1;MAD1L1;MAD1L1	MAD1L1	0	Yes
cg06966750	-0.000300862	4.58e-05	5.12e-11	3.35e-08	2.42e-05	----------------+--	-0.000341753	6.48e-05	1.36e-07	37.2	0.0526	11	15097454	CALCB	CALCB	0	No
cg07082267	-0.000469618	7.15e-05	5.15e-11	3.37e-08	2.44e-05	----------------+--	-0.000519568	8.79e-05	3.34e-09	23.2	0.1743	16	85429035		MIR5093	-92033	No
cg26337390	-0.000361829	5.51e-05	5.17e-11	3.38e-08	2.45e-05	----------------+--	-0.000422805	7.46e-05	1.45e-08	29.3	0.1125	7	150417343	GIMAP1;GIMAP1-GIMAP5;GIMAP1-GIMAP5	GIMAP1	0	No
cg04382374	-0.000346843	5.28e-05	5.18e-11	3.38e-08	2.46e-05	----------------+--	-0.000428912	8.23e-05	1.85e-07	43.9	0.02152	22	49080302	FAM19A5;FAM19A5	FAM19A5	0	No
cg08447922	-0.000279424	4.26e-05	5.23e-11	3.41e-08	2.48e-05	----------------+--	-0.000289917	4.66e-05	4.79e-10	7.4	0.3652	3	183911506	ABCF3	ABCF3	0	Yes
cg03568675	-0.000462183	7.04e-05	5.24e-11	3.41e-08	2.48e-05	----------------+--	-0.00054126	0.000105073	2.59e-07	46	0.01532	20	979279	RSPO4;RSPO4	RSPO4	0	No
cg03299991	-0.000330491	5.04e-05	5.28e-11	3.43e-08	2.5e-05	+-+-------------+--	-0.000331557	6.14e-05	6.74e-08	23.4	0.1719	10	79273865	KCNMA1;KCNMA1;KCNMA1;KCNMA1;KCNMA1;KCNMA1	KCNMA1	43558	No
cg05363110	-0.000303761	4.63e-05	5.29e-11	3.43e-08	2.51e-05	--+?------------+--	-0.00032694	5.66e-05	7.65e-09	18.5	0.2328	16	79598137		MAF	29607	Yes
cg09653692	-0.000321824	4.9e-05	5.29e-11	3.43e-08	2.51e-05	---------?------+--	-0.000369682	6.85e-05	6.64e-08	36.7	0.06038	22	31059888	DUSP18;DUSP18;DUSP18;DUSP18	SLC35E4	102	No
cg21208518	-0.000322322	4.91e-05	5.29e-11	3.43e-08	2.51e-05	---------+------+--	-0.000434228	8.56e-05	3.88e-07	55.3	0.001937	1	17530676	PADI1	PADI1	-944	Yes
cg08796706	-0.000521362	7.95e-05	5.36e-11	3.47e-08	2.54e-05	----------------+--	-0.000531515	9.6e-05	3.06e-08	22.1	0.187	6	33049360	HLA-DPA1;HLA-DPA1;HLA-DPB1	HLA-DPA1	-805	Yes
cg18763223	-0.000391147	5.96e-05	5.37e-11	3.47e-08	2.54e-05	+-+------+------+--	-0.000426219	9.43e-05	6.2e-06	47.4	0.01174	15	74334701	PML;PML;PML;PML	PML	0	No
cg27337540	-0.00062266	9.49e-05	5.38e-11	3.47e-08	2.55e-05	-+-------?---------	-0.000782473	0.000143677	5.15e-08	43.1	0.02742	7	130698005	LINC-PINT;LINC-PINT;LINC-PINT;LINC-PINT;LINC-PINT;LINC-PINT;LINC-PINT;LINC-PINT	LINC-PINT	0	No
cg14572091	-0.000224142	3.42e-05	5.39e-11	3.47e-08	2.55e-05	---------?------+--	-0.000238908	4.17e-05	9.77e-09	21.8	0.195	9	136537981	SARDH;SARDH	SARDH	0	Yes
cg09522571	-0.000252003	3.84e-05	5.4e-11	3.47e-08	2.56e-05	---------+---------	-0.000297587	5.99e-05	6.88e-07	38.2	0.04698	2	233759544	NGEF;NGEF	NGEF	0	No
cg05527856	-0.000344549	5.25e-05	5.41e-11	3.47e-08	2.56e-05	-++-------------+--	-0.000377016	8.75e-05	1.65e-05	55	0.0021	11	11603196	GALNT18	GALNT18	0	Yes
cg16806245	-0.000449999	6.86e-05	5.42e-11	3.47e-08	2.57e-05	-------------------	-0.000487472	8.03e-05	1.26e-09	15.4	0.2662	6	169649046	THBS2	THBS2	0	Yes
cg23963995	-0.000251652	3.84e-05	5.43e-11	3.48e-08	2.57e-05	-+--------------+--	-0.0002904	5.27e-05	3.64e-08	31.8	0.09111	8	102381050	NACAP1	NACAP1	-70	No
cg03533058	-0.00036501	5.57e-05	5.44e-11	3.48e-08	2.58e-05	----------------+--	-0.00045577	8.4e-05	5.77e-08	42.5	0.02646	12	52437571	NR4A1;NR4A1	NR4A1	55	No
cg07661106	-0.000335585	5.12e-05	5.44e-11	3.48e-08	2.58e-05	-------------------	-0.000344415	5.59e-05	7.29e-10	8	0.3579	17	77956872	TBC1D16	TBC1D16	-32216	Yes
cg01433913	-0.000393976	6.01e-05	5.47e-11	3.49e-08	2.59e-05	--+-------------+--	-0.000434355	8.7e-05	5.98e-07	42	0.02844	16	12136773	SNX29	SNX29	0	No
cg10612011	-0.000377341	5.75e-05	5.49e-11	3.5e-08	2.6e-05	----------------+--	-0.0004228	7.64e-05	3.11e-08	31	0.09782	20	1289571	SNPH	SNPH	0	Yes
cg03564748	-0.000301022	4.59e-05	5.5e-11	3.5e-08	2.61e-05	-+-------?------+--	-0.000398808	8.78e-05	5.53e-06	62.5	0.0002165	11	67287251	CABP2;CABP2	CABP2	0	Yes
cg02329916	-0.00059064	9.01e-05	5.53e-11	3.51e-08	2.62e-05	++-----------------	-0.00062269	0.000110263	1.63e-08	22.6	0.1808	7	142457299	PRSS1	PRSS1	-19	No
cg13997883	-0.000413351	6.3e-05	5.53e-11	3.51e-08	2.62e-05	+-+------+------+--	-0.000462087	9.77e-05	2.26e-06	41.7	0.02995	18	11880973	GNAL;GNAL;GNAL;GNAL	GNAL	0	Yes
cg04847610	-0.000381868	5.83e-05	5.55e-11	3.51e-08	2.63e-05	----------------+--	-0.000468045	8.98e-05	1.85e-07	47.8	0.01102	15	81204711	CEMIP;CEMIP;CEMIP	CEMIP	34956	No
cg04611912	-0.000297917	4.54e-05	5.56e-11	3.51e-08	2.63e-05	---------+------+--	-0.000343813	6.88e-05	5.89e-07	40.4	0.03547	6	15538569	DTNBP1;DTNBP1;DTNBP1	DTNBP1	0	Yes
cg23469117	-0.000542732	8.28e-05	5.56e-11	3.51e-08	2.63e-05	--------------+-+--	-0.000773262	0.000151127	3.11e-07	59.7	0.0004697	22	21985646	YDJC;CCDC116	YDJC	-1306	No
cg23524191	-0.000525328	8.01e-05	5.57e-11	3.51e-08	2.64e-05	----------------+--	-0.000740612	0.000146436	4.25e-07	55.4	0.001886	7	1894688	MAD1L1;MAD1L1;MAD1L1;MAD1L1;MAD1L1;MAD1L1	MAD1L1	5121	Yes
cg03388445	-0.000398026	6.07e-05	5.59e-11	3.52e-08	2.65e-05	----------------+--	-0.000430452	7.18e-05	2.02e-09	17.6	0.2387	1	15384377	KAZN;KAZN;KAZN;KAZN;KAZN	KAZN	0	No
cg11383208	-0.00032792	5e-05	5.61e-11	3.53e-08	2.66e-05	-++------?------+--	-0.000357686	8.81e-05	4.91e-05	57.6	0.001254	22	46481948	MIRLET7BHG;MIRLET7BHG	MIRLET7BHG	72	Yes
cg14886990	-0.000369988	5.65e-05	5.62e-11	3.53e-08	2.66e-05	--+-------------+--	-0.000408797	8.31e-05	8.66e-07	43.2	0.02396	3	52563633	NT5DC2;NT5DC2	NT5DC2	-851	No
cg12705340	-0.000368132	5.62e-05	5.63e-11	3.53e-08	2.67e-05	---------?------+--	-0.00038456	6.88e-05	2.27e-08	24.9	0.1613	3	38070342	PLCD1	PLCD1	812	No
cg18513023	-0.000424473	6.48e-05	5.63e-11	3.53e-08	2.67e-05	---?-----?-----++--	-0.00054783	0.000112697	1.17e-06	60.4	0.0006765	6	44009266	LOC101929705	AK024736	0	Yes
cg01080600	-0.000390231	5.96e-05	5.68e-11	3.55e-08	2.69e-05	+-+-------------+--	-0.00039636	6.33e-05	3.88e-10	6.4	0.3774	2	236443773	AGAP1;AGAP1;AGAP1	AGAP1	0	No
cg25214346	-0.000340277	5.19e-05	5.72e-11	3.58e-08	2.71e-05	----------------+--	-0.000416215	8.14e-05	3.15e-07	49.3	0.008117	1	161207966	NR1I3;NR1I3;NR1I3;NR1I3;NR1I3;NR1I3;NR1I3;NR1I3;NR1I3;NR1I3;NR1I3;NR1I3;NR1I3;NR1I3;NR1I3;NR1I3;NR1I3;NR1I3;NR1I3;NR1I3;NR1I3;NR1I3;NR1I3;NR1I3;NR1I3;NR1I3;NR1I3;NR1I3;NR1I3;NR1I3	NR1I3	34	No
cg11652982	-0.000241424	3.69e-05	5.75e-11	3.59e-08	2.73e-05	--------+-------+--	-0.000281103	5.65e-05	6.55e-07	41	0.03283	10	773101		DIP2C	-37493	No
cg05030698	-0.000367426	5.61e-05	5.77e-11	3.59e-08	2.73e-05	+--?---------------	-0.000379638	6.15e-05	6.54e-10	9.6	0.3401	4	6536785	PPP2R2C;PPP2R2C	PPP2R2C	0	Yes
cg16575409	-0.00032827	5.01e-05	5.77e-11	3.59e-08	2.73e-05	----------------+--	-0.000336428	5.37e-05	3.61e-10	6.1	0.3817	14	101491897	MIR758;MIR329-1;MIR1197;MIR323A	MIR1197	-3	No
cg08595656	-0.000405319	6.19e-05	5.79e-11	3.59e-08	2.74e-05	----------------+--	-0.000537314	0.000100368	8.63e-08	49.7	0.00755	4	17723733	FAM184B	FAM184B	0	No
cg14240304	-0.0003774	5.76e-05	5.79e-11	3.59e-08	2.74e-05	+---------------+--	-0.000411264	8.57e-05	1.58e-06	41.8	0.02931	11	65323116	LTBP3;LTBP3;LTBP3	LTBP3	0	Yes
cg24121967	-0.000296848	4.53e-05	5.8e-11	3.59e-08	2.75e-05	+---------------+--	-0.000341087	6.35e-05	7.8e-08	37.2	0.05247	11	69089119		MYEOV	24365	No
cg03023237	-0.000499025	7.62e-05	5.81e-11	3.6e-08	2.75e-05	-------------------	-0.000627413	0.000119359	1.47e-07	49.2	0.0083	16	66953047	CDH16;CDH16;CDH16;CDH16	CDH16	-160	Yes
cg13759946	-0.000451329	6.89e-05	5.82e-11	3.6e-08	2.76e-05	+-+-------------+--	-0.000540256	0.00011421	2.24e-06	53.2	0.003391	7	105480665	ATXN7L1;ATXN7L1	ATXN7L1	0	No
cg12687767	-0.000579629	8.85e-05	5.83e-11	3.6e-08	2.76e-05	---------+------+--	-0.000622999	0.000125986	7.62e-07	41.8	0.02929	20	19870109	RIN2;RIN2	RIN2	-100	No
cg12938556	-0.000552309	8.44e-05	5.84e-11	3.6e-08	2.77e-05	--+-------------+--	-0.000562007	9.38e-05	2.04e-09	13.4	0.2899	13	114812918	RASA3	RASA3	-11249	Yes
cg01448610	-0.000445292	6.8e-05	5.9e-11	3.63e-08	2.79e-05	----------------+--	-0.000513093	9.59e-05	8.67e-08	39	0.0424	15	74525447		CCDC33	-3219	Yes
cg25262147	-0.000407205	6.22e-05	5.91e-11	3.63e-08	2.8e-05	---------?------+--	-0.000448054	7.85e-05	1.14e-08	21.5	0.1987	11	44837968	TSPAN18	TSPAN18	0	No
cg04103317	-0.000682301	0.000104235	5.92e-11	3.63e-08	2.8e-05	----------------++-	-0.00079527	0.000167887	2.17e-06	50.2	0.006806	9	33240960	SPINK4	SPINK4	765	Yes
cg06819298	-0.000351218	5.37e-05	5.92e-11	3.63e-08	2.8e-05	-++-------------+--	-0.000365524	6.51e-05	1.92e-08	20.4	0.206	11	2445216	TRPM5	TRPM5	-941	No
cg23615488	-0.000222979	3.41e-05	5.93e-11	3.64e-08	2.81e-05	---------+---------	-0.000222979	3.41e-05	5.93e-11	0	0.4577	1	66869943		PDE4B	29681	Yes
cg24447775	-0.000316155	4.83e-05	5.94e-11	3.64e-08	2.81e-05	--------------+----	-0.000451731	9.55e-05	2.24e-06	65.9	2.85e-05	1	1992534	PRKCZ	PRKCZ	0	Yes
cg23031444	-0.000479094	7.32e-05	5.96e-11	3.64e-08	2.82e-05	-+-------?------+--	-0.000494401	9.18e-05	7.1e-08	27.8	0.1325	11	134510844		AK125040	-94994	No
cg05979264	-0.000468452	7.16e-05	5.99e-11	3.66e-08	2.84e-05	--+------?------+--	-0.000543158	0.000106938	3.79e-07	45	0.02037	17	37301818	PLXDC1	PLXDC1	0	No
cg05253226	-0.000475202	7.26e-05	6e-11	3.66e-08	2.84e-05	-+--------------+--	-0.000476571	7.31e-05	6.93e-11	0.6	0.4489	8	144940843	EPPK1	EPPK1	0	No
cg02389859	-0.000761415	0.000116383	6.06e-11	3.69e-08	2.87e-05	+-+-------------+--	-0.000754051	0.000156694	1.49e-06	36.6	0.05647	5	1201691	SLC6A19	SLC6A19	-18	No
cg08884476	-0.000318457	4.87e-05	6.06e-11	3.69e-08	2.87e-05	++-------------?---	-0.000414482	8.29e-05	5.73e-07	54.6	0.002916	8	23188050	LOXL2	LOXL2	-5670	Yes
cg02557139	-0.000531218	8.12e-05	6.09e-11	3.7e-08	2.89e-05	--+?-----?------+--	-0.00053577	0.000142424	0.000168692	60.2	0.0007181	14	103592526	TNFAIP2	TNFAIP2	-137	Yes
cg05060427	-0.000267794	4.09e-05	6.13e-11	3.71e-08	2.9e-05	--+-------------+--	-0.000274937	5.18e-05	1.1e-07	26.8	0.1367	20	34020953		GDF5	127	No
cg07432579	-0.000360873	5.52e-05	6.13e-11	3.71e-08	2.91e-05	+---+----------?---	-0.000369367	6.29e-05	4.2e-09	12.5	0.3051	5	170962385		FGF18	77755	Yes
cg24723690	-0.000554199	8.47e-05	6.13e-11	3.71e-08	2.91e-05	----------------+--	-0.000705332	0.000138736	3.7e-07	53.7	0.002978	19	52213977		HAS1	2387	Yes
cg26390214	-0.000494113	7.56e-05	6.2e-11	3.75e-08	2.94e-05	---?------+--------	-0.000548101	0.000115775	2.2e-06	47.9	0.01265	7	1365745		UNCX	89132	Yes
cg00505570	-0.000344857	5.27e-05	6.24e-11	3.76e-08	2.95e-05	----------------+--	-0.000438012	8.48e-05	2.39e-07	46.1	0.01506	10	118895568	VAX1;VAX1	VAX1	0	Yes
cg09407967	-0.000608788	9.31e-05	6.24e-11	3.76e-08	2.96e-05	----------------+--	-0.000631175	0.000108344	5.69e-09	18.8	0.2249	6	41375649		NCR2	57024	No
cg25561792	-0.00041978	6.42e-05	6.29e-11	3.79e-08	2.98e-05	----+----?------+--	-0.000502551	0.000102842	1.03e-06	49	0.01026	17	62050205	SCN4A;SCN4A	SCN4A	73	No
cg19577548	-0.00052567	8.04e-05	6.3e-11	3.79e-08	2.99e-05	----------------+--	-0.00052567	8.04e-05	6.3e-11	0	0.5624	20	48178928	PTGIS	PTGIS	0	No
cg06649856	-0.000547681	8.38e-05	6.31e-11	3.79e-08	2.99e-05	--+------+------+--	-0.000561635	0.000108239	2.12e-07	32.2	0.08806	7	158355003	PTPRN2;PTPRN2;PTPRN2;PTPRN2	PTPRN2	-19147	Yes
cg07418114	-0.000534615	8.18e-05	6.35e-11	3.8e-08	3.01e-05	---?-----+-----++--	-0.000577649	0.000120809	1.74e-06	46.3	0.01652	1	156836717	NTRK1;NTRK1;NTRK1;NTRK1;NTRK1;NTRK1	NTRK1	0	Yes
cg18446069	-0.000285292	4.37e-05	6.35e-11	3.8e-08	3.01e-05	---------+---------	-0.000335245	6.25e-05	8.14e-08	39.6	0.03951	13	111644279		ANKRD10	-76863	No
cg06032021	-0.000431715	6.61e-05	6.37e-11	3.81e-08	3.02e-05	----+--------------	-0.000468503	8.24e-05	1.31e-08	22.9	0.178	10	75401380	MYOZ1;MYOZ1	MYOZ1	135	No
cg12611575	-0.000367819	5.63e-05	6.38e-11	3.81e-08	3.02e-05	+------------------	-0.000423059	7.6e-05	2.63e-08	34.2	0.07246	6	37632065	MDGA1	MDGA1	-11971	No
cg07043952	-0.000368039	5.63e-05	6.39e-11	3.81e-08	3.03e-05	--+-------------+--	-0.000420129	8.38e-05	5.43e-07	43.1	0.0244	15	92459554	SLCO3A1;SLCO3A1	SLCO3A1	0	No
cg25227672	-0.000566153	8.67e-05	6.46e-11	3.85e-08	3.06e-05	---------?---------	-0.000593642	0.000115679	2.87e-07	35.1	0.07132	11	124805912	HEPACAM;HEPACAM	HEPACAM	396	No
cg09268961	-0.000383199	5.87e-05	6.47e-11	3.85e-08	3.06e-05	-+--------------+--	-0.000428528	7.79e-05	3.77e-08	24.8	0.1566	16	14400943		MIR365A	-2198	Yes
cg13868855	-0.000386739	5.92e-05	6.5e-11	3.87e-08	3.08e-05	-+-?-----+------+--	-0.000434343	8.01e-05	5.83e-08	30	0.1116	3	194833887	XXYLT1;XXYLT1	XXYLT1	0	Yes
cg18529840	-0.000399951	6.12e-05	6.55e-11	3.89e-08	3.11e-05	+--------------+---	-0.000403009	6.41e-05	3.29e-10	5.5	0.3888	17	9808771	RCVRN	RCVRN	-87	No
cg12422704	-0.000497138	7.61e-05	6.61e-11	3.92e-08	3.13e-05	---------+------+--	-0.000566428	0.000103942	5.05e-08	33.9	0.07453	17	1080694	ABR;ABR	ABR	0	No
cg10926413	-0.000444886	6.81e-05	6.65e-11	3.94e-08	3.15e-05	----------+--------	-0.000541408	0.00010196	1.1e-07	47	0.01266	2	235940023	SH3BP4	SH3BP4	0	No
cg22031522	-0.000468309	7.17e-05	6.67e-11	3.95e-08	3.16e-05	----------------+--	-0.000529548	8.86e-05	2.25e-09	21.4	0.1947	19	40420037	FCGBP	FCGBP	0	No
cg04125370	-0.000488277	7.48e-05	6.68e-11	3.95e-08	3.16e-05	-++-------------+--	-0.000527192	0.000104384	4.41e-07	37.1	0.05308	5	154120972	LARP1	LARP1	-13916	Yes
cg05461153	-0.000383479	5.88e-05	6.75e-11	3.98e-08	3.2e-05	-+-----------------	-0.000474165	0.000102703	3.9e-06	56.4	0.001393	7	148961424	ZNF783	LOC155060	0	No
cg14796230	-0.000344529	5.28e-05	6.76e-11	3.99e-08	3.2e-05	--+----------------	-0.000389781	7.4e-05	1.38e-07	35.8	0.06163	11	61687582	RAB3IL1	RAB3IL1	159	No
cg01209199	-0.00061831	9.48e-05	6.8e-11	4e-08	3.22e-05	+---------------+--	-0.000703578	0.00014621	1.49e-06	46.3	0.01437	6	43274833	CRIP3	CRIP3	-1130	Yes
cg22723001	-0.000196671	3.01e-05	6.8e-11	4e-08	3.22e-05	-------------------	-0.000232212	4.29e-05	6.07e-08	36	0.0599	1	15175204	KIAA1026;KIAA1026	KAZN	-75420	Yes
cg04138881	-0.000569994	8.74e-05	6.82e-11	4e-08	3.23e-05	-------------------	-0.000622808	0.000110384	1.68e-08	27.5	0.1302	16	1477870		C16orf91	1475	Yes
cg13207702	-0.0003335	5.11e-05	6.82e-11	4e-08	3.23e-05	--+------?------+--	-0.000359509	6.41e-05	2.06e-08	27.1	0.1388	1	9005055	CA6;CA6;CA6;CA6	CA6	-866	Yes
cg26346562	-0.000398439	6.11e-05	6.85e-11	4.01e-08	3.25e-05	-+-?-----?------+--	-0.000427171	7.48e-05	1.12e-08	21.3	0.2053	14	20903880	KLHL33	KLHL33	-79	No
cg27391334	-0.000457277	7.01e-05	6.86e-11	4.01e-08	3.25e-05	-+-------+------+--	-0.000479758	8.15e-05	3.92e-09	17	0.2461	7	1352002		UNCX	75389	No
cg05950212	-0.000611512	9.37e-05	6.87e-11	4.01e-08	3.26e-05	+------------------	-0.000611512	9.37e-05	6.87e-11	0	0.59	1	149860711	HIST2H2AB	HIST2H2AB	-1245	No
cg13966575	-0.000362607	5.56e-05	6.87e-11	4.01e-08	3.25e-05	--+-+-----------+--	-0.000420668	8.8e-05	1.76e-06	49.6	0.007683	8	127592341		FAM84B	-21630	No
cg23176873	-0.000401392	6.15e-05	6.87e-11	4.01e-08	3.25e-05	-+-------?------+--	-0.000535089	0.000116543	4.4e-06	63.2	0.0001639	5	131540307	P4HA2;P4HA2;P4HA2;P4HA2;P4HA2	P4HA2	0	Yes
cg08451243	-0.000382903	5.87e-05	6.91e-11	4.02e-08	3.27e-05	--+-------------+--	-0.00041441	7.33e-05	1.54e-08	24.8	0.1572	11	1273788	MUC5B	MUC5B	0	Yes
cg13474414	-0.000454679	6.97e-05	6.97e-11	4.05e-08	3.3e-05	----------------+--	-0.000589099	0.000124559	2.25e-06	60	0.000411	1	205500676	CDK18;CDK18;CDK18	CDK18	1199	No
cg14095607	-0.000286953	4.4e-05	6.97e-11	4.05e-08	3.3e-05	---------+------+--	-0.000343068	7.15e-05	1.61e-06	46.1	0.015	1	2827034		ACTRT2	-111011	No
cg03979241	-0.000814108	0.000124842	6.98e-11	4.05e-08	3.31e-05	---------+------+--	-0.000948828	0.000190656	6.47e-07	47.1	0.0125	8	21916824	DMTN;DMTN;DMTN;DMTN;DMTN;DMTN;DMTN;DMTN;DMTN;DMTN;DMTN	DMTN	139	No
cg10817250	-0.000367346	5.63e-05	7.01e-11	4.05e-08	3.32e-05	----------------+--	-0.00045341	8.53e-05	1.07e-07	44.7	0.01906	1	27185941		SFN	-3691	No
cg00633062	-0.000408356	6.26e-05	7.02e-11	4.05e-08	3.32e-05	--+------?------+--	-0.000439977	7.87e-05	2.3e-08	21.6	0.1968	20	61298068	SLCO4A1-AS1;SLCO4A1	SLCO4A1	-95	Yes
cg05800450	-0.000561043	8.6e-05	7.02e-11	4.05e-08	3.32e-05	--+-------------+--	-0.000566661	0.000110536	2.95e-07	32.2	0.08805	9	115818372	ZFP37;ZFP37;ZFP37	ZFP37	624	No
cg18049167	-0.000721151	0.000110615	7.06e-11	4.07e-08	3.34e-05	---------?------++-	-0.000729454	0.000130287	2.16e-08	21	0.204	6	32121261	PPT2;PPT2;PPT2-EGFL8;LOC100507547;LOC100507547;LOC100507547;LOC100507547;PPT2;PPT2	PPT2	33	Yes
cg26126417	-0.0003165	4.85e-05	7.06e-11	4.07e-08	3.34e-05	-+------------+-+--	-0.000417119	8.4e-05	6.88e-07	58.6	0.0006915	6	142656761	ADGRG6;ADGRG6;ADGRG6;ADGRG6	ADGRG6	0	Yes
cg02304580	-0.000511171	7.84e-05	7.07e-11	4.07e-08	3.35e-05	--+-------------+--	-0.000614406	0.00012939	2.05e-06	51.7	0.004822	5	139124312	LOC101929696;LOC101929696	PSD2	-51093	Yes
cg00547484	-0.000461834	7.08e-05	7.08e-11	4.07e-08	3.35e-05	----------------+--	-0.000512064	0.000109361	2.84e-06	49.3	0.008149	1	32219777	ADGRB2;ADGRB2	ADGRB2	0	No
cg11067453	-0.000514296	7.89e-05	7.08e-11	4.07e-08	3.35e-05	---------?------++-	-0.000635741	0.00012597	4.49e-07	48.3	0.01175	1	24637997		GRHL3	-7814	Yes
cg10730078	-0.000368194	5.65e-05	7.1e-11	4.07e-08	3.36e-05	-+-----------+--+--	-0.000368194	5.65e-05	7.1e-11	0	0.7933	11	627968	SCT	SCT	-795	Yes
cg00714874	-0.000569698	8.74e-05	7.13e-11	4.08e-08	3.38e-05	---------+------+--	-0.000573616	0.0001	9.55e-09	16	0.2588	1	161679461	FCRLA;FCRLA;FCRLA;FCRLA;FCRLA;FCRLA;FCRLA	FCRLA	0	No
cg12226135	-0.000457549	7.02e-05	7.16e-11	4.09e-08	3.39e-05	---?------------+--	-0.000533936	0.000102686	2e-07	41.8	0.03259	12	119563359	SRRM4	SRRM4	0	No
cg04662594	-0.000773935	0.000118768	7.2e-11	4.11e-08	3.41e-05	+---+----?------+--	-0.000763425	0.000147784	2.39e-07	28.7	0.1233	8	21917015	DMTN;DMTN;DMTN;DMTN;DMTN;DMTN;DMTN;DMTN	DMTN	330	Yes
cg10840704	-0.000330019	5.06e-05	7.23e-11	4.11e-08	3.43e-05	+---------------+--	-0.000388846	7.94e-05	9.65e-07	45.3	0.01708	1	59058639		TACSTD2	-15473	Yes
cg20445283	-0.000346126	5.31e-05	7.23e-11	4.11e-08	3.43e-05	----------------+--	-0.000352816	5.64e-05	4.04e-10	6.9	0.3718	19	33360599	SLC7A9;SLC7A9;SLC7A9;SLC7A9;SLC7A9;SLC7A9	SLC7A9	84	No
cg03916277	-0.000331232	5.08e-05	7.24e-11	4.11e-08	3.43e-05	----------------+--	-0.000467047	9.13e-05	3.11e-07	59	0.0005928	1	3380250	ARHGEF16	ARHGEF16	-2318	Yes
cg13204236	-0.000234951	3.61e-05	7.24e-11	4.11e-08	3.43e-05	----+-----------+--	-0.000276122	5.69e-05	1.22e-06	49.2	0.008344	2	47476732	LOC101927043;LOC101927043	AK094343	0	No
cg16748326	-0.000294213	4.52e-05	7.25e-11	4.11e-08	3.43e-05	--+-------------+--	-0.000388566	7.95e-05	1.01e-06	59.2	0.0005483	12	53495945	SOAT2;IGFBP6	IGFBP6	0	Yes
cg08837344	-0.000311175	4.78e-05	7.26e-11	4.11e-08	3.44e-05	-+--------------+--	-0.000365893	7.67e-05	1.87e-06	51.6	0.004959	8	107782632	ABRA	ABRA	-160	No
cg16010261	-0.000284307	4.36e-05	7.27e-11	4.11e-08	3.44e-05	-------------------	-0.000291935	4.72e-05	6.06e-10	8.5	0.3521	10	88449342	LDB3;LDB3;LDB3;LDB3;LDB3;LDB3	LDB3	0	No
cg25384714	-0.000357706	5.49e-05	7.27e-11	4.11e-08	3.44e-05	---------?----+----	-0.000427809	9.19e-05	3.2e-06	57.6	0.001242	1	37031079		CSF3R	-82164	No
cg20832320	-0.000595003	9.13e-05	7.28e-11	4.11e-08	3.45e-05	-++-------------+--	-0.00069011	0.00014757	2.92e-06	53.2	0.003375	3	49712339	APEH	APEH	905	No
cg10476085	-0.00049206	7.55e-05	7.32e-11	4.13e-08	3.47e-05	-+--------------+--	-0.000529739	9.25e-05	1.04e-08	24.5	0.16	5	142065737	FGF1;FGF1;FGF1;FGF1;FGF1;FGF1;FGF1;FGF1;FGF1;FGF1;FGF1;FGF1	FGF1	-84	Yes
cg11705208	-0.000670793	0.000102979	7.32e-11	4.13e-08	3.47e-05	+--------+-------+-	-0.000843265	0.000201573	2.87e-05	69.2	3.59e-06	1	27683386	MAP3K6;MAP3K6	MAP3K6	1260	No
cg02549727	-0.000412323	6.33e-05	7.35e-11	4.14e-08	3.48e-05	+---------------+--	-0.000446646	8.53e-05	1.65e-07	30.3	0.1039	10	103003078		LBX1-AS1	4462	Yes
cg20682390	-0.000363079	5.58e-05	7.41e-11	4.17e-08	3.51e-05	-+-----------------	-0.000403492	8.8e-05	4.56e-06	54.1	0.002683	1	25125668	CLIC4	CLIC4	0	Yes
cg04405075	-0.000440235	6.76e-05	7.44e-11	4.18e-08	3.53e-05	--+-------------+--	-0.000514591	0.000102515	5.18e-07	49.2	0.00838	20	2796872	TMEM239	TMEM239	-103	Yes
cg09164040	-0.000470972	7.23e-05	7.44e-11	4.18e-08	3.53e-05	++-------?------+--	-0.000559591	0.000112925	7.22e-07	44.8	0.02109	2	86024524		ATOH8	6018	No
cg11878452	-0.00058849	9.04e-05	7.48e-11	4.19e-08	3.54e-05	---------?-------+-	-0.00058849	9.04e-05	7.48e-11	0	0.6922	6	168482845	FRMD1	FRMD1	-3006	Yes
cg19091146	-0.000389164	5.98e-05	7.49e-11	4.19e-08	3.55e-05	+---------------+--	-0.000389164	5.98e-05	7.49e-11	0	0.6613	22	17489193	GAB4	GAB4	-81	No
cg03074126	-0.000469942	7.22e-05	7.53e-11	4.21e-08	3.57e-05	++-------?------+--	-0.000524355	0.000111359	2.49e-06	48.5	0.01125	19	45317345	BCAM;BCAM	BCAM	0	No
cg00823148	-0.000342243	5.26e-05	7.56e-11	4.22e-08	3.58e-05	----+-----------+--	-0.000389273	8.03e-05	1.25e-06	45.2	0.01739	2	209012295	CRYGB;LOC100507443	CRYGD	-1418	Yes
cg00150785	-0.000385042	5.92e-05	7.65e-11	4.27e-08	3.63e-05	---------?------+--	-0.000385042	5.92e-05	7.65e-11	0	0.8041	20	25581368		NANP	12204	No
cg04618230	-0.000402117	6.18e-05	7.67e-11	4.27e-08	3.64e-05	-+--------------+--	-0.000436237	8.08e-05	6.59e-08	24.7	0.1585	4	54677002		PDGFRA	-158320	No
cg22485921	-0.000363316	5.58e-05	7.68e-11	4.27e-08	3.64e-05	----------------+--	-0.000432306	8.43e-05	2.97e-07	43.8	0.02178	5	131557716	P4HA2;P4HA2;P4HA2;P4HA2;P4HA2	P4HA2	0	Yes
cg26525162	-0.000409142	6.29e-05	7.68e-11	4.27e-08	3.64e-05	----------------+--	-0.000444385	8.5e-05	1.74e-07	34.6	0.06946	16	89138154		AK055272	-18781	Yes
cg02959112	-0.000416346	6.4e-05	7.71e-11	4.28e-08	3.65e-05	----------------+--	-0.000472949	8.13e-05	5.94e-09	24.8	0.1569	1	19978788	NBL1;NBL1;MINOS1-NBL1;MINOS1-NBL1;NBL1;NBL1;NBL1;NBL1;NBL1;NBL1	NBL1	0	No
cg21194807	-0.000490181	7.53e-05	7.73e-11	4.29e-08	3.66e-05	-+--+-----------+--	-0.000534511	0.000114176	2.85e-06	50.2	0.006696	9	116856710	KIF12	KIF12	0	No
cg18993949	-0.000459661	7.07e-05	7.75e-11	4.3e-08	3.67e-05	---------------++--	-0.000512817	9.5e-05	6.84e-08	36.1	0.05981	4	15481269	CC2D2A;CC2D2A;CC2D2A	CC2D2A	423	No
cg11176169	-0.000285507	4.39e-05	7.79e-11	4.31e-08	3.69e-05	--+-------------+--	-0.000293166	7.07e-05	3.34e-05	50.6	0.006224	7	140305368		DENND2A	-3026	No
cg25938010	-0.000356514	5.48e-05	7.82e-11	4.32e-08	3.7e-05	+---------------+--	-0.000501813	9.54e-05	1.46e-07	56.3	0.001412	6	30160080	TRIM26;TRIM26	TRIM26	6362	Yes
cg02963000	-0.000613192	9.43e-05	7.85e-11	4.33e-08	3.72e-05	++--------------+--	-0.000692035	0.000158058	1.2e-05	55.5	0.001833	17	75731360		FLJ45079	143722	Yes
cg18347442	-0.000311082	4.78e-05	7.87e-11	4.34e-08	3.73e-05	--+-------------+--	-0.000335109	6e-05	2.29e-08	23.2	0.1742	6	106868843		5S_rRNA	-28412	No
cg08010619	-0.000296485	4.56e-05	7.89e-11	4.35e-08	3.74e-05	---------+------+--	-0.000296485	4.56e-05	7.89e-11	0	0.5228	11	9769192	SWAP70;SWAP70	SWAP70	0	No
cg11314787	-0.000372417	5.73e-05	7.9e-11	4.35e-08	3.75e-05	----------------+--	-0.000453019	8.84e-05	3.02e-07	47.5	0.01151	6	33866109	LINC01016;MIR7159	DQ583382	17	Yes
cg04120487	-0.000437628	6.73e-05	7.92e-11	4.35e-08	3.75e-05	-+--------------+--	-0.000581395	0.000117371	7.29e-07	56.4	0.001377	14	24524822	LRRC16B;LRRC16B	CARMIL3	0	Yes
cg19838043	-0.00063267	9.73e-05	7.99e-11	4.38e-08	3.79e-05	-++------?------++-	-0.000664389	0.000165479	5.95e-05	57	0.001499	14	104196038	ZFYVE21;ZFYVE21	ZFYVE21	-1729	No
cg01835282	-0.000406513	6.25e-05	8e-11	4.38e-08	3.79e-05	---------+---------	-0.000425367	7.11e-05	2.19e-09	15.3	0.2673	6	168710203	DACT2;DACT2;DACT2;DACT2	DACT2	0	No
cg09980085	-0.000449952	6.92e-05	8e-11	4.38e-08	3.79e-05	-+-------?+--------	-0.000523146	0.000107617	1.17e-06	49.8	0.00867	19	40174352	LGALS17A	LGALS17A	0	No
cg16357969	-0.00049748	7.65e-05	8.03e-11	4.39e-08	3.8e-05	-+----+------------	-0.000564948	0.000112719	5.39e-07	47.8	0.01095	4	3646912		LOC100133461	28407	No
cg15650205	-0.000358493	5.52e-05	8.04e-11	4.39e-08	3.81e-05	-+--------------+--	-0.000421172	8.44e-05	6.1e-07	46.9	0.01288	1	202608688	SYT2;SYT2	SYT2	0	Yes
cg15868235	-0.0008748	0.000134589	8.05e-11	4.39e-08	3.81e-05	---------?----+----	-0.000981374	0.000179716	4.74e-08	38.3	0.05018	3	12486114		PPARG	10259	No
cg01588449	-0.000197107	3.03e-05	8.08e-11	4.4e-08	3.83e-05	---------?-----+---	-0.000239519	4.41e-05	5.62e-08	39.7	0.04251	2	242682104	D2HGDH;D2HGDH;D2HGDH	D2HGDH	-6300	No
cg19052547	-0.000618089	9.51e-05	8.09e-11	4.4e-08	3.83e-05	-+--------------+--	-0.00071498	0.000136467	1.61e-07	36.3	0.0581	7	151418881	PRKAG2;PRKAG2;PRKAG2	PRKAG2	0	No
cg03698343	-0.000414153	6.37e-05	8.11e-11	4.41e-08	3.84e-05	--+------------++--	-0.000416933	8.72e-05	1.76e-06	35.5	0.0637	9	139921892	C9orf139;ABCA2;ABCA2	ABCA2	-23	No
cg20477448	-0.000185113	2.85e-05	8.15e-11	4.43e-08	3.86e-05	---------?------+--	-0.000189757	3.13e-05	1.39e-09	9	0.3468	4	13656704	LINC01182	AK091889	-98	Yes
cg00675878	-0.000474117	7.3e-05	8.16e-11	4.43e-08	3.87e-05	--+------+------+--	-0.000486437	0.000117903	3.7e-05	55.2	0.001995	22	23521267	BCR;BCR	BCR	-1284	Yes
cg04435763	-0.00040679	6.26e-05	8.17e-11	4.43e-08	3.87e-05	---------+------+--	-0.000509852	0.000107049	1.91e-06	53.1	0.003476	3	13110736	IQSEC1	IQSEC1	0	No
cg18845375	-0.000413299	6.36e-05	8.24e-11	4.46e-08	3.9e-05	---------?------+--	-0.00046893	9.03e-05	2.05e-07	37.6	0.05476	2	237173852	ASB18	ASB18	-864	No
cg03223659	-0.000432097	6.65e-05	8.28e-11	4.48e-08	3.93e-05	----------------+--	-0.000541596	0.000110572	9.68e-07	53.8	0.002859	1	23340833	C1orf234	C1orf234	1510	No
cg04075737	-0.000373532	5.75e-05	8.31e-11	4.48e-08	3.94e-05	-+--------------+--	-0.000461957	9.81e-05	2.51e-06	55.6	0.001783	3	14331576		AX747368	89760	No
cg06091094	-0.000284114	4.37e-05	8.31e-11	4.48e-08	3.94e-05	---------+------+--	-0.000309063	5.17e-05	2.3e-09	13	0.2949	11	44927766	TSPAN18	TSPAN18	-191	Yes
cg00091004	-0.000256085	3.94e-05	8.32e-11	4.48e-08	3.94e-05	-------------------	-0.000263276	4.17e-05	2.81e-10	6.3	0.3787	1	203455289	PRELP;PRELP	PRELP	0	No
cg05035620	-0.000560645	8.63e-05	8.32e-11	4.48e-08	3.94e-05	-+-+?-??--?--?--+--	-0.000656672	0.000151934	1.55e-05	58.3	0.003172	22	21567227		GGT2	-3455	No
cg03448635	-0.000379591	5.85e-05	8.34e-11	4.49e-08	3.95e-05	--+-------+-----+--	-0.000467254	9.65e-05	1.3e-06	55.8	0.001647	1	3424354	MEGF6;MEGF6	MEGF6	0	No
cg05002190	-0.000390859	6.02e-05	8.37e-11	4.5e-08	3.97e-05	----------------+--	-0.000390859	6.02e-05	8.37e-11	0	0.5842	19	2926196		ZNF77	7019	No
cg26764362	-0.000335598	5.17e-05	8.4e-11	4.5e-08	3.98e-05	-+--------------+--	-0.000374553	7.61e-05	8.63e-07	40.5	0.03524	6	45451585	RUNX2;RUNX2;RUNX2	RUNX2	0	Yes
cg01775523	-0.00035817	5.52e-05	8.41e-11	4.5e-08	3.99e-05	--+-------------+--	-0.000391	7.12e-05	3.94e-08	24.4	0.161	8	143460155	TSNARE1;TSNARE1	TSNARE1	-24031	No
cg04506053	-0.000264589	4.08e-05	8.42e-11	4.5e-08	3.99e-05	----------------+--	-0.00029765	6.08e-05	9.66e-07	45.2	0.01752	11	114121785		ZBTB16	388	No
cg12713243	-0.000494663	7.62e-05	8.42e-11	4.5e-08	3.99e-05	---------?------+--	-0.000559007	0.000110522	4.24e-07	44	0.02391	12	132889212	GALNT9	GALNT9	0	No
cg14564144	-0.000352505	5.43e-05	8.42e-11	4.5e-08	3.99e-05	--+-------------+--	-0.000395154	7.62e-05	2.13e-07	38.8	0.04331	12	650711	B4GALNT3	B4GALNT3	-1587	No
cg09863136	-0.000325857	5.02e-05	8.46e-11	4.5e-08	4.01e-05	----------+-----+--	-0.000377479	7.34e-05	2.73e-07	38.6	0.04477	7	101947698	SH2B2	SH2B2	11245	No
cg10015830	-0.000296959	4.57e-05	8.46e-11	4.5e-08	4.01e-05	----------------+--	-0.000344761	6.17e-05	2.25e-08	32.9	0.08261	2	228727869		DAW1	-8457	No
cg25600410	-0.000473049	7.29e-05	8.46e-11	4.5e-08	4.01e-05	+-+----------------	-0.000508264	9.45e-05	7.53e-08	29.2	0.1133	1	205550669	MFSD4	MFSD4A	1912	No
cg17329164	-0.000832868	0.000128291	8.47e-11	4.5e-08	4.01e-05	---------?------++-	-0.000852	0.000159851	9.82e-08	29.1	0.1198	6	32121259	PPT2;PPT2;PPT2-EGFL8;LOC100507547;LOC100507547;LOC100507547;LOC100507547;PPT2;PPT2	PPT2	31	Yes
cg01108476	-0.000492947	7.59e-05	8.52e-11	4.52e-08	4.04e-05	+---------------+--	-0.000492947	7.59e-05	8.52e-11	0	0.6282	6	35109383	TCP11;TCP11;TCP11;TCP11;TCP11;TCP11;TCP11	TCP11	-196	No
cg06766536	-0.000324013	4.99e-05	8.53e-11	4.52e-08	4.04e-05	----------------+--	-0.000441216	8.39e-05	1.47e-07	49.7	0.007483	7	134930779	STRA8	STRA8	0	No
cg02309431	-0.0004092	6.31e-05	8.59e-11	4.55e-08	4.07e-05	--+------?------+--	-0.000429375	7.86e-05	4.72e-08	25.2	0.158	20	31618931	BPIFB6	BPIFB6	-522	No
cg13771219	-0.000477125	7.35e-05	8.64e-11	4.57e-08	4.09e-05	-------------------	-0.000575672	0.000103326	2.53e-08	35.8	0.06161	19	49176322	NTN5;NTN5;SEC1P	SEC1P	-58	No
cg25682080	-0.000411635	6.34e-05	8.68e-11	4.59e-08	4.11e-05	---------+------+--	-0.000432252	7.09e-05	1.09e-09	10.2	0.3301	11	116663103	APOA5;APOA5;APOA5;APOA5	APOA5	33	Yes
cg14391240	-0.000526649	8.12e-05	8.73e-11	4.61e-08	4.14e-05	---------?------+--	-0.000533095	8.36e-05	1.8e-10	2.9	0.42	9	36802634		MIR4475	20901	Yes
cg19254618	-0.000373455	5.76e-05	8.74e-11	4.61e-08	4.14e-05	--+?-----?------+--	-0.000475601	0.000113721	2.89e-05	68.1	2.13e-05	17	19355814		RNF112	35225	Yes
cg03379271	-0.000320933	4.95e-05	8.75e-11	4.61e-08	4.15e-05	----------------+--	-0.000425754	8.66e-05	8.77e-07	60.6	0.0003344	16	89133181		AK055272	-13808	No
cg14809166	-0.000497069	7.66e-05	8.76e-11	4.61e-08	4.15e-05	--+?------------+--	-0.000559122	0.00011393	9.22e-07	46.2	0.0169	11	113296828	DRD2;DRD2	DRD2	-1134	Yes
cg18030265	-0.000463679	7.15e-05	8.78e-11	4.62e-08	4.16e-05	----------------+--	-0.000532501	9.46e-05	1.82e-08	28.8	0.1178	6	32975083	HLA-DOA	HLA-DOA	0	Yes
cg02660089	-0.0004809	7.42e-05	8.85e-11	4.64e-08	4.2e-05	--+-------------+--	-0.000475492	9.12e-05	1.83e-07	26	0.1445	11	2929441	SLC22A18;SLC22A18	SLC22A18	-4266	Yes
cg05494776	-0.000453239	6.99e-05	8.85e-11	4.64e-08	4.19e-05	----------------+--	-0.000491289	8.65e-05	1.38e-08	25.3	0.1519	15	29395532	APBA2;APBA2	APBA2	570	Yes
cg27626424	-0.000382346	5.9e-05	8.85e-11	4.64e-08	4.19e-05	-+-------+------+--	-0.000443865	9.93e-05	7.87e-06	57	0.001158	1	153232348	LOR	LOR	170	No
cg05198963	-0.000363754	5.61e-05	8.86e-11	4.64e-08	4.2e-05	----------------+--	-0.000406654	7.8e-05	1.87e-07	40.7	0.0343	10	30336870	KIAA1462	KIAA1462	0	No
cg03631294	-0.000486487	7.5e-05	8.87e-11	4.64e-08	4.2e-05	+--?---------+--+--	-0.000526333	0.000115998	5.69e-06	51.6	0.00605	17	62007941	CD79B;CD79B;CD79B	CD79B	1763	No
cg18404559	-0.00031228	4.82e-05	8.9e-11	4.65e-08	4.22e-05	+---------------+--	-0.000364283	7.38e-05	7.94e-07	41.2	0.03198	7	151322523	PRKAG2;PRKAG2;PRKAG2;PRKAG2;PRKAG2	PRKAG2	0	Yes
cg18559799	-0.000408628	6.3e-05	8.93e-11	4.66e-08	4.23e-05	--+------+---------	-0.000408628	6.3e-05	8.93e-11	0	0.6457	17	42018275	PPY	PPY	-104	Yes
cg19404567	-0.000322111	4.97e-05	8.95e-11	4.67e-08	4.24e-05	+------?--------+--	-0.000322111	4.97e-05	8.95e-11	0	0.5125	6	33049494	HLA-DPA1;HLA-DPA1;HLA-DPB1	HLA-DPA1	-939	Yes
cg17614165	-0.000473687	7.31e-05	8.97e-11	4.67e-08	4.25e-05	---------?------+--	-0.000596535	0.000115909	2.65e-07	49.4	0.009408	11	47468663	RAPSN;RAPSN	RAPSN	0	Yes
cg22260625	-0.000465208	7.18e-05	9.02e-11	4.69e-08	4.28e-05	----------------+--	-0.000521396	0.000100579	2.17e-07	41.3	0.03134	3	48445423	PLXNB1;PLXNB1	PLXNB1	0	No
cg13725636	-0.000294901	4.55e-05	9.03e-11	4.69e-08	4.28e-05	-+-----------------	-0.000367718	6.97e-05	1.3e-07	41	0.03278	8	1471446	DLGAP2;DLGAP2	DLGAP2	0	No
cg14307157	-0.000465467	7.18e-05	9.04e-11	4.69e-08	4.28e-05	---------+------+--	-0.000591735	0.000110445	8.43e-08	48.4	0.009832	15	101939976	PCSK6;PCSK6;PCSK6;PCSK6;PCSK6;PCSK6;PCSK6	PCSK6	0	No
cg22150051	-0.000372627	5.75e-05	9.08e-11	4.71e-08	4.3e-05	-+-------?------+--	-0.000431522	8.46e-05	3.34e-07	43.7	0.02485	20	23499697	CST13P	CST13P	-85	No
cg24942416	-0.000475274	7.33e-05	9.12e-11	4.73e-08	4.32e-05	--+------+---------	-0.00048668	9.19e-05	1.18e-07	25.7	0.1475	11	124621829	VSIG2	VSIG2	196	No
cg21562656	-0.000461132	7.12e-05	9.14e-11	4.73e-08	4.33e-05	---------+------+--	-0.000474697	8.92e-05	1.04e-07	28.3	0.1222	14	105130703		MIR4710	13327	Yes
cg24811563	-0.000341695	5.27e-05	9.21e-11	4.76e-08	4.37e-05	---------?---------	-0.000387928	6.64e-05	5.1e-09	27.2	0.1377	5	133383131		VDAC1	-42307	Yes
cg01394390	-0.00034178	5.28e-05	9.22e-11	4.76e-08	4.37e-05	---------+------+--	-0.000461499	8.74e-05	1.29e-07	49.9	0.007154	10	102090921	PKD2L1;PKD2L1	PKD2L1	-678	No
cg20556803	0.000748086	0.000115464	9.24e-11	4.76e-08	4.38e-05	++++-+++++++++++-++	0.00074554	0.000120762	6.67e-10	6.2	0.3796	7	2114593	MAD1L1;MAD1L1;MAD1L1;MAD1L1;MAD1L1	MAD1L1	-134408	No
cg11816434	-0.000322187	4.97e-05	9.28e-11	4.78e-08	4.4e-05	---------+---------	-0.00036466	7.63e-05	1.75e-06	43.2	0.02407	3	63001695		LINC00698	0	Yes
cg00611674	-0.000221483	3.42e-05	9.3e-11	4.78e-08	4.41e-05	-+-----------------	-0.000262201	5.18e-05	4.07e-07	43.4	0.02321	5	138775742	DNAJC18	DNAJC18	-528	No
cg24701097	-0.000390618	6.03e-05	9.3e-11	4.78e-08	4.41e-05	----------------+--	-0.000486333	8.93e-05	5.18e-08	41.2	0.03187	6	30159594	TRIM26;TRIM26	TRIM26	6848	Yes
cg24509916	-0.000805944	0.000124419	9.31e-11	4.78e-08	4.41e-05	----?-??--?--?-----	-0.000805944	0.000124419	9.31e-11	0	0.4923	11	133809895	IGSF9B	IGSF9B	-1900	Yes
cg15135241	-0.000318623	4.92e-05	9.32e-11	4.78e-08	4.42e-05	----------------+--	-0.000384104	7.78e-05	8e-07	46.4	0.01406	17	38523732		RARA	-2787	Yes
cg27588653	-0.000339785	5.25e-05	9.34e-11	4.78e-08	4.42e-05	----------------+--	-0.000388736	7.38e-05	1.41e-07	37.3	0.05185	1	183299797	NMNAT2	NMNAT2	-25788	No
cg16100244	-0.000437947	6.76e-05	9.39e-11	4.8e-08	4.45e-05	-+--------------+--	-0.00060396	0.000123712	1.05e-06	60.8	0.0003038	15	93121689		DQ599441	8	Yes
cg07223632	-0.000301833	4.66e-05	9.41e-11	4.8e-08	4.46e-05	--+------?------+--	-0.000331123	6.91e-05	1.62e-06	42.3	0.0303	22	46930499	CELSR1	CELSR1	0	No
cg16985301	-0.000386526	5.97e-05	9.41e-11	4.8e-08	4.46e-05	+--------?------+--	-0.000534525	0.00011252	2.03e-06	63	0.000178	1	205473048	CDK18;CDK18;CDK18	CDK18	-635	Yes
cg05210373	-0.000651762	0.000100643	9.42e-11	4.8e-08	4.46e-05	---?-----?---------	-0.00074879	0.000156992	1.85e-06	51.1	0.00808	14	105173786	INF2;INF2	INF2	197	Yes
cg21330727	-0.00039607	6.12e-05	9.43e-11	4.8e-08	4.47e-05	---------?------+--	-0.00039607	6.12e-05	9.43e-11	0	0.8076	17	38336206	RAPGEFL1;RAPGEFL1;RAPGEFL1	RAPGEFL1	1965	No
cg05135158	-0.000365998	5.65e-05	9.48e-11	4.82e-08	4.49e-05	---?------------+--	-0.000429459	8.07e-05	1.01e-07	37.1	0.05779	6	33134748	COL11A2;COL11A2;COL11A2	COL11A2	0	Yes
cg03953828	-0.000485517	7.5e-05	9.58e-11	4.86e-08	4.54e-05	--+------?------+--	-0.00054912	0.000110203	6.27e-07	45.9	0.01765	17	76455961	DNAH17	DNAH17	-10229	No
cg19607021	-0.000460198	7.11e-05	9.59e-11	4.86e-08	4.54e-05	---------?------+--	-0.000509436	9.27e-05	3.83e-08	30	0.1122	5	139104833		CXXC5	42153	Yes
cg01178710	-0.000402826	6.22e-05	9.6e-11	4.86e-08	4.55e-05	---------+---------	-0.000479195	9.69e-05	7.52e-07	46.6	0.01358	10	100137031		PYROXD2	6290	Yes
cg13385220	-0.000352326	5.44e-05	9.6e-11	4.86e-08	4.55e-05	-+-------+------+--	-0.000397505	8.82e-05	6.66e-06	50	0.007039	1	202250453	LGR6;LGR6;LGR6	LGR6	0	No
cg08941080	-0.000277898	4.29e-05	9.61e-11	4.87e-08	4.56e-05	-+-------+---------	-0.000288441	4.8e-05	1.91e-09	11.4	0.3149	5	66494112	CD180	CD180	-1495	No
cg22969397	-0.000278373	4.3e-05	9.63e-11	4.87e-08	4.56e-05	--------------+----	-0.000333245	5.92e-05	1.83e-08	36.5	0.05696	22	46839068	CELSR1	CELSR1	-33897	No
cg16348254	-0.000423269	6.54e-05	9.66e-11	4.88e-08	4.58e-05	---------+------+--	-0.000516978	9.52e-05	5.67e-08	41.5	0.03064	10	43837992		FXYD4	-29099	No
cg13652373	-0.00041396	6.4e-05	9.7e-11	4.89e-08	4.59e-05	---------+------+--	-0.000479846	9.19e-05	1.78e-07	37.8	0.04929	22	49581756		BC033837	226417	No
cg18275467	-0.000278874	4.31e-05	9.74e-11	4.91e-08	4.61e-05	-++------?------+--	-0.000295472	6.97e-05	2.27e-05	46.8	0.01523	7	101923726	CUX1;CUX1;CUX1;CUX1;CUX1	CUX1	0	No
cg20035206	-0.000494001	7.63e-05	9.76e-11	4.91e-08	4.63e-05	--+-------------+--	-0.000525221	9.54e-05	3.65e-08	23.2	0.1747	7	44199106	GCK;GCK;GCK	GCK	-219	No
cg27584097	-0.000490853	7.59e-05	9.77e-11	4.91e-08	4.63e-05	----------------+--	-0.000633991	0.000132396	1.68e-06	59.3	0.0005365	19	38979665	RYR1;RYR1	RYR1	-7189	No
cg06039318	-0.000275296	4.25e-05	9.8e-11	4.92e-08	4.64e-05	---------+------+--	-0.000319507	5.82e-05	3.92e-08	31	0.09818	8	1248861		LOC286083	1966	No
cg00216180	-0.000266144	4.11e-05	9.82e-11	4.93e-08	4.65e-05	----------------+--	-0.000277454	4.45e-05	4.54e-10	7	0.3706	13	114778713	RASA3;RASA3	RASA3	3999	Yes
cg26349773	-0.000257877	3.99e-05	9.83e-11	4.93e-08	4.66e-05	+--------+------+--	-0.000296511	5.53e-05	8.37e-08	34.5	0.07047	7	138483273	TMEM213;ATP6V0A4;ATP6V0A4	TMEM213	-332	Yes
cg25410746	-0.000369314	5.71e-05	9.87e-11	4.94e-08	4.68e-05	----------------+--	-0.000431938	7.71e-05	2.12e-08	34.4	0.07098	21	44720919		SIK1	113478	No
cg26631178	-0.000210531	3.25e-05	9.93e-11	4.97e-08	4.71e-05	--+-------------+--	-0.000278186	5.86e-05	2.06e-06	58.8	0.000646	17	45773680	TBKBP1	TBKBP1	1051	Yes
cg10601624	-0.000731188	0.000113053	9.95e-11	4.97e-08	4.72e-05	-+-----------+--+--	-0.000819957	0.000155923	1.45e-07	36.2	0.0588	12	6404377		PLEKHG6	-15224	No
cg02039839	-0.00056877	8.79e-05	9.98e-11	4.98e-08	4.73e-05	---------+-----++--	-0.000570652	0.000106241	7.82e-08	23.1	0.176	7	1015730	COX19	ADAP1	-495	No
cg27557782	-0.000500471	7.74e-05	9.99e-11	4.98e-08	4.73e-05	--+?+----------?+--	-0.000546416	0.000120067	5.34e-06	50.1	0.009839	3	127256188	LINC01471	BX537548	-385	Yes
cg14267645	-0.000377504	5.84e-05	1e-10	5e-08	4.75e-05	++-------+------+--	-0.000421668	9.61e-05	1.14e-05	53.5	0.003128	7	134931509	STRA8	STRA8	0	Yes
cg05919376	-0.00042214	6.53e-05	1.01e-10	5.03e-08	4.8e-05	----------------+--	-0.000530744	0.000111601	1.98e-06	54.4	0.002451	17	8706377	PIK3R6;PIK3R6;PIK3R6	PIK3R6	0	No
cg17833746	0.000923791	0.000142873	1.01e-10	5.01e-08	4.77e-05	+++++++++?+++++++++	0.000925389	0.000144421	1.48e-10	1.5	0.4369	17	40489785	STAT3;STAT3;STAT3;STAT3;STAT3;STAT3	STAT3	-20916	No
cg19363785	-0.000244599	3.78e-05	1.01e-10	5.03e-08	4.8e-05	----------------+--	-0.000256299	4.36e-05	4.21e-09	13.5	0.2892	8	95092340		CDH17	47053	No
cg25119261	-0.000465212	7.2e-05	1.01e-10	5.02e-08	4.78e-05	-+-------?------+--	-0.000548911	0.000107626	3.39e-07	42.6	0.02919	6	33081351	HLA-DPB2	HLA-DPB2	1059	Yes
cg11664283	-0.000369577	5.72e-05	1.02e-10	5.04e-08	4.81e-05	++-------?------++-	-0.000408472	9.02e-05	5.87e-06	49.7	0.00899	4	182909542		AK056196	0	No
cg02772910	-0.000465107	7.2e-05	1.03e-10	5.09e-08	4.89e-05	-+--------------+--	-0.000728105	0.000143318	3.77e-07	64.4	6.15e-05	22	31499618	SMTN;SMTN;SMTN;SMTN;SMTN	SMTN	0	No
cg05133205	-0.000966719	0.0001496	1.03e-10	5.1e-08	4.9e-05	---?-------------+-	-0.00110234	0.000218584	4.58e-07	44.9	0.02087	6	32121249	PPT2;PPT2;PPT2-EGFL8;LOC100507547;LOC100507547;LOC100507547;LOC100507547;PPT2;PPT2	PPT2	21	Yes
cg12279076	-0.000427125	6.61e-05	1.03e-10	5.08e-08	4.87e-05	---------------++--	-0.000451918	7.67e-05	3.8e-09	18.1	0.2329	6	68595425		LOC648232	0	Yes
cg13347255	-0.000301745	4.67e-05	1.03e-10	5.08e-08	4.87e-05	----------------+--	-0.000313047	5.09e-05	7.7e-10	6.4	0.3775	17	73726430	ITGB4;ITGB4;ITGB4	ITGB4	-1462	No
cg17272094	-0.000339215	5.25e-05	1.04e-10	5.14e-08	4.94e-05	---------?-----++--	-0.000418894	8.46e-05	7.27e-07	53.9	0.00346	3	50317223	C3orf45	LSMEM2	706	No
cg23191801	-0.000555408	8.6e-05	1.04e-10	5.13e-08	4.93e-05	---------?------+--	-0.000586885	0.000110813	1.18e-07	31.6	0.09824	10	118609728	ENO4	ENO4	-12	No
cg17695504	-0.00040795	6.32e-05	1.05e-10	5.15e-08	4.96e-05	-----+---+------+--	-0.000420642	8.89e-05	2.22e-06	42.9	0.02491	7	29923120	WIPF3	WIPF3	0	Yes
cg27606002	-0.000636946	9.86e-05	1.05e-10	5.16e-08	4.98e-05	----------------+--	-0.000685264	0.000132515	2.33e-07	33.1	0.08047	17	76142461	C17orf99;C17orf99	C17orf99	28	No
cg08324925	-0.00054887	8.5e-05	1.06e-10	5.2e-08	5.03e-05	----------------+--	-0.000626092	0.000123114	3.67e-07	42.6	0.02632	5	131409159	CSF2	CSF2	-325	No
cg16733714	-0.000326234	5.05e-05	1.06e-10	5.19e-08	5.01e-05	----------------+--	-0.000383889	7.85e-05	1.02e-06	48.8	0.00909	1	54318953	YIPF1;YIPF1;YIPF1	YIPF1	0	Yes
cg26564172	-0.000534687	8.28e-05	1.06e-10	5.2e-08	5.02e-05	-+-------+------+--	-0.000587481	0.0001232	1.86e-06	47.2	0.01221	1	183728338	RGL1;RGL1;RGL1	RGL1	-45936	Yes
cg07882535	-0.000314758	4.88e-05	1.07e-10	5.24e-08	5.08e-05	----------------+--	-0.000328314	5.47e-05	1.99e-09	12.2	0.3053	11	2445392	TRPM5	TRPM5	-1117	No
cg13428086	-0.000385744	5.97e-05	1.07e-10	5.24e-08	5.09e-05	----------------+--	-0.000419285	7.74e-05	6.15e-08	28.5	0.1203	1	10743216	CASZ1;CASZ1	CASZ1	-1417	No
cg18316735	-0.000249998	3.87e-05	1.07e-10	5.22e-08	5.06e-05	-------------------	-0.000249998	3.87e-05	1.07e-10	0	0.7701	1	204339486	LINC00628	LINC00628	-639	No
cg25954028	0.000322807	5e-05	1.07e-10	5.22e-08	5.06e-05	++-++++++?++++++-++	0.000353051	7.43e-05	2e-06	46.7	0.01549	12	124941423	NCOR2;NCOR2;NCOR2	NCOR2	-26819	Yes
cg03666244	-0.000363604	5.63e-05	1.08e-10	5.26e-08	5.12e-05	-+-------?---------	-0.000364915	5.7e-05	1.48e-10	1.1	0.4416	2	177008770		BC047605	3651	No
cg08296263	-0.000288654	4.47e-05	1.08e-10	5.26e-08	5.12e-05	-------------+--+--	-0.000336139	6.27e-05	8.21e-08	33.5	0.07755	8	28938433	KIF13B	KIF13B	0	Yes
cg25249681	-0.000382758	5.93e-05	1.08e-10	5.26e-08	5.11e-05	---?-----+------+--	-0.000393512	6.8e-05	7.22e-09	15.4	0.2692	8	1114422		ERICH1-AS1	26645	No
cg03780653	-0.000368627	5.71e-05	1.09e-10	5.31e-08	5.18e-05	----------------+--	-0.00045052	8.28e-05	5.32e-08	41	0.0329	3	184788336		C3orf70	7501	No
cg25650073	-0.000414146	6.42e-05	1.09e-10	5.27e-08	5.14e-05	+--?-----+------+--	-0.000531129	0.000118493	7.38e-06	60.7	0.0004363	8	13096620	DLC1	DLC1	0	Yes
cg13263087	-0.000422258	6.54e-05	1.1e-10	5.32e-08	5.21e-05	++-------+------+--	-0.000419219	0.000104783	6.31e-05	54.4	0.002442	14	71199648	MAP3K9;MAP3K9;MAP3K9;MAP3K9	MAP3K9	0	No
cg21332277	-0.000408599	6.33e-05	1.1e-10	5.32e-08	5.19e-05	+------------+-----	-0.00043737	8.27e-05	1.21e-07	30.6	0.1014	12	3403432		AK056228	1935	Yes
cg01761729	-0.000528415	8.19e-05	1.11e-10	5.36e-08	5.26e-05	--+------?------?--	-0.00055011	0.00010455	1.43e-07	31.6	0.1038	2	128419650	LIMS2;LIMS2;LIMS2;LIMS2	LIMS2	0	No
cg13442016	-0.000555344	8.61e-05	1.11e-10	5.38e-08	5.28e-05	---------+-----?+--	-0.000558723	9.58e-05	5.46e-09	13.3	0.2942	10	104196339	MIR146B	MIR146B	-2	No
cg16316755	-0.000504827	7.82e-05	1.11e-10	5.36e-08	5.25e-05	++-?------------+--	-0.000550888	0.000110379	6.01e-07	34.5	0.07512	12	20091056		LOC100506393	-76562	Yes
cg17174275	-0.000463153	7.18e-05	1.11e-10	5.36e-08	5.25e-05	---------+-----++--	-0.000488216	9.1e-05	8e-08	28.5	0.1203	15	26109429	ATP10A	ATP10A	888	No
cg03625515	-0.000479251	7.43e-05	1.12e-10	5.4e-08	5.31e-05	+---------------+--	-0.000530001	0.000109621	1.33e-06	44.6	0.0193	16	18157108		NPIP	254689	No
cg13823840	-0.000332053	5.15e-05	1.12e-10	5.41e-08	5.33e-05	-+--------------+--	-0.000428938	9.35e-05	4.46e-06	60.9	0.0002909	9	33245203	SPINK4	SPINK4	0	Yes
cg27154237	-0.000382449	5.93e-05	1.12e-10	5.41e-08	5.32e-05	--+----------------	-0.000457639	0.000101832	6.99e-06	54.6	0.002347	9	139412404	NOTCH1;NOTCH1	NOTCH1	1615	No
cg00757070	-0.000428298	6.64e-05	1.13e-10	5.41e-08	5.33e-05	++--------------+--	-0.000447758	8.98e-05	6.24e-07	33.2	0.08038	11	118827082	UPK2	UPK2	75	Yes
cg03474941	-0.000358095	5.55e-05	1.13e-10	5.41e-08	5.35e-05	---?-----?------+--	-0.000358095	5.55e-05	1.13e-10	0	0.5528	17	21222711		MAP2K3	4160	Yes
cg06144311	-0.000500244	7.76e-05	1.13e-10	5.43e-08	5.37e-05	----------------+--	-0.000509388	8.25e-05	6.55e-10	6.8	0.3732	7	4814294	AP5Z1	AP5Z1	-967	No
cg16335858	-0.000402144	6.24e-05	1.13e-10	5.41e-08	5.35e-05	----------------+--	-0.000439821	8.55e-05	2.71e-07	35.3	0.06479	11	45942027	GYLTL1B;GYLTL1B	LARGE2	-1168	Yes
cg20820759	-0.000280794	4.35e-05	1.13e-10	5.41e-08	5.35e-05	-+----+---------+--	-0.000366462	7.59e-05	1.39e-06	57.7	0.0009108	2	121501069		GLI2	0	No
cg09076216	-0.000278127	4.31e-05	1.14e-10	5.45e-08	5.4e-05	---------?---------	-0.000317592	5.36e-05	3.09e-09	21.3	0.2004	8	144367072		ZNF696	-6486	No
cg09647108	-0.000548747	8.51e-05	1.14e-10	5.44e-08	5.39e-05	----------------+--	-0.000568476	0.000105671	7.46e-08	26.9	0.136	17	41934923	CD300LG;CD300LG;CD300LG;CD300LG	CD300LG	0	No
cg14455403	-0.000198076	3.07e-05	1.15e-10	5.49e-08	5.46e-05	----------------+--	-0.000221563	4.04e-05	4.31e-08	25.7	0.1473	3	8596772	LMCD1;LMCD1;LMCD1	LMCD1	4977	Yes
cg22385702	-0.000632776	9.82e-05	1.15e-10	5.46e-08	5.43e-05	--+-+--------------	-0.000659871	0.000130825	4.56e-07	35.3	0.0648	2	45175881		SIX3	2665	No
cg02678496	-0.000253418	3.93e-05	1.16e-10	5.49e-08	5.49e-05	---------+---------	-0.000253418	3.93e-05	1.16e-10	0	0.6131	11	65983640	PACS1	PACS1	0	No
cg03531754	-0.000368402	5.72e-05	1.16e-10	5.49e-08	5.47e-05	----------------+--	-0.000452222	8.11e-05	2.48e-08	32.1	0.08896	8	124194312	FAM83A;FAM83A;FAM83A;FAM83A	FAM83A	47	No
cg11693986	-0.000436966	6.78e-05	1.16e-10	5.49e-08	5.48e-05	-------------------	-0.000542025	9.89e-05	4.28e-08	41.6	0.03004	7	100805303		VGF	486	No
cg14656153	-0.000466947	7.24e-05	1.16e-10	5.49e-08	5.47e-05	----------------+--	-0.000614068	0.00011494	9.17e-08	50.7	0.006064	6	37505970		MIR4462	17170	Yes
cg20189761	-0.000603122	9.36e-05	1.16e-10	5.49e-08	5.49e-05	-+-----?-?------+--	-0.000721422	0.000168981	1.96e-05	59.5	0.0009136	8	86574449	REXO1L2P;REXO1L1	REXO1L1P	1277	Yes
cg00656881	-0.000710276	0.000110228	1.17e-10	5.53e-08	5.53e-05	----------------+--	-0.000921006	0.000178073	2.32e-07	47	0.01262	1	2138757	FAAP20;FAAP20	FAAP20	415	Yes
cg22876210	-0.000262553	4.07e-05	1.17e-10	5.53e-08	5.53e-05	-------------------	-0.000326259	6.07e-05	7.66e-08	40.8	0.03389	1	33768603		ZNF362	2283	No
cg01971755	-0.000374069	5.81e-05	1.18e-10	5.55e-08	5.58e-05	--+-------------+--	-0.000416315	9.13e-05	5.1e-06	48.3	0.009888	1	200967863	KIF21B	KIF21B	2671	Yes
cg02100150	-0.000594029	9.22e-05	1.18e-10	5.56e-08	5.6e-05	-+-----------------	-0.000740681	0.00014919	6.88e-07	50.5	0.006368	8	128920485	PVT1	PVT1	0	No
cg05902438	-0.000365704	5.68e-05	1.18e-10	5.55e-08	5.58e-05	-------------------	-0.000382818	6.28e-05	1.09e-09	11.4	0.3147	14	24552329	NRL	NRL	-1174	Yes
cg13227624	-0.00040414	6.27e-05	1.18e-10	5.55e-08	5.58e-05	----------------+--	-0.000536029	0.000106074	4.34e-07	55.7	0.001696	10	104352735	SUFU;SUFU	SUFU	-3712	No
cg15831296	-0.000363629	5.64e-05	1.18e-10	5.55e-08	5.58e-05	+++-------------+--	-0.00037532	8.26e-05	5.58e-06	41.7	0.0297	14	101192591	DLK1	DLK1	-610	Yes
cg16479476	-0.00029125	4.52e-05	1.18e-10	5.56e-08	5.6e-05	-+-------+------+--	-0.000371955	7.3e-05	3.45e-07	49.7	0.00747	6	108019687		SCML4	3676	No
cg00122944	-0.00037428	5.81e-05	1.19e-10	5.57e-08	5.64e-05	--+------+------++-	-0.000412731	8.11e-05	3.64e-07	35.8	0.06132	10	6227266	PFKFB3;PFKFB3	PFKFB3	-17573	No
cg00746157	-0.000321658	4.99e-05	1.19e-10	5.58e-08	5.65e-05	----------------+--	-0.000355353	6.25e-05	1.31e-08	23.8	0.1673	10	45651238	LOC100133308	ANKRD30BP3	1129	Yes
cg01372572	-0.000568702	8.83e-05	1.19e-10	5.57e-08	5.64e-05	----------------+--	-0.000742665	0.000156839	2.19e-06	59.5	0.0004921	15	25941836	ATP10A	ATP10A	0	Yes
cg03432225	-0.000415505	6.45e-05	1.19e-10	5.57e-08	5.62e-05	--+------?---+--+--	-0.000415505	6.45e-05	1.19e-10	0	0.6925	1	228294401	MRPL55;MRPL55;MRPL55;MRPL55;MRPL55;MRPL55;MRPL55;MRPL55	MRPL55	0	No
cg08360457	-0.000439708	6.83e-05	1.19e-10	5.57e-08	5.62e-05	+---------------+--	-0.0004808	8.65e-05	2.77e-08	25.2	0.1527	5	132764399	MIR1289-2;FSTL4	FSTL4	-1001	No
cg23864752	-0.000372984	5.79e-05	1.19e-10	5.57e-08	5.62e-05	-+--------------+--	-0.000484418	0.000102186	2.13e-06	54.8	0.002233	4	4695575	STX18-AS1	STX18-AS1	0	No
cg06872514	-0.000579749	9e-05	1.2e-10	5.62e-08	5.7e-05	--+-------------+--	-0.000592654	0.000115782	3.08e-07	30.2	0.1045	9	139746715	MAMDC4	MAMDC4	-103	No
cg13807871	-0.000382571	5.94e-05	1.2e-10	5.59e-08	5.67e-05	+-+-------------+--	-0.000455746	0.000101288	6.81e-06	50.2	0.006823	9	95678583		DQ573684	-21667	No
cg16646726	-0.000362732	5.63e-05	1.2e-10	5.62e-08	5.71e-05	----------------+--	-0.000427723	8.03e-05	1.01e-07	39.7	0.03913	7	22641501		LOC100506178	27884	No
cg09639430	-0.000764861	0.0001188	1.21e-10	5.63e-08	5.73e-05	---------+---------	-0.000764861	0.0001188	1.21e-10	0	0.6466	10	131694830	EBF3	EBF3	-53192	No
cg14723566	-0.000325645	5.06e-05	1.21e-10	5.62e-08	5.71e-05	---?-----+------+--	-0.000331974	6.74e-05	8.55e-07	36.5	0.06127	15	80711027	ARNT2	ARNT2	0	No
cg24811740	-0.000600725	9.33e-05	1.21e-10	5.63e-08	5.73e-05	----------------+--	-0.000739951	0.000146662	4.53e-07	46.7	0.01338	8	145729537	GPT;GPT	GPT	73	No
cg00393415	-0.000518749	8.06e-05	1.22e-10	5.66e-08	5.78e-05	-+-------?------+--	-0.000686066	0.000146536	2.84e-06	59.7	0.0006235	5	132163787		SHROOM1	-1785	No
cg05687617	-0.000335393	5.21e-05	1.22e-10	5.66e-08	5.78e-05	-----------------+-	-0.000335393	5.21e-05	1.22e-10	0	0.9266	22	31494714	SMTN;SMTN;SMTN;SMTN;SMTN	SMTN	1831	Yes
cg22862003	-0.000507055	7.88e-05	1.22e-10	5.67e-08	5.8e-05	--+?------------+--	-0.00056203	0.000137715	4.48e-05	58.2	0.00105	21	42797588	MX1;MX1;MX1	MX1	-389	Yes
cg09517283	-0.000290778	4.52e-05	1.23e-10	5.67e-08	5.81e-05	-+-------?---------	-0.000312128	5.89e-05	1.17e-07	29	0.1212	6	135902697	LINC00271	LINC00271	26397	Yes
cg17454298	-0.000555408	8.63e-05	1.23e-10	5.69e-08	5.85e-05	++--------------++-	-0.000635435	0.000160265	7.34e-05	63.1	0.0001126	2	217802190		hCG_1816075	65828	No
cg19351143	-0.000307386	4.78e-05	1.23e-10	5.67e-08	5.81e-05	-------------------	-0.000349297	6.75e-05	2.31e-07	38.2	0.04666	2	111662494	ACOXL	ACOXL	0	Yes
cg19775367	-0.000470543	7.31e-05	1.23e-10	5.67e-08	5.8e-05	---------+------+--	-0.000606255	0.000123133	8.5e-07	56.3	0.001438	5	173755606		HMP19	219424	Yes
cg27261597	-0.000342716	5.33e-05	1.23e-10	5.69e-08	5.85e-05	---------+------+--	-0.000384028	6.98e-05	3.8e-08	26.9	0.136	1	209604378	MIR205HG;MIR205	MIR205HG	-1099	No
cg14326354	-0.000516336	8.02e-05	1.24e-10	5.72e-08	5.88e-05	--+-----------+-+--	-0.000581392	0.000111318	1.76e-07	38.7	0.0441	22	18900453	PRODH;PRODH	PRODH	0	Yes
cg27020036	-0.000445364	6.92e-05	1.25e-10	5.74e-08	5.91e-05	----------------+--	-0.000467517	8.15e-05	9.84e-09	16.9	0.247	5	179643370		RASGEF1C	-7240	No
cg05015996	-0.000269749	4.19e-05	1.26e-10	5.81e-08	5.99e-05	---------?------+--	-0.000293401	5.04e-05	5.8e-09	20.8	0.2059	14	56219430		RPL13AP3	-13532	No
cg23651149	-0.000396105	6.16e-05	1.26e-10	5.8e-08	5.97e-05	-+--------------+--	-0.00040567	7.7e-05	1.4e-07	26.2	0.1425	17	77983080	TBC1D16	TBC1D16	0	No
cg03424655	-0.000333098	5.18e-05	1.27e-10	5.82e-08	6.01e-05	--------+?-------+-	-0.000374106	6.86e-05	4.94e-08	28.4	0.1268	19	38573003	SIPA1L3	SIPA1L3	111373	No
cg15714328	-0.000466647	7.26e-05	1.27e-10	5.82e-08	6e-05	-+-------?------+--	-0.000547241	0.000114626	1.8e-06	44.3	0.02287	1	92907297		GFI1	33020	No
cg24154777	-0.000394798	6.14e-05	1.27e-10	5.83e-08	6.03e-05	--+------?------+--	-0.00046042	0.000102482	7.03e-06	52.2	0.005242	14	103566588	EXOC3L4	EXOC3L4	108	Yes
cg02604730	-0.000516559	8.03e-05	1.28e-10	5.84e-08	6.05e-05	++-------+------?--	-0.000714302	0.000156254	4.84e-06	60.2	0.0005331	16	87339708	C16orf95;C16orf95;C16orf95	C16orf95	0	No
cg02674839	-0.000313437	4.88e-05	1.28e-10	5.84e-08	6.07e-05	+--------+------+--	-0.000313437	4.88e-05	1.28e-10	0	0.556	3	49227433	C3orf84	C3orf84	1858	No
cg11679124	-0.00042776	6.65e-05	1.28e-10	5.84e-08	6.07e-05	--------------+----	-0.000590174	0.000119973	8.69e-07	60.9	0.0002956	10	14058944	FRMD4A	FRMD4A	-8784	Yes
cg13901453	-0.000318651	4.96e-05	1.28e-10	5.84e-08	6.07e-05	--+----------------	-0.000318651	4.96e-05	1.28e-10	0	0.7458	20	36148375	BLCAP;BLCAP;BLCAP;BLCAP;BLCAP;NNAT;NNAT	BLCAP	-799	Yes
cg22221738	-0.000575264	8.95e-05	1.28e-10	5.84e-08	6.07e-05	--+-------------+--	-0.000605302	0.000123841	1.02e-06	39.5	0.0398	1	149895655	SF3B4	SF3B4	0	No
cg26292575	-0.000307359	4.78e-05	1.28e-10	5.84e-08	6.07e-05	---?------------+--	-0.000397583	7.76e-05	3.01e-07	44.9	0.02086	6	170471161		LOC154449	92260	Yes
cg00563495	-0.00037924	5.9e-05	1.29e-10	5.85e-08	6.1e-05	-+-----------------	-0.000400279	6.65e-05	1.71e-09	12.6	0.3005	15	74489089	STRA6;STRA6;STRA6;STRA6;STRA6;STRA6;STRA6;STRA6	STRA6	-459	Yes
cg01369908	-0.000349157	5.43e-05	1.29e-10	5.85e-08	6.1e-05	---------?------+--	-0.000452863	8.68e-05	1.81e-07	47.7	0.01297	11	34375707	ABTB2	ABTB2	0	No
cg04155280	-0.00029877	4.65e-05	1.29e-10	5.86e-08	6.11e-05	-+--------------+--	-0.000320151	5.49e-05	5.51e-09	17.2	0.2438	17	26692719	SEBOX	SARM1	-454	Yes
cg00361176	-0.00042357	6.59e-05	1.3e-10	5.88e-08	6.18e-05	----------------+--	-0.00052628	9.96e-05	1.26e-07	43.2	0.02403	7	75260791	HIP1;HIP1	HIP1	0	No
cg07842289	-0.000449083	6.99e-05	1.3e-10	5.88e-08	6.18e-05	+-+-------------+--	-0.000492158	0.000103277	1.88e-06	44.3	0.02003	5	74328211	GCNT4	GCNT4	-1487	Yes
cg12513975	-0.000345516	5.38e-05	1.3e-10	5.88e-08	6.16e-05	-+--------------+--	-0.000391317	8.06e-05	1.2e-06	43.8	0.02198	7	158951233		VIPR2	-13584	Yes
cg16428517	-0.000431247	6.71e-05	1.3e-10	5.88e-08	6.17e-05	+-+----------+--+--	-0.0004346	8.84e-05	8.81e-07	31.7	0.09153	16	3317428	LINC00921	LINC00921	0	No
cg17071868	-0.000435782	6.78e-05	1.3e-10	5.88e-08	6.16e-05	----------------+--	-0.000483831	8.63e-05	2.07e-08	24.5	0.1607	6	33047056	HLA-DPB1	HLA-DPB1	-1392	Yes
cg21212713	-0.000356722	5.55e-05	1.3e-10	5.88e-08	6.16e-05	-+-------+---+--+--	-0.000395258	7.82e-05	4.29e-07	35.6	0.06292	9	137709429	COL5A1;COL5A1	COL5A1	1831	No
cg27319971	-0.000338146	5.26e-05	1.3e-10	5.88e-08	6.14e-05	--+-------------+--	-0.000508054	0.000104467	1.15e-06	65.2	4.13e-05	4	3255056	MSANTD1	MSANTD1	0	Yes
cg00356045	-0.000557016	8.67e-05	1.31e-10	5.91e-08	6.22e-05	+---------------+--	-0.000635311	0.000125779	4.39e-07	40	0.03726	1	22461890	WNT4	WNT4	0	Yes
cg18951674	-0.000369107	5.74e-05	1.31e-10	5.91e-08	6.21e-05	-+-------?----+-+--	-0.000478264	0.00010725	8.22e-06	65	6.91e-05	11	93641499		VSTM5	-57831	Yes
cg03512076	-0.000460369	7.16e-05	1.32e-10	5.92e-08	6.24e-05	-+--------------+--	-0.000598532	0.000121072	7.67e-07	55.2	0.001968	8	103907077	AZIN1-AS1;AZIN1-AS1	AZIN1	-30680	Yes
cg04802171	-0.000319336	4.97e-05	1.32e-10	5.94e-08	6.27e-05	---------?------+--	-0.000375175	7.52e-05	6.15e-07	44.6	0.02189	6	158925090	TULP4;TULP4	TULP4	0	Yes
cg09625781	-0.000374405	5.83e-05	1.32e-10	5.93e-08	6.26e-05	------+------------	-0.000470976	9.34e-05	4.6e-07	46.1	0.01495	10	45488298	RASSF4	RASSF4	0	No
cg11244695	-0.000342516	5.33e-05	1.32e-10	5.93e-08	6.26e-05	+--------+------+--	-0.000369219	7.43e-05	6.65e-07	32.6	0.08448	1	27436154	SLC9A1;SLC9A1	SLC9A1	0	No
cg11784281	-0.000427896	6.66e-05	1.33e-10	5.95e-08	6.29e-05	--+------?------+--	-0.000468965	9.35e-05	5.3e-07	38.9	0.04683	2	232457785	C2orf57	C2orf57	211	Yes
cg15821562	0.000742961	0.000115668	1.33e-10	5.96e-08	6.32e-05	++-+-+++++++++++-++	0.000816378	0.000168574	1.28e-06	46.8	0.01321	14	90083275	FOXN3	FOXN3	0	No
cg21565196	-0.000496246	7.72e-05	1.33e-10	5.95e-08	6.29e-05	+--------?------+--	-0.000518423	9.12e-05	1.32e-08	19.3	0.2228	7	157608642	PTPRN2;PTPRN2;PTPRN2;PTPRN2;PTPRN2	PTPRN2	-38634	No
cg23228481	-0.000402675	6.27e-05	1.33e-10	5.95e-08	6.31e-05	---------?----+-+--	-0.000459964	8.74e-05	1.41e-07	39.3	0.04496	6	32137188	AGPAT1;AGPAT1	AGPAT1	0	Yes
cg26723228	-0.000375123	5.84e-05	1.33e-10	5.95e-08	6.31e-05	--+-------------+--	-0.000443006	9.51e-05	3.17e-06	51.2	0.005423	16	4833907	SEPT12;SEPT12	SEPT12	-4490	No
cg16679297	-0.000399654	6.22e-05	1.34e-10	5.98e-08	6.35e-05	---------+---------	-0.000533262	0.000116755	4.94e-06	65.9	2.8e-05	5	168534069	SLIT3;SLIT3	SLIT3	82077	No
cg21814615	-0.000461772	7.19e-05	1.34e-10	5.99e-08	6.37e-05	----?-??-??--?--++-	-0.000480756	0.000110671	1.4e-05	49.7	0.02112	12	123076854	KNTC1	KNTC1	27969	Yes
cg22706157	-0.000270779	4.22e-05	1.34e-10	5.98e-08	6.35e-05	-+--------------+--	-0.00030976	5.95e-05	1.91e-07	35.2	0.06544	15	65055403	MIR1272;RBPMS2	RBPMS2	-689	No
cg14145524	-0.000398685	6.21e-05	1.35e-10	6.02e-08	6.42e-05	+---------------+--	-0.000487947	9.62e-05	3.97e-07	50.8	0.005901	9	132310915		BC037833	-26772	Yes
cg03314315	-0.000336712	5.24e-05	1.36e-10	6.02e-08	6.42e-05	+------------------	-0.000360743	6.09e-05	3.12e-09	16.1	0.2569	7	127839989		MIR129-1	-7935	No
cg18577864	-0.000257641	4.01e-05	1.36e-10	6.04e-08	6.45e-05	-+--------------+--	-0.000302123	6.04e-05	5.77e-07	44.8	0.01861	7	107284416		SLC26A4-AS1	12544	Yes
cg19148519	-0.000304535	4.74e-05	1.36e-10	6.04e-08	6.45e-05	-+--------------+--	-0.000363594	7.5e-05	1.24e-06	48.7	0.009185	8	22843432	RHOBTB2	RHOBTB2	-1497	No
cg10186039	-0.000361208	5.63e-05	1.37e-10	6.06e-08	6.48e-05	----------------+--	-0.000430854	7.81e-05	3.45e-08	31.1	0.09727	15	66543546	MEGF11	MEGF11	0	Yes
cg13968476	-0.000356489	5.55e-05	1.37e-10	6.07e-08	6.5e-05	-------------------	-0.000377117	6.15e-05	8.63e-10	10.3	0.3296	7	1153252	C7orf50;C7orf50;C7orf50	C7orf50	19801	Yes
cg15151052	-0.000464622	7.24e-05	1.37e-10	6.06e-08	6.49e-05	--+-?-?---?-----+--	-0.000558245	0.000124705	7.59e-06	56.7	0.002801	1	29617359	PTPRU;PTPRU;PTPRU;PTPRU	PTPRU	-29362	Yes
cg26870566	-0.000374955	5.84e-05	1.38e-10	6.1e-08	6.54e-05	----------------+--	-0.00044124	8.03e-05	3.89e-08	33.1	0.08042	1	157962475	KIRREL;KIRREL	KIRREL	-587	No
cg08003321	-0.000305334	4.76e-05	1.4e-10	6.19e-08	6.64e-05	---------+------+--	-0.000344815	6.58e-05	1.59e-07	33.6	0.07701	17	8815843	PIK3R5;PIK3R5;PIK3R5;PIK3R5;PIK3R5;PIK3R5	PIK3R5	-9	Yes
cg13250209	-0.000357754	5.58e-05	1.4e-10	6.19e-08	6.65e-05	-------+-------++--	-0.000374328	8.94e-05	2.81e-05	51.5	0.005095	14	100048149	CCDC85C	CCDC85C	-1204	No
cg01204060	-0.000359591	5.61e-05	1.41e-10	6.19e-08	6.66e-05	----------------+--	-0.000437565	8.96e-05	1.04e-06	49.7	0.007511	20	4227342	ADRA1D	ADRA1D	0	No
cg04177015	-0.00050769	7.91e-05	1.41e-10	6.19e-08	6.67e-05	---?------------+--	-0.000528875	8.7e-05	1.22e-09	11.7	0.3139	16	89985914	MC1R	MC1R	656	No
cg19390244	-0.000705012	0.000109902	1.41e-10	6.19e-08	6.68e-05	---?+----?-----?---	-0.000743037	0.000148693	5.82e-07	36.4	0.07274	7	132300084	PLXNA4	PLXNA4	0	Yes
cg27605228	-0.000438948	6.84e-05	1.41e-10	6.19e-08	6.66e-05	-+-------+------+--	-0.000485733	0.000119392	4.73e-05	61.7	0.0002086	3	169781495	GPR160	GPR160	-20265	No
cg01604401	-0.000344909	5.38e-05	1.42e-10	6.23e-08	6.73e-05	----------------+--	-0.000378173	7.12e-05	1.1e-07	29.3	0.1128	20	36153186	BLCAP;BLCAP;BLCAP;BLCAP;BLCAP	BLCAP	-233	No
cg04864600	-0.000321374	5.01e-05	1.42e-10	6.23e-08	6.73e-05	----------------+--	-0.000415507	7.78e-05	9.28e-08	41.7	0.02977	11	123052256	CLMP	CLMP	0	Yes
cg24107443	-0.000218993	3.41e-05	1.42e-10	6.23e-08	6.72e-05	---------+------+--	-0.000309672	6.16e-05	5.05e-07	55.4	0.001885	22	23729011		ZDHHC8P1	3780	Yes
cg00012576	-0.000491243	7.66e-05	1.43e-10	6.23e-08	6.78e-05	-+--------------+--	-0.000578904	0.000121592	1.93e-06	49.3	0.00821	13	94568320	GPC6	GPC6	83978	Yes
cg00944649	-0.000398364	6.21e-05	1.43e-10	6.23e-08	6.77e-05	--+------+---------	-0.000438745	8.22e-05	9.5e-08	31.1	0.09653	1	16330853	C1orf64	C1orf64	123	Yes
cg01776045	-0.000322142	5.02e-05	1.43e-10	6.23e-08	6.78e-05	--+-+-----------+--	-0.00037212	8.09e-05	4.25e-06	49.8	0.007351	8	133879311	TG	TG	107	Yes
cg08383930	-0.000367464	5.73e-05	1.43e-10	6.23e-08	6.76e-05	--+------+------+--	-0.000444815	8.71e-05	3.26e-07	42.1	0.02824	2	206787971		INO80D	70473	No
cg13557752	-0.000481849	7.51e-05	1.43e-10	6.23e-08	6.77e-05	----+----?------+--	-0.000565943	0.000101736	2.65e-08	32.7	0.0889	10	125448352	GPR26	GPR26	0	No
cg24335149	-0.000363208	5.66e-05	1.43e-10	6.23e-08	6.79e-05	+---------------+--	-0.000387563	6.84e-05	1.48e-08	22.2	0.1856	1	20397074	PLA2G5	PLA2G5	374	No
cg00075615	-0.000236398	3.69e-05	1.44e-10	6.23e-08	6.82e-05	----------------+--	-0.000276417	4.94e-05	2.22e-08	28.6	0.1192	16	72827803	ZFHX3;ZFHX3	ZFHX3	6044	No
cg05922437	-0.000373027	5.82e-05	1.44e-10	6.23e-08	6.8e-05	---------?------+--	-0.000419472	7.39e-05	1.36e-08	22.3	0.1893	15	70874926		UACA	71966	Yes
cg06174296	-0.00034326	5.35e-05	1.44e-10	6.23e-08	6.8e-05	---------?------++-	-0.000416402	8.28e-05	5e-07	46.3	0.01665	11	123396593	GRAMD1B;GRAMD1B;GRAMD1B;GRAMD1B	GRAMD1B	66	No
cg09945147	-0.000416877	6.5e-05	1.44e-10	6.23e-08	6.81e-05	+---------------+--	-0.000473021	9.57e-05	7.64e-07	45.2	0.01756	14	88625382		DQ596147	-284	No
cg11992783	-0.0010171	0.000158644	1.44e-10	6.24e-08	6.84e-05	----+-+------------	-0.00102103	0.00016194	2.88e-10	2.8	0.4223	19	50734287	MYH14;MYH14;MYH14	MYH14	0	Yes
cg12989650	-0.000392012	6.11e-05	1.44e-10	6.23e-08	6.8e-05	--+------?------+--	-0.000436634	8.44e-05	2.32e-07	36.7	0.05997	17	8213328	ARHGEF15;ARHGEF15	ARHGEF15	-227	No
cg16445721	-0.000266883	4.16e-05	1.44e-10	6.24e-08	6.84e-05	--+-------------+--	-0.000313695	6.49e-05	1.32e-06	46.6	0.01375	6	52110012	IL17F	IL17F	-714	Yes
cg21174410	-0.000350143	5.46e-05	1.44e-10	6.23e-08	6.82e-05	---------?---------	-0.000389378	6.78e-05	9.31e-09	24.4	0.167	12	131493891	ADGRD1	ADGRD1	16214	Yes
cg21210537	-0.000410249	6.4e-05	1.44e-10	6.23e-08	6.82e-05	+-+----------+--+--	-0.000418489	8.16e-05	2.96e-07	29.1	0.115	19	46522185	MIR769	MIR769	-4	No
cg14520571	-0.000495293	7.73e-05	1.45e-10	6.27e-08	6.89e-05	----?-??--?--?--+--	-0.000560703	0.000115	1.08e-06	47.2	0.02598	1	145667233	RNF115	RNF115	0	Yes
cg23653025	-0.000325668	5.08e-05	1.45e-10	6.27e-08	6.88e-05	-+--------------+--	-0.000444427	9.28e-05	1.66e-06	61.2	0.0002646	3	64442186		ADAMTS9	59144	Yes
cg02839593	-0.000495336	7.73e-05	1.46e-10	6.28e-08	6.92e-05	---------?-----++--	-0.000596335	0.000112907	1.28e-07	35.8	0.06647	16	66934539		CDH16	7485	No
cg03449379	-0.000468094	7.3e-05	1.46e-10	6.28e-08	6.9e-05	-+--------------+--	-0.000560403	0.000112833	6.81e-07	47.1	0.01246	15	74630237	CYP11A1;CYP11A1	CYP11A1	0	No
cg25778497	-0.000371145	5.79e-05	1.46e-10	6.28e-08	6.91e-05	-+-----------------	-0.000537853	0.000109076	8.18e-07	59.9	0.0004228	7	134932580	STRA8	STRA8	0	Yes
cg00327332	-0.000471048	7.35e-05	1.47e-10	6.3e-08	6.97e-05	----------------+--	-0.000566337	0.000113386	5.89e-07	46.4	0.01426	20	23498993	CST13P	CST13P	-789	Yes
cg00564857	-0.000311987	4.87e-05	1.47e-10	6.29e-08	6.94e-05	-+-------+------+--	-0.000349471	7.03e-05	6.61e-07	32.1	0.08863	7	4030736	SDK1	SDK1	-19861	No
cg10455412	-0.000272871	4.26e-05	1.47e-10	6.29e-08	6.94e-05	---------+------+--	-0.000272871	4.26e-05	1.46e-10	0	0.7193	12	67919042	LOC100507175	AK055974	0	No
cg23997365	-0.00031621	4.93e-05	1.47e-10	6.3e-08	6.96e-05	---------+------+--	-0.000386304	7.37e-05	1.62e-07	42.2	0.02781	14	78389529	ADCK1;ADCK1	ADCK1	-45	Yes
cg04062119	-0.000484413	7.56e-05	1.49e-10	6.37e-08	7.06e-05	-+-----------------	-0.000575219	0.000109866	1.64e-07	44.5	0.01944	5	132763857	MIR1289-2;FSTL4	FSTL4	-459	Yes
cg26466234	-0.0003393	5.3e-05	1.49e-10	6.36e-08	7.04e-05	-+-------+------+--	-0.00047114	0.000104231	6.18e-06	67.1	1.4e-05	10	124264224	HTRA1	HTRA1	0	No
cg06443648	-0.000274323	4.28e-05	1.5e-10	6.41e-08	7.1e-05	+---------------+--	-0.000309288	7.15e-05	1.51e-05	52.6	0.003943	11	130057711	ST14	ST14	-2224	No
cg11468199	-0.000398787	6.23e-05	1.5e-10	6.41e-08	7.1e-05	----------------+--	-0.000447929	7.84e-05	1.09e-08	25.9	0.1462	5	1501109	LPCAT1	LPCAT1	0	No
cg13702222	0.0010759	0.000167986	1.51e-10	6.43e-08	7.14e-05	+++++-+++++++++?+-+	0.0010759	0.000167986	1.51e-10	0	0.7557	3	152017240	MBNL1;MBNL1;MBNL1;MBNL1;MBNL1;MBNL1;MBNL1;MBNL1;MBNL1;MBNL1;MBNL1;MBNL1	MBNL1	47	No
cg01300684	-0.000412417	6.44e-05	1.52e-10	6.49e-08	7.22e-05	++--------------+--	-0.000546283	0.000122582	8.33e-06	62.1	0.0001775	4	141230118	SCOC;SCOC-AS1	SCOC	0	No
cg21237586	-0.000281015	4.39e-05	1.52e-10	6.48e-08	7.2e-05	--+-------------+--	-0.000281015	4.39e-05	1.52e-10	0	0.4791	9	88134210		AGTPBP1	27243	No
cg03245155	-0.000243882	3.81e-05	1.53e-10	6.5e-08	7.24e-05	---------?---------	-0.000288131	5.52e-05	1.83e-07	41.3	0.03482	16	27761254	KIAA0556	KIAA0556	22060	No
cg10119342	-0.000542972	8.48e-05	1.53e-10	6.5e-08	7.25e-05	+--------?------+--	-0.000542972	8.48e-05	1.53e-10	0	0.6429	1	1222184	SCNN1D;SCNN1D	SCNN1D	0	No
cg21756326	-0.000397537	6.21e-05	1.53e-10	6.5e-08	7.25e-05	+--------+---+--+--	-0.000393452	6.98e-05	1.75e-08	13.7	0.2864	5	173415636	C5orf47	C5orf47	-525	No
cg11763337	-0.000361124	5.64e-05	1.54e-10	6.54e-08	7.31e-05	+-+------?------+--	-0.000389432	7.54e-05	2.37e-07	30.8	0.1046	17	72833123	TMEM104	TMEM104	0	No
cg20845858	-0.000408117	6.38e-05	1.54e-10	6.53e-08	7.29e-05	--+-------------+--	-0.000461347	9.27e-05	6.42e-07	41.4	0.03085	7	129945688	CPA4;CPA4	CPA4	0	No
cg03727337	-0.000402066	6.28e-05	1.55e-10	6.56e-08	7.33e-05	---------?------+--	-0.000483592	9.55e-05	4.07e-07	44.1	0.02345	19	46522189	MIR769	MIR769	0	Yes
cg11665713	-0.000385187	6.02e-05	1.55e-10	6.56e-08	7.36e-05	----------------+--	-0.000439251	9.89e-05	9.01e-06	52.7	0.003768	1	110030686	ATXN7L2	ATXN7L2	-782	No
cg23499133	-0.000446469	6.98e-05	1.55e-10	6.56e-08	7.34e-05	----------------+--	-0.00056222	0.000111737	4.86e-07	51.6	0.004986	3	50189428		SEMA3F	-3419	No
cg24681438	-0.000353967	5.53e-05	1.55e-10	6.56e-08	7.35e-05	-+-------+------+--	-0.000409848	0.000101354	5.26e-05	60.7	0.0003132	2	241627226		AQP12A	-4035	No
cg02913507	-0.000498321	7.79e-05	1.56e-10	6.59e-08	7.41e-05	+---------------+--	-0.000599159	0.000123282	1.17e-06	47.3	0.01216	21	44076183	PDE9A;PDE9A;PDE9A;PDE9A;PDE9A;PDE9A;PDE9A;PDE9A;PDE9A;PDE9A;PDE9A;PDE9A;PDE9A;PDE9A;PDE9A;PDE9A;PDE9A;PDE9A;PDE9A;PDE9A	PDE9A	0	Yes
cg03564698	-0.000480346	7.51e-05	1.56e-10	6.58e-08	7.38e-05	-+-------+------+--	-0.000550843	0.000111964	8.66e-07	46.4	0.01413	3	48889206	PRKAR2A-AS1;PRKAR2A-AS1	AK127190	0	Yes
cg09039845	-0.000303119	4.74e-05	1.56e-10	6.59e-08	7.4e-05	--+-------------+--	-0.000309737	6.18e-05	5.38e-07	31.6	0.09258	12	54935674	NCKAP1L;NCKAP1L	NCKAP1L	0	Yes
cg20414505	-0.000362417	5.66e-05	1.57e-10	6.6e-08	7.43e-05	--+-------------+--	-0.000359975	9.3e-05	0.00010808	52.9	0.003643	1	6061279	KCNAB2	KCNAB2	-8746	No
cg21863334	-0.000424626	6.64e-05	1.57e-10	6.59e-08	7.42e-05	--+-------------+--	-0.000499212	9.92e-05	4.88e-07	43.9	0.02144	20	36157405	BLCAP;BLCAP;BLCAP;BLCAP	BLCAP	-1072	Yes
cg03302386	-0.000444757	6.95e-05	1.58e-10	6.63e-08	7.47e-05	---------?------+--	-0.000560465	0.000104349	7.83e-08	39.9	0.04152	3	38069204	PLCD1	PLCD1	1950	Yes
cg12903047	-0.000308657	4.82e-05	1.58e-10	6.65e-08	7.5e-05	----------------+--	-0.000342199	6.37e-05	7.78e-08	28.4	0.1213	11	68928793	LOC338694	BC064339	-70384	Yes
cg05098425	-0.000274269	4.29e-05	1.59e-10	6.67e-08	7.54e-05	--+?-----------?++-	-0.000281763	4.8e-05	4.36e-09	8.2	0.3579	1	3203766	PRDM16;PRDM16	PRDM16	0	Yes
cg07458793	-0.000319084	4.99e-05	1.59e-10	6.67e-08	7.54e-05	---------------??--	-0.000413109	7.97e-05	2.2e-07	49.4	0.0112	3	32045158		ZNF860	11930	No
cg07984358	-0.000485707	7.59e-05	1.59e-10	6.67e-08	7.55e-05	-+-?------------+--	-0.00058545	0.000124517	2.58e-06	55.5	0.00229	10	24704829	KIAA1217;KIAA1217;KIAA1217;KIAA1217	KIAA1217	31589	No
cg11393040	-0.000371268	5.8e-05	1.59e-10	6.66e-08	7.52e-05	+--?-----?------+--	-0.000411621	8.55e-05	1.49e-06	45.2	0.02268	1	47907054		FOXD2	691	Yes
cg05183927	-0.000463841	7.25e-05	1.6e-10	6.68e-08	7.59e-05	----------------+--	-0.000494024	9.05e-05	4.86e-08	27.1	0.1335	7	1026363	CYP2W1	CYP2W1	0	Yes
cg16433632	-0.000364993	5.71e-05	1.6e-10	6.68e-08	7.56e-05	-+-------?------+--	-0.000417778	7.77e-05	7.61e-08	34.7	0.07385	2	238778589	RAMP1;RAMP1	RAMP1	0	Yes
cg22363368	-0.000453031	7.08e-05	1.6e-10	6.68e-08	7.59e-05	-------------------	-0.00047699	8.2e-05	6.11e-09	16.4	0.253	2	59126860	LINC01122	LINC01122	-25885	No
cg03785144	-0.000378894	5.93e-05	1.61e-10	6.72e-08	7.64e-05	---------+------+--	-0.000441289	9.96e-05	9.34e-06	55.6	0.001736	2	96051443	KCNIP3;KCNIP3	KCNIP3	0	No
cg04251828	-0.000444369	6.95e-05	1.61e-10	6.7e-08	7.61e-05	---------+------+--	-0.00054605	0.000104966	1.97e-07	41.8	0.02935	16	75252744	CTRB1	CTRB1	-139	Yes
cg05080790	-0.000388749	6.08e-05	1.62e-10	6.73e-08	7.67e-05	--+-------------+--	-0.000458862	9.5e-05	1.35e-06	45	0.01806	6	54001868	MLIP;MLIP;MLIP	MLIP	0	No
cg05956521	-0.000366958	5.74e-05	1.62e-10	6.73e-08	7.66e-05	-++-------------+--	-0.000414986	8.38e-05	7.45e-07	43.4	0.02323	1	157668115	FCRL3	FCRL3	-312	No
cg07027713	-0.000500768	7.83e-05	1.63e-10	6.76e-08	7.71e-05	--+?------------+--	-0.000567033	0.000113959	6.5e-07	43.4	0.02599	8	127574709		FAM84B	-3998	No
cg12301814	-0.000680008	0.00010637	1.63e-10	6.76e-08	7.71e-05	+---------------+--	-0.000796083	0.000157448	4.28e-07	46.9	0.01293	19	17347791	NR2F6	NR2F6	0	Yes
cg06410158	-0.000430554	6.74e-05	1.66e-10	6.89e-08	7.88e-05	-++-------------+--	-0.000442892	8.77e-05	4.38e-07	30.8	0.09982	10	134549036	INPP5A	INPP5A	0	Yes
cg08312690	-0.000233441	3.65e-05	1.66e-10	6.89e-08	7.88e-05	----------------+--	-0.000255704	4.71e-05	5.75e-08	31	0.09774	13	49314234		CYSLTR2	30736	Yes
cg10098523	-0.000591017	9.25e-05	1.66e-10	6.89e-08	7.87e-05	-------------+---+-	-0.000591017	9.25e-05	1.66e-10	0	0.5401	1	200002343	NR5A2;NR5A2	NR5A2	0	Yes
cg01442319	-0.000321713	5.04e-05	1.67e-10	6.91e-08	7.92e-05	----------------+--	-0.000364763	6.39e-05	1.15e-08	22.2	0.1855	17	62017288	SCN4A	SCN4A	0	No
cg17245405	-0.000382771	5.99e-05	1.67e-10	6.9e-08	7.9e-05	-+-------+------+--	-0.000427883	8.04e-05	1.01e-07	29.5	0.1114	4	653615	PDE6B;PDE6B;PDE6B	PDE6B	-2299	No
cg19577377	-0.000495029	7.75e-05	1.67e-10	6.91e-08	7.92e-05	-+-----------------	-0.000699975	0.000137662	3.68e-07	58.5	0.0006971	13	113742155	MCF2L;MCF2L	MCF2L	385	Yes
cg06200824	-0.00049311	7.72e-05	1.68e-10	6.91e-08	7.95e-05	---------?---------	-0.000505351	8.67e-05	5.67e-09	13.9	0.2871	6	30859855	DDR1;DDR1;DDR1;DDR1;DDR1;DDR1;DDR1;DDR1;DDR1	DDR1	0	Yes
cg08715862	-0.000396981	6.21e-05	1.68e-10	6.91e-08	7.94e-05	---?------------+--	-0.000440992	7.57e-05	5.66e-09	22.2	0.1905	16	67275028	FHOD1	FHOD1	0	Yes
cg08972588	-0.000597146	9.35e-05	1.68e-10	6.91e-08	7.95e-05	---------?----+-+--	-0.000698457	0.000157838	9.64e-06	59	0.0007934	6	32014674	TNXB;TNXB	TNXB	-290	Yes
cg18771577	-0.000307844	4.82e-05	1.68e-10	6.92e-08	7.97e-05	-+--------------+--	-0.000417253	8.74e-05	1.79e-06	60.8	0.0003087	11	123452158	GRAMD1B;GRAMD1B;GRAMD1B	GRAMD1B	0	No
cg23257461	-0.000297812	4.66e-05	1.68e-10	6.92e-08	7.97e-05	---------?---++----	-0.000332254	6.1e-05	5.15e-08	28	0.1302	1	39407851	RHBDL2	RHBDL2	-395	No
cg08458912	-0.000441838	6.92e-05	1.69e-10	6.94e-08	8.01e-05	----------------+--	-0.00062239	0.000122139	3.47e-07	52	0.004535	1	36644235	MAP7D1;MAP7D1;MAP7D1	MAP7D1	1166	No
cg10942227	-0.000422763	6.62e-05	1.69e-10	6.94e-08	8e-05	-+--------------+--	-0.000508102	0.00010442	1.14e-06	50.3	0.00662	12	67160208		GRIP1	0	Yes
cg20502376	-0.000269189	4.21e-05	1.69e-10	6.94e-08	8.02e-05	-+-------?-----++--	-0.000302756	5.96e-05	3.73e-07	36	0.06512	7	4153707	SDK1	SDK1	-15609	Yes
cg01044693	-0.00033914	5.31e-05	1.7e-10	6.96e-08	8.07e-05	-+-------+------+--	-0.000431599	0.000101149	1.98e-05	64.5	5.83e-05	15	80700820	ARNT2	ARNT2	0	No
cg05452391	-0.00035595	5.57e-05	1.7e-10	6.96e-08	8.06e-05	----------------+--	-0.000437409	7.79e-05	1.99e-08	34.5	0.07069	5	131781406	C5orf56	C5orf56	0	No
cg10495160	-0.000409135	6.41e-05	1.7e-10	6.96e-08	8.07e-05	----------------+--	-0.000489005	0.000101953	1.62e-06	51.5	0.005095	2	237678157		ACKR3	187163	No
cg20385983	-0.000329331	5.16e-05	1.7e-10	6.95e-08	8.04e-05	--+-------------+--	-0.000340511	6.77e-05	4.83e-07	32.4	0.08631	1	2821075		TTC34	-114845	No
cg05694250	-0.000435252	6.82e-05	1.71e-10	6.98e-08	8.11e-05	---------?+----+---	-0.000586776	0.000115291	3.59e-07	52.9	0.004428	10	46996357	GPRIN2	GPRIN2	-2523	No
cg08813944	0.000789318	0.000123613	1.71e-10	6.98e-08	8.1e-05	++---++++?+++-+++++	0.000746225	0.000189279	8.06e-05	51.4	0.006314	17	71258589	CPSF4L	CPSF4L	-570	No
cg26085607	-0.000251706	3.94e-05	1.71e-10	6.96e-08	8.08e-05	-++---+------------	-0.000255959	5.26e-05	1.15e-06	33.4	0.07872	10	134603703		NKX6-2	-4166	Yes
cg13933729	-0.000314245	4.92e-05	1.72e-10	6.98e-08	8.13e-05	-+--------------+--	-0.000369447	6.93e-05	9.65e-08	36.8	0.05488	9	35076434	FANCG;FANCG	FANCG	0	Yes
cg21181594	-0.000263495	4.13e-05	1.72e-10	7.01e-08	8.17e-05	---------?------+--	-0.000311886	6.35e-05	8.87e-07	43.1	0.02714	9	136500855	DBH	DBH	-629	Yes
cg22673688	-0.000385518	6.04e-05	1.72e-10	6.98e-08	8.13e-05	-------------------	-0.00045857	8.49e-05	6.63e-08	35.9	0.06073	1	246148901	SMYD3;SMYD3	SMYD3	-54776	No
cg23204707	-0.000326238	5.11e-05	1.72e-10	6.98e-08	8.13e-05	----------------+--	-0.000366263	6.59e-05	2.71e-08	24.4	0.1615	2	234726683	MROH2A	HEATR7B1	-10517	No
cg07760622	-0.000427234	6.69e-05	1.73e-10	7.01e-08	8.18e-05	-+-------?---------	-0.00055193	0.000111482	7.39e-07	53.5	0.003842	10	117754806		ATRNL1	46310	Yes
cg23942508	-0.000429528	6.73e-05	1.73e-10	7.02e-08	8.2e-05	+-+-------------+--	-0.000434312	7.89e-05	3.73e-08	18.7	0.2255	19	45201924	CEACAM16	CEACAM16	-496	Yes
cg05700348	-0.000485682	7.61e-05	1.74e-10	7.03e-08	8.23e-05	----------------+--	-0.000528327	9.98e-05	1.2e-07	33.5	0.07761	5	176948150	FAM193B;FAM193B	FAM193B	0	No
cg07642170	-0.000335824	5.26e-05	1.74e-10	7.03e-08	8.23e-05	----------------+--	-0.000412829	8.37e-05	8.24e-07	51.2	0.005423	19	44218746	IRGC	IRGC	-1467	No
cg17280134	-0.000440995	6.91e-05	1.74e-10	7.03e-08	8.23e-05	-------------------	-0.000484681	9.25e-05	1.61e-07	33.5	0.07786	17	8960047	NTN1	NTN1	0	No
cg17462533	-0.000533565	8.36e-05	1.74e-10	7.03e-08	8.24e-05	+---+----?------+--	-0.000582333	0.000129971	7.45e-06	49.8	0.008687	7	44141302		AEBP1	-2657	No
cg17565967	-0.000572872	8.98e-05	1.74e-10	7.04e-08	8.25e-05	----------------+--	-0.000579406	0.000100562	8.33e-09	15.8	0.2608	20	61002711	RBBP8NL	RBBP8NL	-82	No
cg00486915	-0.000276461	4.33e-05	1.75e-10	7.05e-08	8.27e-05	+--------+-----++--	-0.000352495	7.84e-05	6.94e-06	61	0.0002763	3	152877614		RAP2B	-2414	Yes
cg05007163	-0.000452632	7.09e-05	1.75e-10	7.05e-08	8.3e-05	---------+------+--	-0.000504231	0.000103784	1.18e-06	41.8	0.02948	22	39266069	CBX6;CBX6	CBX6	0	No
cg13521124	-0.000530934	8.32e-05	1.75e-10	7.05e-08	8.3e-05	---------+----+-+--	-0.00057475	0.000136925	2.7e-05	58.7	0.0006534	11	66064082	TMEM151A	TMEM151A	0	Yes
cg22044951	-0.000393069	6.16e-05	1.75e-10	7.05e-08	8.29e-05	---------?------+--	-0.000454066	8.75e-05	2.13e-07	38.4	0.05004	7	75441248	CCL24	CCL24	-135	Yes
cg01119374	-0.000423482	6.64e-05	1.76e-10	7.07e-08	8.33e-05	---------+------+--	-0.000475982	9.43e-05	4.45e-07	33.7	0.07655	2	109742964		SH3RF3-AS1	819	No
cg21663536	-0.000422897	6.63e-05	1.76e-10	7.07e-08	8.33e-05	-+--------------+--	-0.000455585	9.93e-05	4.46e-06	45.8	0.01576	7	148984568	LOC155060	LOC155060	-964	No
cg04151449	-0.000492173	7.71e-05	1.77e-10	7.09e-08	8.38e-05	---?------------+--	-0.000596681	0.000123347	1.32e-06	53.2	0.004195	5	177409992		PROP1	9243	Yes
cg06617876	-0.00043814	6.87e-05	1.77e-10	7.09e-08	8.38e-05	---------?------+--	-0.000465387	8.57e-05	5.63e-08	27.5	0.1352	9	139652874	LCN8	LCN8	-143	Yes
cg10402018	-0.000331837	5.2e-05	1.77e-10	7.09e-08	8.37e-05	--+-------------+--	-0.000383257	9.16e-05	2.86e-05	61.8	0.0002042	1	110039704	CYB561D1;CYB561D1;CYB561D1;CYB561D1;CYB561D1	CYB561D1	0	No
cg13578465	-0.00053523	8.39e-05	1.77e-10	7.09e-08	8.4e-05	----+--------------	-0.000658535	0.000132148	6.25e-07	50.4	0.006426	14	105167457	INF2;INF2;INF2	INF2	0	Yes
cg14886379	-0.000217925	3.42e-05	1.77e-10	7.09e-08	8.39e-05	---------?---------	-0.000217925	3.42e-05	1.77e-10	0	0.8242	13	25468516	CENPJ;CENPJ;CENPJ	CENPJ	0	No
cg02568623	-0.000247136	3.87e-05	1.78e-10	7.09e-08	8.43e-05	---------+------+--	-0.000262266	5.04e-05	1.91e-07	29.7	0.1088	3	9986482	CRELD1;CRELD1;CRELD1	CRELD1	0	No
cg04359418	-0.000798524	0.000125171	1.78e-10	7.09e-08	8.42e-05	---------+-----+++-	-0.000854176	0.00018547	4.12e-06	46.8	0.01331	10	76573396		KAT6B	-12982	No
cg12911122	0.000274223	4.3e-05	1.78e-10	7.09e-08	8.43e-05	+--+++++++++++++-++	0.000259497	6.56e-05	7.58e-05	51	0.005736	6	41516486	FOXP4-AS1;FOXP4-AS1;FOXP4;FOXP4;FOXP4	FOXP4	0	No
cg25445634	-0.000316259	4.96e-05	1.78e-10	7.09e-08	8.43e-05	+--?-----?-----?+--	-0.000337113	8.38e-05	5.76e-05	56.1	0.003247	2	73314239	RAB11FIP5	RAB11FIP5	0	Yes
cg04998696	-0.000360493	5.65e-05	1.79e-10	7.11e-08	8.46e-05	---------?------+--	-0.000385085	6.65e-05	6.97e-09	15.6	0.2675	20	36030049	SRC;SRC	SRC	-1464	No
cg05086444	-0.000832195	0.000130477	1.79e-10	7.12e-08	8.5e-05	---+-----?---------	-0.000832195	0.000130477	1.79e-10	0	0.8899	7	158854447	VIPR2;VIPR2;VIPR2;VIPR2	VIPR2	0	Yes
cg06354629	-0.000420641	6.59e-05	1.79e-10	7.11e-08	8.48e-05	+--------+-----++--	-0.000454523	8.98e-05	4.2e-07	36.9	0.05476	11	133854156		IGSF9B	-27276	Yes
cg06934867	-0.000339351	5.32e-05	1.79e-10	7.11e-08	8.46e-05	--------------+-+--	-0.00047306	9.13e-05	2.18e-07	54.7	0.002268	1	225651959		ENAH	22574	No
cg10070224	-0.000426427	6.69e-05	1.79e-10	7.11e-08	8.46e-05	--+?------------+--	-0.000462686	9.28e-05	6.09e-07	37.5	0.05538	2	121116501		INHBB	7118	Yes
cg12059866	-0.000330969	5.19e-05	1.79e-10	7.12e-08	8.49e-05	--+-------------++-	-0.000335593	6.56e-05	3.18e-07	25.7	0.1476	14	100617223	DEGS2	DEGS2	0	No
cg15532088	-0.000348028	5.46e-05	1.8e-10	7.12e-08	8.51e-05	++--------------+--	-0.000449591	9.57e-05	2.64e-06	57.4	0.001033	17	34195134	HEATR9	HEATR9	761	Yes
cg20141160	-0.000293498	4.6e-05	1.8e-10	7.12e-08	8.52e-05	--+-----+-------+--	-0.000304698	6.24e-05	1.06e-06	32.4	0.08613	1	8395535	SLC45A1	SLC45A1	0	No
cg04540870	-0.000335283	5.26e-05	1.81e-10	7.17e-08	8.59e-05	++--------------+--	-0.000407897	9.72e-05	2.73e-05	61.1	0.0002716	10	131506103	MGMT	MGMT	0	No
cg25226226	-0.000308323	4.84e-05	1.81e-10	7.16e-08	8.57e-05	-++-------------+--	-0.000367044	8.42e-05	1.31e-05	59.8	0.0004507	17	47591494	NGFR;LOC100288866	NGFR	0	No
cg27641344	-0.000298862	4.69e-05	1.81e-10	7.17e-08	8.6e-05	---------+------+--	-0.000327172	6.28e-05	1.87e-07	32.9	0.08211	2	39025365	DHX57	DHX57	0	No
cg11137697	-0.000252904	3.97e-05	1.82e-10	7.19e-08	8.62e-05	+---------------+--	-0.000264712	4.59e-05	7.82e-09	12.8	0.2982	14	70382907	SMOC1;SMOC1	SMOC1	0	Yes
cg13517124	-0.000332756	5.22e-05	1.82e-10	7.19e-08	8.64e-05	---------+------+--	-0.000384787	8.27e-05	3.28e-06	48.6	0.009361	3	14567156	GRIP2	GRIP2	334	No
cg03643345	-0.000230282	3.61e-05	1.83e-10	7.19e-08	8.68e-05	--+----------+--+--	-0.000244236	4.22e-05	7.08e-09	14.4	0.2785	16	73207335		HCCAT5	79663	No
cg05576828	-0.000415919	6.52e-05	1.83e-10	7.19e-08	8.67e-05	----+--?--------+--	-0.000424276	8.87e-05	1.72e-06	30.4	0.1082	8	29194717	DUSP4;DUSP4	DUSP4	0	No
cg07337385	-0.000440786	6.91e-05	1.83e-10	7.19e-08	8.65e-05	+---------------+--	-0.000531309	0.000113982	3.14e-06	53.6	0.003061	5	150042314	MYOZ3;MYOZ3	MYOZ3	1911	No
cg15721475	-0.000306884	4.81e-05	1.83e-10	7.19e-08	8.67e-05	-+--------------+--	-0.000324243	6.35e-05	3.23e-07	30.7	0.1005	17	5995146	WSCD1	WSCD1	5505	No
cg21931713	-0.000337418	5.29e-05	1.83e-10	7.19e-08	8.65e-05	+--------+---------	-0.000437255	9.63e-05	5.55e-06	59.4	0.0005223	1	10683828	PEX14	PEX14	0	No
cg22791030	-0.000392807	6.16e-05	1.83e-10	7.19e-08	8.67e-05	+-+-------------+--	-0.00044278	8.74e-05	4.1e-07	34.9	0.06745	1	3460268	MEGF6	MEGF6	-12256	No
cg04903916	-0.000338471	5.31e-05	1.84e-10	7.21e-08	8.7e-05	-+-?------------+--	-0.000439255	9.65e-05	5.28e-06	61.5	0.0003273	6	33638413	ITPR3	ITPR3	23643	Yes
cg10722267	0.000673634	0.000105682	1.84e-10	7.21e-08	8.72e-05	++-+-++++++++++--++	0.000671378	0.000147305	5.17e-06	40.1	0.03719	3	197608554		LRCH3	0	Yes
cg02050917	0.000563878	8.85e-05	1.85e-10	7.24e-08	8.77e-05	++---++++++++++++++	0.000561583	0.000115147	1.08e-06	34.8	0.06842	1	2173571	SKI	SKI	0	Yes
cg21368467	-0.000334567	5.25e-05	1.85e-10	7.23e-08	8.75e-05	---------+------+--	-0.000334567	5.25e-05	1.85e-10	0	0.4965	3	50537375	CACNA2D2;CACNA2D2;CACNA2D2;CACNA2D2	CACNA2D2	0	No
cg01982724	-0.000209784	3.29e-05	1.87e-10	7.31e-08	8.86e-05	---------?---------	-0.000242166	4.46e-05	5.62e-08	29.5	0.1165	19	47781227		INAFM1	2247	No
cg12433479	-0.000247624	3.89e-05	1.87e-10	7.32e-08	8.88e-05	--+------+---------	-0.000283165	5.66e-05	5.62e-07	39.7	0.03871	3	38683662	SCN5A;SCN5A;SCN5A;SCN5A;SCN5A;SCN5A	SCN5A	0	No
cg02769687	-0.000290213	4.56e-05	1.88e-10	7.34e-08	8.91e-05	----------------+--	-0.000377552	7.91e-05	1.8e-06	51.8	0.004682	1	3128286	PRDM16;PRDM16	PRDM16	83687	No
cg06399427	-0.000516629	8.11e-05	1.88e-10	7.34e-08	8.91e-05	------+?-+------+--	-0.000555454	0.000126632	1.15e-05	53	0.004351	2	161504772		RBMS1	-154454	Yes
cg26513304	-0.000356493	5.6e-05	1.88e-10	7.34e-08	8.93e-05	--+------+------+--	-0.000409799	9.02e-05	5.6e-06	48.3	0.01006	5	169780916	KCNIP1	KCNIP1	36	No
cg05023151	-0.00039734	6.24e-05	1.9e-10	7.38e-08	8.98e-05	---------?------+--	-0.000446561	8.4e-05	1.05e-07	30.5	0.1075	19	45974392	FOSB;FOSB	FOSB	0	No
cg04726869	-0.000271713	4.27e-05	1.91e-10	7.43e-08	9.06e-05	----------------+--	-0.000357888	6.86e-05	1.82e-07	50.4	0.00648	7	55799739		DQ584971	13911	No
cg17063632	-0.000475003	7.46e-05	1.91e-10	7.41e-08	9.03e-05	-+-------------+---	-0.000602309	0.000122367	8.56e-07	51.2	0.005438	6	43989118	LOC101929705	C6orf223	15424	No
cg00910616	-0.000349003	5.48e-05	1.92e-10	7.44e-08	9.07e-05	+---------------+--	-0.000363226	6.57e-05	3.17e-08	23.7	0.1693	1	41245733		KCNQ4	-3950	No
cg03899914	-0.000317181	4.98e-05	1.92e-10	7.45e-08	9.09e-05	-+--------------+--	-0.000397409	9.03e-05	1.09e-05	58.5	0.000705	6	46721476	ANKRD66;ANKRD66	ANKRD66	0	Yes
cg26236278	-0.000306339	4.81e-05	1.95e-10	7.57e-08	9.25e-05	--+-------------+--	-0.000364118	6.84e-05	1.03e-07	39.3	0.04077	17	7323655	SPEM1	SPEM1	-23	No
cg01790083	-0.000633112	9.95e-05	1.96e-10	7.58e-08	9.28e-05	----------------+--	-0.000796922	0.00016176	8.37e-07	49.2	0.008353	21	33671181	MRAP;MRAP;MRAP	MRAP	21	No
cg03884572	-0.00051315	8.06e-05	1.96e-10	7.57e-08	9.26e-05	---------?------+--	-0.000593377	0.000118735	5.81e-07	43.5	0.02568	12	111521899	CUX2	CUX2	-15421	No
cg24198840	-0.000194554	3.06e-05	1.96e-10	7.57e-08	9.26e-05	----------------+--	-0.000194554	3.06e-05	1.95e-10	0	0.7228	2	233897561	NEU2	NEU2	180	Yes
cg15407257	-0.000538718	8.47e-05	1.97e-10	7.62e-08	9.35e-05	--+-+----------++--	-0.000569447	0.000121888	2.98e-06	42.3	0.02719	20	23621136		CST3	-2562	No
cg22667835	-0.000633654	9.96e-05	1.97e-10	7.6e-08	9.32e-05	---------+-----++--	-0.000682787	0.000139411	9.7e-07	40.4	0.0357	4	6107791	JAKMIP1;JAKMIP1;JAKMIP1;JAKMIP1	JAKMIP1	0	No
cg01907457	-0.000187615	2.95e-05	1.98e-10	7.64e-08	9.38e-05	--+------+------+--	-0.000215262	5.69e-05	0.00015429	59.8	0.0004546	1	6111480	KCNAB2;KCNAB2;KCNAB2;KCNAB2;KCNAB2;KCNAB2	KCNAB2	0	No
cg03526625	-0.000244085	3.84e-05	1.98e-10	7.65e-08	9.4e-05	---------+------+--	-0.000250677	4.19e-05	2.28e-09	7.8	0.36	6	38110098	ZFAND3	ZFAND3	0	Yes
cg16294641	-0.000379607	5.97e-05	1.99e-10	7.66e-08	9.43e-05	-+-------?---------	-0.000409898	7.87e-05	1.93e-07	28.1	0.1298	1	157039355		ETV3L	22479	No
cg19064846	-0.000428287	6.73e-05	1.99e-10	7.66e-08	9.43e-05	----------------+--	-0.000480574	0.000106119	5.94e-06	51.5	0.005009	7	157273391	LOC101927914	PTPRN2	58358	No
cg21111471	-0.000416036	6.54e-05	1.99e-10	7.67e-08	9.44e-05	--+----------+--+--	-0.00042128	8.44e-05	6.03e-07	27.2	0.1323	11	63871000	FLRT1;MACROD1	MACROD1	-361	No
cg03500398	-0.000368212	5.79e-05	2e-10	7.69e-08	9.48e-05	-++------------++--	-0.000401176	9.45e-05	2.2e-05	51.1	0.005551	4	109827459	COL25A1;COL25A1;COL25A1;COL25A1	COL25A1	0	Yes
cg10399005	-0.000982467	0.000154456	2.01e-10	7.7e-08	9.51e-05	---?--+--------+-+-	-0.00105038	0.000209516	5.35e-07	39.1	0.04619	14	70316898		SMOC1	-29215	Yes
cg25877069	-0.000306649	4.82e-05	2.01e-10	7.7e-08	9.51e-05	-+-----------+--+--	-0.000308337	4.97e-05	5.48e-10	2.6	0.425	8	95003236		PDP1	64940	No
cg01807737	-0.00030844	4.85e-05	2.02e-10	7.74e-08	9.59e-05	--------------+----	-0.000384206	7.57e-05	3.89e-07	49.9	0.007264	6	33246895	WDR46;WDR46	WDR46	0	Yes
cg09539058	-0.000312147	4.91e-05	2.02e-10	7.73e-08	9.56e-05	----------------+--	-0.000457462	8.88e-05	2.6e-07	57.1	0.001135	16	58063797	MMP15	MMP15	0	No
cg13295549	-0.000267667	4.21e-05	2.02e-10	7.73e-08	9.55e-05	---------?------+--	-0.000267667	4.21e-05	2.02e-10	0	0.6055	15	80818827	ARNT2	ARNT2	50925	No
cg22012981	-0.000391639	6.16e-05	2.02e-10	7.74e-08	9.59e-05	----+--------+--+--	-0.000411209	7.64e-05	7.39e-08	22.8	0.1782	3	58522689	ACOX2	ACOX2	240	Yes
cg00406022	-0.000526883	8.29e-05	2.03e-10	7.76e-08	9.62e-05	+-+------?-----+---	-0.000573493	0.000110323	2.01e-07	33.5	0.0831	6	31691696	C6orf25;C6orf25;C6orf25;C6orf25;C6orf25;C6orf25	C6orf25	576	Yes
cg10616795	-0.00022419	3.53e-05	2.03e-10	7.75e-08	9.61e-05	--+----------------	-0.000257871	5.08e-05	3.81e-07	38.7	0.04384	5	76464212		ZBED3-AS1	20036	No
cg06537575	-0.000379788	5.97e-05	2.04e-10	7.76e-08	9.64e-05	-+--------------+--	-0.000501043	0.000110106	5.35e-06	58.3	0.0007581	7	138347530	SVOPL;SVOPL	SVOPL	1439	No
cg07802612	-0.000422013	6.64e-05	2.04e-10	7.77e-08	9.65e-05	---?------------+--	-0.000507298	0.000105667	1.58e-06	50	0.008358	10	49750078	ARHGAP22	ARHGAP22	-30357	No
cg21768395	-0.000252635	3.97e-05	2.04e-10	7.77e-08	9.67e-05	----------------+--	-0.00026558	4.68e-05	1.37e-08	17.6	0.2388	6	38180047	BTBD9;BTBD9;BTBD9	BTBD9	31037	No
cg14014950	-0.000386272	6.08e-05	2.05e-10	7.78e-08	9.7e-05	---------+------+--	-0.000444888	0.000101229	1.11e-05	55.7	0.001717	3	64125334	PRICKLE2	PRICKLE2	0	Yes
cg21507153	-0.000265708	4.18e-05	2.05e-10	7.78e-08	9.7e-05	--+----------------	-0.000332731	6.5e-05	3.03e-07	46.4	0.01422	7	189357		FAM20C	-3611	No
cg05266786	-0.000316633	4.98e-05	2.06e-10	7.82e-08	9.75e-05	----------------+--	-0.000423909	8.81e-05	1.52e-06	58.7	0.0006718	10	49742271	ARHGAP22;ARHGAP22;ARHGAP22;ARHGAP22	ARHGAP22	-22550	Yes
cg14174719	-0.000396891	6.24e-05	2.07e-10	7.87e-08	9.83e-05	-+-------?------+--	-0.000452113	8.72e-05	2.15e-07	32.8	0.08858	1	28599974	SESN2	SESN2	0	No
cg07145664	-0.000261149	4.11e-05	2.08e-10	7.87e-08	9.83e-05	--+?-----+------+--	-0.000328052	6.44e-05	3.47e-07	41.8	0.03246	6	2579591		LINC01600	43380	No
cg10594075	-0.000497635	7.83e-05	2.08e-10	7.87e-08	9.84e-05	-+-------+------+--	-0.000574506	0.000124884	4.22e-06	52.4	0.00407	13	24152135	TNFRSF19;TNFRSF19;TNFRSF19;TNFRSF19	TNFRSF19	-1363	No
cg00554401	-0.000287259	4.52e-05	2.1e-10	7.95e-08	9.96e-05	--+-------------+--	-0.000320541	7.18e-05	8.07e-06	51.9	0.004661	11	1618726	KRTAP5-2;KRTAP5-2;KRTAP5-AS1	MOB2	-320	No
cg00602326	-0.000743446	0.000117002	2.1e-10	7.94e-08	9.93e-05	------+--?-----++--	-0.000751157	0.000165589	5.73e-06	43.3	0.02661	5	31427700	DROSHA;DROSHA	DROSHA	0	No
cg02420617	-0.000530199	8.34e-05	2.1e-10	7.95e-08	9.95e-05	-+-----------------	-0.000562853	0.000109619	2.83e-07	32.3	0.08668	12	52217558	FIGNL2	FIGNL2	0	Yes
cg03420144	-0.000538811	8.48e-05	2.12e-10	8e-08	0.000100364	+--------?------+--	-0.0006344	0.000129418	9.49e-07	43.9	0.02416	1	154785616	KCNN3;KCNN3	KCNN3	0	No
cg11516654	-0.000333962	5.26e-05	2.12e-10	8e-08	0.000100317	-+-------+------+--	-0.000384937	8.2e-05	2.65e-06	48.8	0.008958	11	19783852	NAV2;NAV2;NAV2;NAV2	NAV2	-2223	No
cg01836954	-0.000359571	5.66e-05	2.13e-10	8.04e-08	0.000101028	-++-------------+--	-0.00039671	7.97e-05	6.49e-07	40.1	0.03676	14	91037167	TTC7B	TTC7B	0	No
cg01102193	-0.000424417	6.69e-05	2.17e-10	8.16e-08	0.000103018	---------?------+--	-0.000544025	0.000122374	8.77e-06	62.8	0.0001912	1	235053806		BC016972	39283	No
cg04703535	-0.000362282	5.71e-05	2.17e-10	8.16e-08	0.000102639	++--------------+--	-0.000429366	8.14e-05	1.32e-07	35.8	0.06145	1	209541276		MIR205HG	-60891	No
cg07660473	-0.000332361	5.24e-05	2.17e-10	8.16e-08	0.000102971	--+-------------+--	-0.000420715	8.9e-05	2.3e-06	55.2	0.001996	16	66502490	BEAN1;BEAN1;BEAN1;BEAN1	BEAN1	-1014	Yes
cg17167425	-0.00045567	7.18e-05	2.17e-10	8.16e-08	0.000102923	---------?------+--	-0.000529566	9.27e-05	1.11e-08	25.4	0.156	10	105480849	SH3PXD2A	SH3PXD2A	0	Yes
cg04019164	-0.000537278	8.46e-05	2.18e-10	8.16e-08	0.000103255	---------+---------	-0.000787652	0.000158759	7e-07	62.6	0.0001441	22	42685734		OGFRP1	14866	Yes
cg07966218	-0.000552048	8.7e-05	2.18e-10	8.16e-08	0.00010316	----+----++--+-----	-0.000544973	0.000104889	2.04e-07	25.1	0.1545	12	3474758		PRMT8	-15756	No
cg14295437	-0.000487571	7.68e-05	2.18e-10	8.16e-08	0.000103302	-+-----------+-----	-0.000539413	9.84e-05	4.21e-08	28.9	0.1168	6	154651280	IPCEF1;IPCEF1;IPCEF1	IPCEF1	-65	Yes
cg15588737	-0.000421429	6.64e-05	2.18e-10	8.16e-08	0.000103208	--+------?------+--	-0.000421429	6.64e-05	2.18e-10	0	0.5001	11	197507	ODF3;ODF3	ODF3	713	No
cg16810522	-0.00034609	5.45e-05	2.18e-10	8.16e-08	0.00010335	---------?------+--	-0.000362717	6.16e-05	3.83e-09	11.5	0.3172	16	565780	RAB11FIP3;RAB11FIP3	RAB11FIP3	0	No
cg24536965	-0.000237626	3.74e-05	2.18e-10	8.16e-08	0.000103255	-+--------------+--	-0.000260296	4.76e-05	4.56e-08	25.4	0.1512	1	8492032	LOC102724552;RERE;RERE	RERE	-8285	No
cg11562147	-0.000338009	5.33e-05	2.19e-10	8.18e-08	0.000103634	--+----------------	-0.00040797	8.65e-05	2.39e-06	52.4	0.004123	6	36303570	C6orf222	C6orf222	1092	Yes
cg23925173	-0.000544151	8.57e-05	2.2e-10	8.23e-08	0.000104345	-+-------?---------	-0.000675898	0.000139071	1.17e-06	53.4	0.003965	12	113537607	RASAL1;RASAL1;RASAL1;RASAL1	RASAL1	0	No
cg06345767	-0.000354097	5.58e-05	2.23e-10	8.32e-08	0.000105624	--+-------------+--	-0.00046058	9e-05	3.14e-07	49	0.008648	12	49936430	KCNH3	KCNH3	0	No
cg10504805	-0.00041277	6.51e-05	2.23e-10	8.32e-08	0.000105577	-+--------------+--	-0.000452369	9.09e-05	6.41e-07	34.6	0.06935	1	3322222	PRDM16;PRDM16;PRDM16;PRDM16	PRDM16	0	No
cg11005943	-0.000318736	5.02e-05	2.24e-10	8.34e-08	0.000106146	---?---?-?---+--+--	-0.000313652	6e-05	1.75e-07	17.7	0.2509	17	21319855	KCNJ18;KCNJ12	KCNJ12	-101	No
cg21851553	-0.000282451	4.45e-05	2.24e-10	8.34e-08	0.000106098	------+------------	-0.000338858	6.55e-05	2.27e-07	42.5	0.02658	15	31394021	TRPM1;TRPM1;TRPM1;TRPM1	TRPM1	-92	No
cg07209931	-0.000528287	8.33e-05	2.25e-10	8.36e-08	0.000106477	--+-+----?------+--	-0.000535488	0.000106105	4.49e-07	30.7	0.1055	5	176304988	UNC5A	UNC5A	2881	Yes
cg12295988	-0.000340516	5.37e-05	2.25e-10	8.37e-08	0.000106667	--+-------------+--	-0.000384981	7.94e-05	1.25e-06	40.3	0.03621	5	139529063		CR627225	-12474	No
cg13898290	-0.00030499	4.81e-05	2.25e-10	8.37e-08	0.000106572	--+----------------	-0.00030499	4.81e-05	2.25e-10	0	0.5137	10	121079244	GRK5	GRK5	-58239	No
cg02615376	-0.000413356	6.52e-05	2.26e-10	8.38e-08	0.000106904	---------+------+--	-0.000539526	0.000115488	2.99e-06	60.1	0.0004006	5	141755319	LOC101926941	TRNA_Asp	18668	No
cg07323996	-0.000408234	6.44e-05	2.26e-10	8.39e-08	0.000107235	----------------+--	-0.000438481	7.46e-05	4.19e-09	16.7	0.2504	11	3210972		OSBPL5	-23003	Yes
cg13157158	-0.000392567	6.19e-05	2.26e-10	8.39e-08	0.000107283	-++-------------+--	-0.000415892	8.61e-05	1.36e-06	36.7	0.056	8	133911007	TG	TG	1114	Yes
cg26738437	-0.000369282	5.82e-05	2.26e-10	8.39e-08	0.000107283	-+--------------+--	-0.00043145	8.32e-05	2.17e-07	38.6	0.04453	17	34308465	CCL16;CCL16	CCL16	58	No
cg15201677	-0.000437836	6.9e-05	2.27e-10	8.39e-08	0.00010733	----------------+--	-0.000477613	8.65e-05	3.4e-08	27	0.135	6	30520702	GNL1	GNL1	0	Yes
cg11775215	-0.000434524	6.85e-05	2.28e-10	8.42e-08	0.000107899	-+-?------------+--	-0.000452453	8.56e-05	1.24e-07	28.8	0.1224	15	64264785	DAPK2	DAPK2	0	Yes
cg18511011	-0.000470783	7.42e-05	2.28e-10	8.42e-08	0.000107946	---------+-----++--	-0.000549421	0.000101408	6.03e-08	36.6	0.0566	10	115348546	HABP2;HABP2	HABP2	36	Yes
cg19967176	-0.000403764	6.37e-05	2.28e-10	8.43e-08	0.000108183	--+------?------+--	-0.000493468	0.000109189	6.2e-06	55.2	0.002476	15	67119789		BX538221	-32851	Yes
cg02291532	-0.000374816	5.91e-05	2.29e-10	8.44e-08	0.00010842	----------------+--	-0.000476439	9.43e-05	4.33e-07	47.9	0.01076	15	39874776	THBS1	THBS1	1497	No
cg14071137	-0.000314561	4.96e-05	2.29e-10	8.44e-08	0.00010842	----------------+--	-0.000359556	6.95e-05	2.34e-07	38.7	0.04431	12	133020030		FBRSL1	-47126	Yes
cg23608075	-0.000270885	4.27e-05	2.29e-10	8.44e-08	0.000108704	--+------?------+--	-0.000310905	6.39e-05	1.15e-06	44.3	0.02288	10	112272213		DUSP5	911	Yes
cg25927044	-0.000360091	5.68e-05	2.29e-10	8.44e-08	0.000108657	---+------------+--	-0.000372353	7.37e-05	4.29e-07	29	0.1152	10	29213413		5S_rRNA	-49977	No
cg09995596	-0.000653032	0.000103004	2.3e-10	8.44e-08	0.000108989	-+-------?------++-	-0.00080432	0.000185573	1.46e-05	61.7	0.0003021	22	39760158	SYNGR1;SYNGR1;SYNGR1	SYNGR1	-16	Yes
cg11216536	-0.000428348	6.76e-05	2.3e-10	8.44e-08	0.000108799	---------+------+--	-0.00044529	0.000106734	3.02e-05	53.2	0.003368	13	113291692		ATP11AUN	-9665	Yes
cg16329509	-0.000494085	7.79e-05	2.3e-10	8.44e-08	0.000108847	-+-------?---+--+--	-0.000641276	0.000128426	5.93e-07	50.2	0.008088	11	63871343	FLRT1;MACROD1	MACROD1	-18	No
cg16604066	-0.000309643	4.88e-05	2.3e-10	8.44e-08	0.000108894	+--------+------+--	-0.000364019	7.75e-05	2.68e-06	44.8	0.01854	5	178680976	ADAMTS2;ADAMTS2	ADAMTS2	0	No
cg23264016	-0.000257486	4.06e-05	2.32e-10	8.49e-08	0.0001097	-+-------+----+-+--	-0.000333006	7.78e-05	1.87e-05	59	0.0005872	10	77794696	C10orf11;C10orf11;C10orf11	C10orf11	207082	Yes
cg26787096	-0.000362558	5.72e-05	2.32e-10	8.5e-08	0.000109842	---------?------+--	-0.000362558	5.72e-05	2.32e-10	0	0.579	15	72094989		NR2E3	-7904	Yes
cg02381468	-0.000493903	7.79e-05	2.33e-10	8.53e-08	0.00011041	----------------+--	-0.0005007	8.01e-05	4.04e-10	2.8	0.4219	5	132159726	SHROOM1;SHROOM1	SHROOM1	0	No
cg21884796	-0.000287705	4.54e-05	2.33e-10	8.53e-08	0.000110316	+------------+--+--	-0.000337939	6.74e-05	5.33e-07	42.4	0.02697	12	51741144	CELA1	CELA1	-681	No
cg04292660	-0.000243872	3.85e-05	2.34e-10	8.55e-08	0.000110932	---------+---------	-0.000329169	6.66e-05	7.82e-07	54.7	0.002283	4	155661234	LRAT	LRAT	-3917	No
cg14722162	-0.000291925	4.61e-05	2.34e-10	8.55e-08	0.000110837	---------?------+--	-0.000328753	5.92e-05	2.84e-08	27.6	0.1345	5	134783186	DCANP1	DCANP1	-148	Yes
cg19988235	-0.000385813	6.09e-05	2.34e-10	8.55e-08	0.000110884	-+-------?---------	-0.000503562	0.000107014	2.53e-06	59.1	0.0007826	2	9945589		TAF1B	-37981	Yes
cg02646480	-0.000444013	7.01e-05	2.35e-10	8.56e-08	0.000111263	+-+-------------+--	-0.000447617	9.89e-05	6.06e-06	40	0.03768	19	42431565		ARHGEF1	0	No
cg05033749	-0.000446783	7.05e-05	2.35e-10	8.56e-08	0.000111263	---------+------+--	-0.000498061	9.3e-05	8.55e-08	28.1	0.1242	8	142439489	PTP4A3;PTP4A3	PTP4A3	0	No
cg03841376	-0.00029433	4.65e-05	2.36e-10	8.6e-08	0.000112021	+-+-+--+--------+--	-0.000313693	7.45e-05	2.54e-05	49	0.008703	17	79304594	TMEM105	TMEM105	-120	No
cg14660676	-0.00109121	0.000172227	2.36e-10	8.6e-08	0.000111832	?+----------------+	-0.00112389	0.000204794	4.07e-08	23.9	0.1725	8	126012434	SQLE	SQLE	1715	No
cg05545635	-0.000510719	8.06e-05	2.37e-10	8.6e-08	0.000112211	----+-+--?---------	-0.000505796	0.000102032	7.15e-07	31.9	0.0957	10	98144452	TLL2	TLL2	10491	Yes
cg09110241	-0.000333565	5.27e-05	2.37e-10	8.6e-08	0.000112306	+------------------	-0.00036196	6.43e-05	1.78e-08	23.1	0.1757	2	227079364		LOC646736	34586	No
cg09512111	-0.000653195	0.000103102	2.37e-10	8.6e-08	0.000112164	----?-??-??--?--+--	-0.000784242	0.000166351	2.42e-06	54.1	0.0103	1	43967630		PTPRF	-28916	Yes
cg16500916	-0.000395085	6.24e-05	2.37e-10	8.6e-08	0.000112164	-+--------------+--	-0.000405111	6.78e-05	2.3e-09	8.5	0.3515	16	54228169		FTO	79790	No
cg08509270	-0.000570652	9.01e-05	2.38e-10	8.64e-08	0.000112874	-+--------------+--	-0.00075706	0.000176905	1.87e-05	63.7	8.89e-05	14	101513595	MIR889;MIR539;MIR544A;MIR381HG	MIR539	-62	Yes
cg08496086	-0.000399725	6.31e-05	2.39e-10	8.66e-08	0.000113348	+++-------------+--	-0.000405456	0.000105261	0.000117205	55.2	0.001999	5	2176142		IRX4	-293262	Yes
cg15330654	-0.000484906	7.66e-05	2.39e-10	8.65e-08	0.000113159	---?------------+--	-0.00055343	0.000116792	2.15e-06	48	0.0123	15	41856520	TYRO3	TYRO3	0	Yes
cg09799585	-0.000222502	3.51e-05	2.4e-10	8.67e-08	0.000113585	---------?------+--	-0.000222502	3.51e-05	2.4e-10	0	0.5075	1	161956573	OLFML2B;OLFML2B	OLFML2B	-1551	No
cg00033806	-0.000186997	2.95e-05	2.41e-10	8.71e-08	0.000114391	-+-------?------+--	-0.000280962	5.93e-05	2.16e-06	64	0.0001121	8	143356113	TSNARE1;TSNARE1	TSNARE1	0	Yes
cg09052244	-0.000544382	8.6e-05	2.41e-10	8.69e-08	0.000113964	--+------?---------	-0.000544382	8.6e-05	2.4e-10	0	0.5484	8	1496751	DLGAP2;DLGAP2	DLGAP2	-40	Yes
cg26241863	-0.000418944	6.62e-05	2.41e-10	8.69e-08	0.000114012	+-+----------------	-0.000457131	8.3e-05	3.68e-08	27.1	0.1341	8	145849419	ARHGAP39	ARHGAP39	-10531	No
cg00061860	-0.000438074	6.92e-05	2.42e-10	8.71e-08	0.000114628	---------?------+--	-0.000509266	9.29e-05	4.17e-08	33.1	0.08569	15	78953028		CHRNB4	-154	No
cg07362278	-0.000433656	6.85e-05	2.42e-10	8.71e-08	0.000114438	-+-----------++-+--	-0.000530899	0.000112556	2.4e-06	53.3	0.003248	19	45737011	EXOC3L2	EXOC3L2	458	No
cg12619162	-0.000388485	6.14e-05	2.42e-10	8.71e-08	0.000114675	-+-?-----?------+--	-0.000451457	9.7e-05	3.26e-06	46	0.02015	10	43867155	FXYD4;FXYD4	FXYD4	64	No
cg13041355	-0.000411003	6.49e-05	2.43e-10	8.74e-08	0.000115102	---------?------+--	-0.000547114	0.000110026	6.61e-07	54.7	0.00284	5	178622080	ADAMTS2;ADAMTS2	ADAMTS2	0	Yes
cg17922283	-0.000386744	6.11e-05	2.44e-10	8.76e-08	0.000115481	----------------+--	-0.000464738	8.7e-05	9.35e-08	39.6	0.03965	14	72799938	RGS6;RGS6;RGS6;RGS6;RGS6;RGS6;RGS6;RGS6;RGS6;RGS6	RGS6	-87748	No
cg21133868	-0.000441024	6.97e-05	2.44e-10	8.77e-08	0.000115623	--+----------------	-0.000441024	6.97e-05	2.44e-10	0	0.4571	5	1224256	SLC6A19;SLC6A18	SLC6A19	0	No
cg05390927	-0.000366019	5.78e-05	2.45e-10	8.79e-08	0.000116097	+--------?-----?---	-0.000385821	6.5e-05	2.98e-09	12.2	0.3105	17	78033102	CCDC40;CCDC40	CCDC40	0	No
cg13071345	-0.000376312	5.94e-05	2.45e-10	8.79e-08	0.000116239	----------------+--	-0.000438915	8.5e-05	2.38e-07	39.5	0.03987	21	46306700	ITGB2;ITGB2;ITGB2	ITGB2	0	No
cg13274014	-0.000219402	3.47e-05	2.45e-10	8.79e-08	0.000116144	--+------+------+--	-0.000253311	6.1e-05	3.33e-05	59.4	0.0005227	14	77407793		LRRC74A	71148	Yes
cg16407998	-0.000474394	7.49e-05	2.45e-10	8.79e-08	0.000116191	-+-------?---------	-0.000474438	9.99e-05	2.03e-06	35.3	0.06991	7	77770262	MAGI2;MAGI2	MAGI2	44559	No
cg04006399	-0.000484081	7.65e-05	2.46e-10	8.8e-08	0.000116665	---------?-----?+--	-0.000598944	0.000125782	1.92e-06	53.4	0.00486	22	20782138	SCARF2;SCARF2	SCARF2	0	Yes
cg07205791	-0.00062162	9.82e-05	2.46e-10	8.81e-08	0.00011676	+------------+-----	-0.000753326	0.000153132	8.68e-07	49.9	0.007227	8	145702221	FOXH1	FOXH1	-503	No
cg07617129	-0.000367836	5.81e-05	2.46e-10	8.8e-08	0.000116523	-------------------	-0.000384379	6.65e-05	7.3e-09	14.5	0.2771	1	8390291	SLC45A1	SLC45A1	94	Yes
cg04275692	-0.000540673	8.54e-05	2.47e-10	8.81e-08	0.000116997	---------?------+--	-0.00061611	0.000120468	3.15e-07	39.4	0.04444	7	45610627		ADCY1	-3111	No
cg22424746	-0.000429846	6.79e-05	2.47e-10	8.81e-08	0.00011695	---------?------+--	-0.00050897	9.82e-05	2.2e-07	40.1	0.04086	1	117753313	VTCN1;VTCN1;VTCN1;VTCN1	VTCN1	269	No
cg00102615	-0.000520938	8.23e-05	2.48e-10	8.82e-08	0.000117376	---?------------+--	-0.000633899	0.000129167	9.22e-07	47.6	0.01329	9	139394959	NOTCH1	NOTCH1	1929	Yes
cg03217019	-0.000311255	4.92e-05	2.48e-10	8.82e-08	0.000117423	+--?-----?---------	-0.000332257	6.01e-05	3.21e-08	22.5	0.1929	17	61895920	DDX42;DDX42	DDX42	0	Yes
cg22110158	-0.000452862	7.16e-05	2.48e-10	8.82e-08	0.000117471	---------?------+--	-0.000476399	9.27e-05	2.77e-07	29.1	0.1199	11	130036542	ST14	ST14	0	No
cg22606736	-0.000430318	6.8e-05	2.48e-10	8.82e-08	0.000117329	--------------+-+--	-0.000622493	0.000128432	1.25e-06	62.9	0.0001234	19	3803270	MATK;MIR1268A	ZFR2	751	No
cg13540952	-0.00036737	5.81e-05	2.5e-10	8.89e-08	0.000118561	----------------+--	-0.000476358	9.25e-05	2.57e-07	49.7	0.007588	9	132363219		C9orf50	11284	Yes
cg00149708	-0.000335032	5.3e-05	2.51e-10	8.93e-08	0.000119129	--+-------------+--	-0.000350605	6.88e-05	3.48e-07	25.5	0.1496	19	56047884	SBK2	SBK2	551	No
cg12577320	-0.000383524	6.06e-05	2.52e-10	8.94e-08	0.000119414	+--------+------+--	-0.000440691	9.41e-05	2.81e-06	47.5	0.01164	3	50304179	SEMA3B;SEMA3B;SEMA3B-AS1	SEMA3B	-860	Yes
cg26463800	-0.000235223	3.72e-05	2.52e-10	8.95e-08	0.000119509	++--------------+--	-0.000306449	6.61e-05	3.59e-06	58.3	0.0007711	17	72300792	DNAI2;DNAI2	DNAI2	-525	No
cg15563070	-0.000381666	6.03e-05	2.53e-10	8.96e-08	0.000119793	+++------------+---	-0.000429042	0.000102552	2.87e-05	53.3	0.003249	3	193450115		OPA1	34515	No
cg19705853	-0.000366103	5.79e-05	2.53e-10	8.96e-08	0.000119982	-++------+-----+---	-0.000395042	8.75e-05	6.38e-06	49.2	0.008266	2	1804642	MYT1L	MYT1L	0	No
cg25050397	-0.0004296	6.79e-05	2.53e-10	8.96e-08	0.000119888	---------?------+--	-0.000540879	0.000106616	3.91e-07	47.1	0.01456	13	113745841	MCF2L;MCF2L	MCF2L	1345	No
cg08125726	-0.000449226	7.1e-05	2.54e-10	8.96e-08	0.000120219	-+--------------+--	-0.000549754	0.000115222	1.83e-06	51.7	0.004813	7	5639063	FSCN1	FSCN1	-3439	No
cg08193480	-0.000310627	4.91e-05	2.54e-10	8.96e-08	0.000120219	--+----------+--+--	-0.000325568	7.12e-05	4.81e-06	35.5	0.06332	21	43989966	SLC37A1	SLC37A1	0	No
cg11911951	-0.000280123	4.43e-05	2.54e-10	8.96e-08	0.000120125	---------?------+--	-0.000314778	6.43e-05	9.78e-07	33.5	0.08257	16	1430216	UNKL;UNKL;UNKL	UNKL	-532	Yes
cg05085682	-0.000307657	4.86e-05	2.55e-10	8.99e-08	0.000120693	-------------------	-0.000364358	6.48e-05	1.9e-08	32.5	0.08518	11	799221	SLC25A22;SLC25A22;PIDD1;PIDD1	PIDD1	0	Yes
cg10125195	-0.000421339	6.66e-05	2.56e-10	9.02e-08	0.000121167	--+-+-----------+--	-0.000452059	8.33e-05	5.72e-08	25.4	0.1507	12	55028545	LACRT	LACRT	118	No
cg24924358	-0.000256221	4.05e-05	2.56e-10	9.02e-08	0.000121357	----------------+--	-0.000271724	4.97e-05	4.63e-08	23.5	0.1708	1	32745496	LCK;LCK	LCK	0	No
cg14447703	-0.000330347	5.23e-05	2.58e-10	9.07e-08	0.00012221	+-----+------------	-0.000342568	5.7e-05	1.92e-09	8.4	0.3526	6	30846517		DDR1	-4176	Yes
cg20642417	-0.000400223	6.33e-05	2.58e-10	9.07e-08	0.00012221	----------------+--	-0.000400223	6.33e-05	2.58e-10	0	0.4697	6	29577082	GABBR1;GABBR1;GABBR1	GABBR1	0	Yes
cg22738586	-0.000310567	4.91e-05	2.58e-10	9.07e-08	0.00012202	+---------------+--	-0.000310567	4.91e-05	2.58e-10	0	0.5523	17	74535962	PRCD;PRCD	PRCD	-158	No
cg13050104	-0.000265717	4.2e-05	2.59e-10	9.1e-08	0.00012292	-+----+--?------+--	-0.000313511	6.43e-05	1.07e-06	49.6	0.009085	14	90856296		CALM1	-7030	Yes
cg25736617	-0.000219856	3.48e-05	2.59e-10	9.1e-08	0.000122731	----------------+--	-0.000256477	5.41e-05	2.16e-06	48.1	0.01034	10	75411098	SYNPO2L;SYNPO2L	SYNPO2L	-311	No
cg03553947	-0.000531596	8.41e-05	2.6e-10	9.1e-08	0.000123062	+-+-+----?------+--	-0.000519787	0.000130473	6.78e-05	50.9	0.006925	11	30035962	KCNA4	KCNA4	-1737	No
cg07894822	-0.000350566	5.55e-05	2.6e-10	9.1e-08	0.000123062	-++----------------	-0.000463652	9.84e-05	2.48e-06	57.7	0.0009208	7	98870608	MYH16	MYH16	-315	No
cg02912949	-0.000248926	3.94e-05	2.61e-10	9.15e-08	0.000123821	-+--+----+------+--	-0.000321007	6.48e-05	7.31e-07	54.6	0.00234	3	113805127	QTRTD1;QTRTD1;QTRTD1;QTRTD1	QTRT2	0	Yes
cg15081128	-0.000411228	6.51e-05	2.62e-10	9.16e-08	0.000123963	--+-------------+--	-0.000418975	6.93e-05	1.47e-09	7	0.3702	6	33133752	COL11A2;COL11A2;COL11A2;COL11A2;COL11A2;COL11A2	COL11A2	0	Yes
cg05935961	-0.000400055	6.33e-05	2.63e-10	9.19e-08	0.000124484	---------+------+--	-0.00045851	8.56e-05	8.58e-08	34.6	0.06983	11	32352728		WT1	56593	No
cg06289826	-0.000389104	6.16e-05	2.63e-10	9.19e-08	0.000124626	---------?------+?-	-0.000482052	9.65e-05	5.89e-07	49.5	0.01094	16	29789503	ZG16	LOC613038	-57	No
cg10879722	-0.000405475	6.42e-05	2.63e-10	9.19e-08	0.000124674	-+-----------+-++--	-0.000375106	9.13e-05	4e-05	42	0.02835	2	91816195		LOC654342	8513	Yes
cg11441891	-0.000311549	4.93e-05	2.66e-10	9.29e-08	0.00012619	---------------++--	-0.000312316	4.96e-05	3.02e-10	0.5	0.4494	3	46719625	ALS2CL;ALS2CL;ALS2CL;ALS2CL	ALS2CL	-726	No
cg25982983	-0.000343234	5.43e-05	2.66e-10	9.27e-08	0.000125858	-------------------	-0.000343234	5.43e-05	2.66e-10	0	0.459	10	127233843		TEX36-AS1	-29096	Yes
cg15578250	-0.000387944	6.14e-05	2.67e-10	9.3e-08	0.000126427	-+--------------+--	-0.000418216	9.66e-05	1.48e-05	53.7	0.002976	6	14844922		JARID2	-400811	Yes
cg11231401	-0.000290914	4.61e-05	2.68e-10	9.32e-08	0.000126901	++-------+------+--	-0.000319358	6.79e-05	2.53e-06	40.5	0.03518	1	201371245		TNNI1	1649	No
cg20327784	-0.000626824	9.92e-05	2.68e-10	9.31e-08	0.000126759	---------?------+--	-0.00090871	0.00020365	8.12e-06	66.7	2.94e-05	17	73703307	SAP30BP;SAP30BP;SAP30BP;SAP30BP;SAP30BP	SAP30BP	99	No
cg22626525	-0.000348294	5.51e-05	2.68e-10	9.32e-08	0.000127138	----------------+--	-0.000474276	9.5e-05	5.97e-07	54.6	0.0023	1	20008900	TMCO4	TMCO4	0	No
cg25503169	-0.000231806	3.67e-05	2.68e-10	9.32e-08	0.000127043	-++-----------+-+--	-0.000315201	6.83e-05	3.99e-06	60.8	0.0003032	4	26240502		RBPJ	-80829	Yes
cg05898246	-0.000418354	6.62e-05	2.69e-10	9.35e-08	0.000127612	---------+------+--	-0.00045486	9.75e-05	3.11e-06	42.7	0.02584	4	89619368	HERC3;HERC3;NAP1L5	HERC3	-345	Yes
cg13721644	-0.00063885	0.000101165	2.7e-10	9.37e-08	0.000128085	---------?------+--	-0.000962441	0.000198899	1.31e-06	63	0.0001772	3	47446543	PTPN23;PTPN23	PTPN23	0	No
cg20166049	-0.000657646	0.000104135	2.7e-10	9.35e-08	0.000127754	---------+------+--	-0.000684726	0.000137505	6.37e-07	34.6	0.06935	19	45721076	EXOC3L2	EXOC3L2	0	No
cg02170386	-0.000943722	0.000149447	2.71e-10	9.37e-08	0.000128228	---+--+------------	-0.00106369	0.000220756	1.45e-06	46.4	0.01427	14	70316972		SMOC1	-29141	Yes
cg27471989	-0.000488897	7.74e-05	2.71e-10	9.38e-08	0.00012837	+--------+------+--	-0.000549024	0.00010139	6.13e-08	27.3	0.1317	16	84326435		WFDC1	-1965	Yes
cg02708758	-0.000267744	4.24e-05	2.72e-10	9.4e-08	0.000128938	----------------+--	-0.000345813	6.91e-05	5.62e-07	50.7	0.006127	15	74545009	CCDC33	CCDC33	-14009	No
cg13371777	-0.000408721	6.47e-05	2.72e-10	9.4e-08	0.000129081	---------?------+--	-0.000454885	8.09e-05	1.91e-08	23	0.1812	5	133582659		CDKL3	-20709	No
cg14250251	-0.000302924	4.8e-05	2.72e-10	9.39e-08	0.000128701	---------+------+--	-0.00032071	5.6e-05	1.05e-08	15.5	0.2646	8	143599611	ADGRB1;ADGRB1	ADGRB1	0	No
cg22632666	-0.000290141	4.6e-05	2.72e-10	9.39e-08	0.000128701	----+----+------+--	-0.000314818	6.24e-05	4.51e-07	31.1	0.09661	17	27043146	RAB34;RAB34;RAB34;RAB34;RAB34;RAB34;RAB34;RAB34;NARR	RAB34	1762	No
cg09236657	-0.000357359	5.66e-05	2.74e-10	9.45e-08	0.000129839	----------------+--	-0.000405737	7.4e-05	4.2e-08	30	0.1064	15	25490696	SNORD115-41	SNORD109B	-10	No
cg01044129	-0.000542018	8.59e-05	2.75e-10	9.47e-08	0.000130455	-+++-----+---------	-0.000542071	0.00010844	5.77e-07	28.6	0.1192	13	37453778	SMAD9;SMAD9	SMAD9	234	Yes
cg05707788	-0.000446012	7.07e-05	2.75e-10	9.47e-08	0.000130407	----------------+--	-0.000529098	0.000105158	4.87e-07	41.6	0.03031	21	47165437		PCBP3	82317	No
cg06672250	-0.000551845	8.74e-05	2.75e-10	9.47e-08	0.000130265	-------------+-+---	-0.000551845	8.74e-05	2.75e-10	0	0.7133	8	21914593	DMTN;DMTN;DMTN;DMTN;DMTN	DMTN	-782	Yes
cg15042142	-0.000355442	5.63e-05	2.75e-10	9.47e-08	0.00013036	---------+------+--	-0.00041237	8.78e-05	2.62e-06	50.1	0.006892	15	101563871	LRRK1	LRRK1	-29556	Yes
cg00079785	-0.000335656	5.32e-05	2.77e-10	9.52e-08	0.000131355	--+-+---+------++--	-0.000356107	7.79e-05	4.86e-06	44.6	0.01934	8	48172764	SPIDR;SPIDR;SPIDR;SPIDR	SPIDR	-724	Yes
cg23245768	-0.000206512	3.27e-05	2.77e-10	9.52e-08	0.000131213	--+-------------+--	-0.000238692	4.95e-05	1.43e-06	40.9	0.03311	21	43635088	ABCG1;ABCG1;ABCG1	ABCG1	-1098	No
cg08578317	-0.000469922	7.45e-05	2.78e-10	9.53e-08	0.000131592	----------------++-	-0.000680138	0.000146353	3.36e-06	64.5	5.99e-05	2	240724176		LOC150935	1820	No
cg20198819	-0.000286827	4.55e-05	2.8e-10	9.61e-08	0.000132871	---------+---------	-0.000286827	4.55e-05	2.8e-10	0	0.524	21	45622122		ICOSLG	24599	No
cg01842867	-0.000340482	5.4e-05	2.81e-10	9.61e-08	0.000132966	-+-------?------+--	-0.000372755	6.77e-05	3.59e-08	23.3	0.1782	7	35576119		HERPUD2	96150	No
cg03807330	-0.000546947	8.67e-05	2.82e-10	9.67e-08	0.000133772	----------------+--	-0.000601927	0.000108205	2.65e-08	24.3	0.1626	11	76327232		LRRC32	41335	No
cg13684807	-0.000495999	7.86e-05	2.83e-10	9.68e-08	0.000134104	----?-+--+------+--	-0.000521959	8.99e-05	6.35e-09	13.8	0.2884	11	69278535		AK094674	34146	Yes
cg15162922	-0.000376108	5.96e-05	2.83e-10	9.68e-08	0.000134151	+--------?-----?+--	-0.000443669	0.000105965	2.83e-05	60.3	0.0007118	5	132162758	SHROOM1;SHROOM1	SHROOM1	-756	No
cg01176103	-0.000402951	6.39e-05	2.84e-10	9.71e-08	0.000134672	----------------+--	-0.000557958	0.000109228	3.25e-07	54.9	0.002143	12	109204856	SSH1;SSH1;SSH1	SSH1	0	No
cg11803660	-0.00044781	7.1e-05	2.85e-10	9.72e-08	0.000134909	---?------------+--	-0.000596861	0.000116019	2.68e-07	51.4	0.006293	3	128097781	EEFSEC	EEFSEC	16680	Yes
cg03579107	-0.000505258	8.01e-05	2.86e-10	9.75e-08	0.000135478	---------?------+--	-0.000518012	0.000103604	5.74e-07	31.4	0.09975	2	867791		LINC01115	-3679	Yes
cg27624327	-0.000437782	6.94e-05	2.86e-10	9.74e-08	0.000135288	--+------?------+--	-0.000657303	0.000135322	1.19e-06	59.4	0.0006925	5	510254	SLC9A3;SLC9A3	SLC9A3	0	No
cg05621259	-0.000476184	7.55e-05	2.88e-10	9.81e-08	0.000136615	---+-----------++--	-0.000524925	0.000115437	5.43e-06	48.5	0.009556	8	39836007	IDO2	IDO2	-63	No
cg22814801	-0.000359052	5.69e-05	2.88e-10	9.8e-08	0.000136331	----------------+--	-0.000464269	9.37e-05	7.19e-07	50.7	0.006019	10	134558243	INPP5A	INPP5A	0	No
cg02224369	-0.000684405	0.000108556	2.89e-10	9.82e-08	0.000136899	+--+--+--+---------	-0.000683725	0.000152997	7.86e-06	41.7	0.0296	11	33758529	CD59;CD59;CD59;CD59	CD59	-504	No
cg08648286	-0.000365734	5.8e-05	2.89e-10	9.81e-08	0.00013671	-++----------------	-0.000489339	0.000100091	1.01e-06	56.6	0.001311	20	23549467	CST9L	CST9L	-81	No
cg13758186	-0.000486222	7.71e-05	2.9e-10	9.85e-08	0.000137563	----------------+--	-0.000581147	0.000115831	5.24e-07	46.2	0.01464	2	101959136		CREG2	5679	Yes
cg23989110	-0.000673173	0.00010678	2.9e-10	9.83e-08	0.000137184	+--------?-------+-	-0.000658003	0.000166558	7.8e-05	54.5	0.002978	1	27683139	MAP3K6;MAP3K6	MAP3K6	0	Yes
cg26794227	-0.000338356	5.37e-05	2.9e-10	9.83e-08	0.000137184	-+-------?------+--	-0.00037357	7.77e-05	1.53e-06	38.2	0.05125	5	169483131	DOCK2	DOCK2	-310	No
cg00526387	-0.000376647	5.98e-05	2.91e-10	9.85e-08	0.000137752	-+-------------?+--	-0.000417782	8.42e-05	7e-07	36.2	0.06378	18	54875570		BOD1L2	57931	Yes
cg19924352	-0.000481698	7.64e-05	2.91e-10	9.86e-08	0.000137942	--+-------------+--	-0.000508727	9.01e-05	1.65e-08	19.7	0.2136	8	124195402	FAM83A;FAM83A;FAM83A	FAM83A	1137	No
cg04887082	-0.000499526	7.93e-05	2.92e-10	9.86e-08	0.000138226	---------?------+--	-0.000520792	9.77e-05	9.71e-08	26	0.1506	10	95094925	MYOF;MYOF	MYOF	0	Yes
cg07323447	-0.000324255	5.14e-05	2.92e-10	9.86e-08	0.000138131	---------?----+-+--	-0.000452142	9.18e-05	8.44e-07	53.6	0.003733	16	67022719	CES4A	CES4A	228	No
cg10521808	-0.000295869	4.69e-05	2.92e-10	9.86e-08	0.000138274	----------------+--	-0.000307112	5.36e-05	9.86e-09	14.2	0.2802	1	7313750	CAMTA1	CAMTA1	365489	Yes
cg03508504	-0.000422713	6.71e-05	2.93e-10	9.88e-08	0.000138605	----------------+--	-0.000422713	6.71e-05	2.93e-10	0	0.6435	12	130937341	RIMBP2	RIMBP2	0	Yes
cg08247806	-0.000361045	5.73e-05	2.93e-10	9.88e-08	0.00013889	----------------+--	-0.000413448	7.74e-05	9.09e-08	33.7	0.07656	21	44596364		CRYAA	3451	Yes
cg15605172	-0.000292117	4.63e-05	2.93e-10	9.88e-08	0.000138795	--+------?---------	-0.000340423	6.64e-05	2.95e-07	39.2	0.04537	2	111639212	ACOXL;ACOXL;ACOXL	ACOXL	0	Yes
cg24260710	-0.000305697	4.85e-05	2.93e-10	9.88e-08	0.000138984	-------------------	-0.000305697	4.85e-05	2.93e-10	0	0.589	22	42296082	MIR33A;SREBF2;SREBF2	SREBF2	-865	No
cg13311292	-0.000285044	4.52e-05	2.94e-10	9.88e-08	0.000139174	--+-------------+--	-0.000344323	7.18e-05	1.63e-06	47.3	0.01202	17	78654663	RPTOR;RPTOR	RPTOR	0	No
cg16320809	-0.000614812	9.76e-05	2.94e-10	9.88e-08	0.000139126	-+-?------------+--	-0.000805557	0.0001723	2.93e-06	61.1	0.000381	17	76418061	PGS1;PGS1;PGS1;PGS1	PGS1	69	No
cg21701445	-0.000315512	5.01e-05	2.94e-10	9.88e-08	0.000139269	----------------+--	-0.000329862	5.54e-05	2.69e-09	10.6	0.3252	20	326934	NRSN2	NRSN2	-435	Yes
cg06877366	-0.000514804	8.17e-05	2.95e-10	9.9e-08	0.000139648	+++?---------+-----	-0.000546996	0.000121648	6.91e-06	39.2	0.0456	7	1997203	MAD1L1;MAD1L1;MAD1L1;MAD1L1;MAD1L1	MAD1L1	-17018	Yes
cg02471183	-0.000519702	8.25e-05	2.96e-10	9.94e-08	0.000140359	----------------+--	-0.000589341	0.000122876	1.62e-06	43.9	0.0215	8	67456683		MYBL1	17726	Yes
cg26330809	-0.000360876	5.73e-05	2.96e-10	9.92e-08	0.000140027	---------?---------	-0.000460517	8.86e-05	1.99e-07	44.9	0.02078	6	112620506	LOC101927640	Mir_548	29595	No
cg01717524	-0.000569343	9.04e-05	2.97e-10	9.94e-08	0.000140595	----------------+--	-0.0010038	0.000216448	3.53e-06	73.5	1.04e-07	1	120204880		ZNF697	-14490	Yes
cg12016405	-0.000415087	6.59e-05	2.97e-10	9.94e-08	0.000140595	-------------------	-0.000537465	9.91e-05	5.82e-08	41.8	0.02932	6	33795750		MLN	-23957	Yes
cg20984924	-0.000297227	4.72e-05	2.97e-10	9.94e-08	0.000140643	---------?------+--	-0.000311506	5.31e-05	4.44e-09	12.8	0.3007	6	31005837		MUC22	2658	Yes
cg26623263	-0.00029158	4.63e-05	2.97e-10	9.95e-08	0.00014088	-+--------------+--	-0.000325221	7.23e-05	6.83e-06	48.3	0.009987	2	202987140	KIAA2012	KIAA2012	12628	No
cg09537279	-0.000459782	7.3e-05	2.98e-10	9.98e-08	0.000141401	----------------+--	-0.000486837	8.22e-05	3.19e-09	13.7	0.2867	5	178805558		ADAMTS2	-33127	No
cg18944984	-0.000510159	8.1e-05	2.99e-10	9.99e-08	0.000141591	----+----+----+-+--	-0.000585375	0.000147575	7.29e-05	63.6	9.28e-05	12	100866566	NR1H4;NR1H4;NR1H4;NR1H4	NR1H4	-984	Yes
cg00771553	-0.00052542	8.34e-05	3e-10	1e-07	0.000142017	+-+------?------+--	-0.000495685	0.00012541	7.73e-05	47.6	0.01327	1	116184225	VANGL1;VANGL1;VANGL1	VANGL1	-348	No
cg09074338	-0.000418279	6.64e-05	3e-10	1e-07	0.000142254	--+---+------------	-0.000472225	9.44e-05	5.66e-07	40.7	0.03392	11	70663529	SHANK2	SHANK2	-45365	No
cg22254606	-0.000355953	5.65e-05	3e-10	1e-07	0.000141922	-+--+-----------+--	-0.000426386	9.41e-05	5.84e-06	55.5	0.001787	6	119479475		FAM184A	-9117	Yes
cg02741056	-0.000454134	7.21e-05	3.02e-10	1e-07	0.000143249	---------+------+--	-0.000519257	0.000107918	1.5e-06	41.4	0.03118	16	84347783	WFDC1;WFDC1;WFDC1	WFDC1	0	No
cg09886009	-0.000374087	5.94e-05	3.02e-10	1e-07	0.000143107	+--------+------+--	-0.000456238	9.25e-05	8.21e-07	45.8	0.01573	11	67443131	ALDH3B2;ALDH3B2	ALDH3B2	-1029	Yes
cg11312495	-0.000402356	6.39e-05	3.02e-10	1e-07	0.000143202	+--------------++--	-0.000446725	8.98e-05	6.55e-07	36.2	0.05913	5	115697370		COMMD10	68392	No
cg11497458	-0.000635875	0.000100965	3.02e-10	1e-07	0.00014287	-+-?----------+-+--	-0.000695599	0.000147679	2.47e-06	45.6	0.01859	8	2143658		AX747124	-3564	No
cg14001914	-0.000363312	5.77e-05	3.02e-10	1e-07	0.000143107	+-+------+---------	-0.000354579	7.28e-05	1.11e-06	30.1	0.1059	4	25865695	SEL1L3;SEL1L3;SEL1L3	SEL1L3	-1085	No
cg15086820	-0.000369639	5.87e-05	3.06e-10	1.02e-07	0.000145097	------+---------+--	-0.00046229	9.18e-05	4.77e-07	48.7	0.009178	19	48967869	KCNJ14	KCNJ14	998	Yes
cg27417606	-0.000477664	7.59e-05	3.07e-10	1.02e-07	0.000145476	---------+------+--	-0.000585014	0.000135097	1.49e-05	61.6	0.0002175	14	21503144	RNASE13;NDRG2	NDRG2	-200	Yes
cg04847649	-0.000507297	8.06e-05	3.09e-10	1.02e-07	0.000146234	----------------+--	-0.000640998	0.000136795	2.79e-06	58.2	0.0007719	1	2406795	PLCH2;PLCH2;PLCH2	PLCH2	-958	Yes
cg08317412	-0.00041256	6.56e-05	3.1e-10	1.03e-07	0.00014685	---------+------+--	-0.000461777	8.86e-05	1.84e-07	34	0.07404	11	124481193	PANX3	PANX3	-259	No
cg06789999	-0.00040789	6.48e-05	3.12e-10	1.03e-07	0.000147893	---?+-?---------+--	-0.000478731	9.79e-05	1.01e-06	41.1	0.03988	10	118481771	HSPA12A	HSPA12A	0	No
cg21566086	-0.000384466	6.11e-05	3.12e-10	1.03e-07	0.000147609	----------------+--	-0.000452654	9.14e-05	7.34e-07	46.4	0.01421	16	28509314	APOBR;APOBR	APOBR	0	No
cg14530006	-0.000347356	5.52e-05	3.13e-10	1.04e-07	0.000148367	+-+-------------+--	-0.000353401	6.58e-05	7.66e-08	18.7	0.2263	17	75472168	SEPT9;SEPT9;SEPT9;SEPT9;SEPT9;SEPT9;SEPT9;SEPT9;SEPT9;SEPT9;SEPT9	SEPT9	844	No
cg06326865	-0.000426638	6.78e-05	3.14e-10	1.04e-07	0.000148556	---?------------+--	-0.00049646	0.000105453	2.5e-06	47.3	0.01387	16	88978463	CBFA2T3;CBFA2T3	CBFA2T3	0	No
cg04385598	-0.000206475	3.28e-05	3.15e-10	1.04e-07	0.00014903	---------+------+--	-0.000206475	3.28e-05	3.14e-10	0	0.8287	6	33424048	ZBTB9	ZBTB9	-251	Yes
cg06798878	-0.000320198	5.09e-05	3.15e-10	1.04e-07	0.000149078	--+------?------+--	-0.00034047	7.96e-05	1.88e-05	48.1	0.01205	1	204083504	SOX13	SOX13	1462	No
cg11845387	-0.000543344	8.64e-05	3.15e-10	1.04e-07	0.000149078	-+-------+------+--	-0.000699811	0.000152899	4.72e-06	60.6	0.0003327	1	156354946	RHBG;RHBG;RHBG;RHBG	RHBG	0	No
cg24444059	-0.000465027	7.39e-05	3.15e-10	1.04e-07	0.00014922	---------------++--	-0.000571369	0.000113955	5.33e-07	49.7	0.007592	9	35909412	LINC00961	LINC00961	-67	No
cg19497424	-0.00035446	5.63e-05	3.16e-10	1.04e-07	0.000149741	--+-?-??-??--?--+--	-0.000357203	7.59e-05	2.52e-06	34.4	0.1073	13	59288525		TRNA_Pseudo	-829904	Yes
cg21957813	-0.000387743	6.16e-05	3.16e-10	1.04e-07	0.000149551	-+--------------+--	-0.000387743	6.16e-05	3.16e-10	0	0.6563	11	44638520	CD82;CD82	CD82	0	Yes
cg09920268	-0.000304222	4.84e-05	3.17e-10	1.04e-07	0.000149978	-+-----------------	-0.000335787	6.02e-05	2.41e-08	22.6	0.1813	11	44105489	ACCS;ACCS	ACCS	0	No
cg14563787	-0.00034933	5.55e-05	3.17e-10	1.04e-07	0.00015031	-+-------?-----++--	-0.000428014	9.7e-05	1.02e-05	59.4	0.0006918	1	153232460	LOR	LOR	282	No
cg14986500	-0.0004785	7.61e-05	3.17e-10	1.04e-07	0.000149978	-+-----------+--+--	-0.00053305	0.000130278	4.28e-05	58.5	0.0007074	14	75052717	LTBP2	LTBP2	0	No
cg14627921	-0.000377405	6e-05	3.18e-10	1.04e-07	0.000150452	----------------+--	-0.000491111	9.13e-05	7.47e-08	41.2	0.0319	17	76593346		DNAH17	-19870	Yes
cg20732076	0.000582834	9.27e-05	3.18e-10	1.04e-07	0.000150594	++-+++++++++++++--+	0.000951667	0.000202509	2.61e-06	60.3	0.0003714	6	42335231	TRERF1;TRERF1	TRERF1	0	No
cg26567344	-0.00038934	6.19e-05	3.18e-10	1.04e-07	0.000150878	--+-------------+--	-0.000487295	0.000105108	3.55e-06	52.1	0.00445	15	102077183		PCSK6	-46996	Yes
cg07805345	-0.00050854	8.09e-05	3.19e-10	1.04e-07	0.000150926	--------+-------+--	-0.000520051	0.00010209	3.51e-07	23.6	0.1704	3	46922486	PTH1R;PTH1R	PTH1R	-1252	Yes
cg20718434	-0.000287887	4.58e-05	3.2e-10	1.05e-07	0.000151826	---------+------+--	-0.000314827	5.91e-05	1.01e-07	28.5	0.1199	7	1748597	ELFN1	ELFN1	-200	No
cg11996209	-0.000378247	6.02e-05	3.21e-10	1.05e-07	0.000152158	-+-------+------+--	-0.000453459	9.32e-05	1.15e-06	50.4	0.006435	7	29599895		BC038570	0	Yes
cg12405639	-0.000448659	7.13e-05	3.21e-10	1.05e-07	0.000152205	----------------+--	-0.000492056	9.47e-05	2.01e-07	30.4	0.1034	7	72745074	FKBP6;FKBP6;FKBP6	FKBP6	0	Yes
cg17973038	-0.000299859	4.77e-05	3.21e-10	1.05e-07	0.00015211	+-+------+------+--	-0.000328921	7.4e-05	8.79e-06	46.8	0.01324	8	99395068		KCNS2	-44181	Yes
cg18857655	-0.000285005	4.53e-05	3.21e-10	1.05e-07	0.000152158	-++-------------+--	-0.000324403	7.34e-05	9.94e-06	50.1	0.006949	2	239836142		TWIST2	4855	Yes
cg20749584	-0.000264321	4.2e-05	3.21e-10	1.05e-07	0.000152205	----------------+--	-0.000360432	7.33e-05	8.71e-07	54	0.002755	11	66102055	RIN1	RIN1	1107	Yes
cg03695871	0.000778951	0.000123881	3.22e-10	1.05e-07	0.000152489	+-++-++++++++++++++	0.000736341	0.000170287	1.53e-05	41.1	0.03245	11	65547172	AP5B1	AP5B1	650	No
cg15763258	-0.000474047	7.54e-05	3.22e-10	1.05e-07	0.000152726	--------------+-+--	-0.000597218	0.000109213	4.54e-08	39	0.04268	11	128561675	SENCR;FLI1	FLI1	0	No
cg14018141	-0.000482791	7.68e-05	3.23e-10	1.05e-07	0.000153105	----------------+--	-0.000627903	0.00012303	3.33e-07	46.5	0.01391	17	72480644	CD300A;CD300A	CD300A	0	Yes
cg16256342	-0.000407138	6.48e-05	3.23e-10	1.05e-07	0.000153248	--+?----++---------	-0.000467491	0.000117684	7.11e-05	61	0.0003875	1	9329611	H6PD;H6PD	H6PD	0	Yes
cg00270460	-0.000429939	6.84e-05	3.24e-10	1.05e-07	0.000153721	-+--------------+--	-0.000432795	7.28e-05	2.76e-09	7.8	0.3605	2	97509353	ANKRD23	ANKRD23	405	No
cg05635274	-0.000584456	9.3e-05	3.24e-10	1.05e-07	0.00015339	--+------------++--	-0.000816549	0.000198351	3.84e-05	72.3	3e-07	16	2866901	PRSS21;PRSS21;PRSS21;PRSS21;PRSS21	PRSS21	-262	Yes
cg07974958	-0.000334343	5.32e-05	3.24e-10	1.05e-07	0.000153532	-+--------------+--	-0.000334343	5.32e-05	3.24e-10	0	0.5067	1	10707454	CASZ1;CASZ1	CASZ1	0	No
cg20536146	-0.000301912	4.8e-05	3.24e-10	1.05e-07	0.000153485	---------+------+--	-0.000325869	6.64e-05	9.12e-07	36.2	0.05878	15	74464972	ISLR	ISLR	-1114	No
cg21068293	-0.000423143	6.73e-05	3.25e-10	1.05e-07	0.000153816	----------------+--	-0.000467703	8.94e-05	1.66e-07	33.8	0.07578	15	74496576	STRA6;STRA6;STRA6;STRA6;STRA6;STRA6;STRA6;STRA6	STRA6	-1020	No
cg24195535	-0.000230064	3.66e-05	3.25e-10	1.05e-07	0.000154148	-++----------------	-0.000230064	3.66e-05	3.25e-10	0	0.5604	2	173338969	ITGA6;ITGA6	ITGA6	-687	No
cg18935231	-0.000342641	5.45e-05	3.26e-10	1.05e-07	0.000154385	---------?------+--	-0.000398196	6.95e-05	9.98e-09	24.1	0.1694	17	76464784	DNAH17	DNAH17	0	No
cg05580001	-0.0004314	6.86e-05	3.27e-10	1.05e-07	0.000154764	----------------+--	-0.000465828	9.06e-05	2.73e-07	30.5	0.1017	10	102422713		PAX2	-82754	No
cg14476334	-0.000727159	0.000115691	3.27e-10	1.06e-07	0.000155001	-------------------	-0.00077371	0.000144831	9.18e-08	29.2	0.1133	1	1100557		MIR200B	-1926	No
cg19346941	-0.000235922	3.75e-05	3.27e-10	1.05e-07	0.000154717	---------?------+--	-0.000317826	6.61e-05	1.51e-06	56.1	0.001967	7	73933765	GTF2IRD1;GTF2IRD1;GTF2IRD1	GTF2IRD1	0	No
cg25657752	-0.00028162	4.48e-05	3.27e-10	1.05e-07	0.000154764	---------?------+--	-0.000342362	6.41e-05	9.03e-08	40.3	0.03948	17	48201530	SAMD14	SAMD14	-8	Yes
cg01522553	-0.000425626	6.77e-05	3.28e-10	1.06e-07	0.000155427	--+------?------+--	-0.000582024	0.000132831	1.18e-05	62.9	0.0001872	1	110775554	KCNC4;KCNC4	KCNC4	0	Yes
cg01708648	-0.00047147	7.5e-05	3.28e-10	1.06e-07	0.000155427	---------+------+--	-0.000637515	0.000132094	1.39e-06	55.8	0.001675	11	64023044	PLCB3;PLCB3	PLCB3	0	No
cg04958658	-0.00029459	4.69e-05	3.28e-10	1.06e-07	0.00015519	-++------?---------	-0.00029459	4.69e-05	3.27e-10	0	0.7206	20	35421865	SOGA1;SOGA1	SOGA1	1413	No
cg13641690	-0.000428229	6.81e-05	3.29e-10	1.06e-07	0.000155712	+--------?---------	-0.000470008	9.27e-05	3.95e-07	36.2	0.06341	15	78114888		DQ583793	-76589	Yes
cg05195266	-0.000220633	3.51e-05	3.31e-10	1.07e-07	0.000156991	----------------+--	-0.000254093	5.05e-05	4.86e-07	35.1	0.06642	5	10455415	ROPN1L;ROPN1L	ROPN1L	0	Yes
cg17918944	-0.00025088	3.99e-05	3.31e-10	1.06e-07	0.000156849	-+-------+------+--	-0.000253292	6.22e-05	4.67e-05	46.3	0.01433	7	44229914	GCK	GCK	-892	Yes
cg07164388	-0.000507311	8.07e-05	3.32e-10	1.07e-07	0.00015737	-+-?------------+--	-0.000659901	0.000147735	7.94e-06	61.5	0.0003219	14	24779400	CIDEB;LTB4R;LTB4R2;LTB4R2;LTB4R2;LTB4R2	LTB4R2	44	Yes
cg09640571	-0.00045748	7.28e-05	3.33e-10	1.07e-07	0.000157702	-+-----------------	-0.00045748	7.28e-05	3.33e-10	0	0.5831	16	88388040		ZNF469	-105838	Yes
cg10949499	-0.000367648	5.85e-05	3.33e-10	1.07e-07	0.000157891	---------------++--	-0.000412669	8.06e-05	3.07e-07	33.4	0.0783	14	23860728	MYH6	MYH6	-2853	No
cg12084760	-0.000225497	3.59e-05	3.34e-10	1.07e-07	0.000158318	-+------+----------	-0.000275413	5.47e-05	4.69e-07	39.1	0.04173	13	114927035		RASA3	-28940	No
cg14790609	-0.000364415	5.8e-05	3.34e-10	1.07e-07	0.000158365	---------+------+--	-0.000387765	8.54e-05	5.55e-06	45.6	0.01621	15	89033459		MRPS11	11598	Yes
cg23474379	-0.000234264	3.73e-05	3.34e-10	1.07e-07	0.000158365	-+--------------+--	-0.000333311	6.66e-05	5.59e-07	56.3	0.00144	19	37865648	ZNF527	ZNF527	0	Yes
cg18263591	-0.000326033	5.19e-05	3.35e-10	1.07e-07	0.00015865	-++------?------+--	-0.000363721	7.65e-05	1.99e-06	38.7	0.04829	11	3638352		AB231779	-109	No
cg19417024	-0.000429565	6.84e-05	3.35e-10	1.07e-07	0.000158792	---?-----?------+--	-0.000592282	0.000121173	1.02e-06	59.5	0.0009298	11	72297851	PDE2A;PDE2A;PDE2A;PDE2A	PDE2A	0	Yes
cg14646983	-0.000458869	7.31e-05	3.36e-10	1.07e-07	0.000158981	+-----+--+------+--	-0.000512016	0.000121702	2.59e-05	54.8	0.002185	9	34602974		RPP25L	7507	Yes
cg24449706	-0.00040472	6.44e-05	3.37e-10	1.08e-07	0.00015974	---------?-----+---	-0.000460892	8.33e-05	3.15e-08	25.5	0.1548	8	25229721	DOCK5	DOCK5	-353	Yes
cg21485555	-0.000325041	5.18e-05	3.39e-10	1.08e-07	0.00016064	----------------+--	-0.00039203	8.73e-05	7.15e-06	53.6	0.003016	17	72244366	TTYH2;TTYH2	TTYH2	-138	Yes
cg27425383	-0.00044773	7.13e-05	3.39e-10	1.08e-07	0.000160829	--+------?------+--	-0.000491441	0.000104163	2.38e-06	43	0.02758	3	125776273	SLC41A3;SLC41A3;SLC41A3;SLC41A3;SLC41A3	SLC41A3	-655	No
cg12013713	-0.000651243	0.000103712	3.4e-10	1.08e-07	0.000161161	--+-------------+--	-0.000853551	0.000201666	2.31e-05	64.2	6.88e-05	7	139760671	PARP12;PARP12	PARP12	0	No
cg01881287	-0.0008123	0.000129365	3.41e-10	1.08e-07	0.000161351	---+-----+---+-----	-0.000917301	0.000219351	2.89e-05	60	0.0004124	7	105223849		EFCAB10	-1873	No
cg23476898	-0.000344677	5.49e-05	3.42e-10	1.09e-07	0.000162061	---------?---+--+--	-0.000376054	6.57e-05	1.04e-08	18	0.2388	10	105331434	NEURL1	NEURL1	0	No
cg19861858	-0.000356944	5.69e-05	3.44e-10	1.09e-07	0.000163104	--+------?------+--	-0.00038542	7.28e-05	1.19e-07	26.7	0.1429	8	1019352	ERICH1-AS1	ERICH1-AS1	36421	No
cg25974888	-0.000437808	6.97e-05	3.44e-10	1.09e-07	0.000162914	----------------+--	-0.000459965	8.43e-05	4.79e-08	22.8	0.1791	7	84435		AK024243	-65161	No
cg05192538	-0.000230969	3.68e-05	3.45e-10	1.09e-07	0.000163246	-------------------	-0.00026029	4.83e-05	6.92e-08	28.3	0.1224	10	134804447		LINC01168	14589	No
cg17527348	-0.000325154	5.18e-05	3.45e-10	1.09e-07	0.000163483	---?-----?------+--	-0.00034362	6.17e-05	2.56e-08	19.8	0.2224	22	22285359	PPM1F	PPM1F	0	No
cg01551797	-0.000389739	6.21e-05	3.46e-10	1.1e-07	0.000163767	----------------+--	-0.000413004	6.94e-05	2.61e-09	10.4	0.3281	16	1399401	BAIAP3;BAIAP3;BAIAP3;BAIAP3;BAIAP3;BAIAP3;TSR3	BAIAP3	0	No
cg06331359	-0.000450388	7.18e-05	3.47e-10	1.1e-07	0.000164573	---?-----?----+-+--	-0.000567424	0.000108126	1.54e-07	44	0.02689	17	78190755	SGSH	SGSH	-3444	Yes
cg15112747	-0.00054977	8.76e-05	3.47e-10	1.1e-07	0.000164241	----------------+--	-0.000644042	0.000125637	2.96e-07	42.9	0.02497	2	129120791		HS6ST1	-44620	Yes
cg24624173	-0.000316974	5.05e-05	3.48e-10	1.1e-07	0.000164715	---------?------+--	-0.000362937	7e-05	2.16e-07	33.9	0.07971	11	64329701	SLC22A11;SLC22A11	SLC22A11	226	No
cg26440263	-0.000272273	4.34e-05	3.48e-10	1.1e-07	0.00016481	----------------+--	-0.000304307	5.95e-05	3.09e-07	36.3	0.05822	11	94373070		PIWIL4	18483	No
cg19455965	-0.000345383	5.5e-05	3.5e-10	1.11e-07	0.000166042	-+--+---------+-+--	-0.000446769	9.33e-05	1.69e-06	52	0.00448	4	25589929		SLC34A2	-67505	No
cg21177426	-0.000369786	5.89e-05	3.5e-10	1.11e-07	0.000165852	-------------------	-0.000369786	5.89e-05	3.5e-10	0	0.4752	15	37386586	MEIS2;MEIS2;MEIS2;MEIS2;MEIS2;MEIS2;MEIS2;MEIS2;MEIS2	MEIS2	0	No
cg02810976	-0.000251412	4.01e-05	3.51e-10	1.11e-07	0.000166516	+-------------+----	-0.000275337	4.97e-05	3.01e-08	23.8	0.1674	13	113508724	ATP11A;ATP11A	ATP11A	0	Yes
cg08478006	-0.000385375	6.14e-05	3.51e-10	1.11e-07	0.000166516	---?------------+--	-0.000420842	7.14e-05	3.82e-09	14	0.286	16	54313764		IRX3	3447	Yes
cg17526952	-0.000303189	4.83e-05	3.51e-10	1.11e-07	0.000166184	----------------+--	-0.000303189	4.83e-05	3.51e-10	0	0.816	6	36643854	CDKN1A;CDKN1A;CDKN1A;PANDAR	CDKN1A	-382	No
cg26741380	-0.000377535	6.02e-05	3.51e-10	1.11e-07	0.000166089	--+-?-?---?--------	-0.000417745	7.38e-05	1.53e-08	20.9	0.2158	15	41871084	TYRO3	TYRO3	0	Yes
cg00232535	-0.00049195	7.84e-05	3.52e-10	1.11e-07	0.000166658	----------------+--	-0.000653347	0.000149646	1.27e-05	61.3	0.0002479	7	5593287		ACTB	-23055	No
cg05891548	-0.000482612	7.69e-05	3.52e-10	1.11e-07	0.000166658	+-+------?------+--	-0.000558621	0.00012714	1.11e-05	51.9	0.005564	19	42134620	CEACAM4	CEACAM4	-1178	Yes
cg15511286	-0.000202559	3.23e-05	3.52e-10	1.11e-07	0.000166705	-++------?---------	-0.000228191	5.36e-05	2.06e-05	50.1	0.008245	13	111972919	TEX29;TEX29	TEX29	-95	Yes
cg17554470	-0.000400969	6.39e-05	3.52e-10	1.11e-07	0.00016699	---------+------+--	-0.000467681	0.000105586	9.45e-06	49.6	0.007728	12	131928055		LOC338797	75955	No
cg00790672	-0.000434651	6.93e-05	3.53e-10	1.11e-07	0.000167179	---------?------+--	-0.000493327	8.93e-05	3.25e-08	28.2	0.1288	1	3324671	PRDM16;PRDM16	PRDM16	0	Yes
cg16176120	-0.000622848	9.93e-05	3.54e-10	1.11e-07	0.0001677	----?-??--?--?--+--	-0.000708244	0.000143467	7.95e-07	42.8	0.04513	20	47001970		LINC00494	2589	Yes
cg27433898	-0.000375011	5.98e-05	3.55e-10	1.11e-07	0.000168032	----------------+--	-0.000443244	8.63e-05	2.81e-07	41.3	0.03131	6	163608334	LOC729658;PACRG;PACRG;PACRG	PACRG	0	No
cg10494397	-0.000391461	6.24e-05	3.56e-10	1.11e-07	0.000168459	-+-------?------+--	-0.000453763	9.62e-05	2.4e-06	47.5	0.01358	4	15593854	CC2D2A	CC2D2A	0	No
cg11311289	-0.000332106	5.29e-05	3.56e-10	1.11e-07	0.000168648	-------------------	-0.000368896	6.71e-05	3.83e-08	24.5	0.1607	2	29204142	FAM179A	FAM179A	-21	No
cg21822834	-0.000301801	4.81e-05	3.56e-10	1.11e-07	0.000168696	---------?-----++--	-0.000373009	7.85e-05	2.02e-06	52.3	0.005144	14	105236589	AKT1;AKT1;AKT1	AKT1	-903	Yes
cg17112975	0.000540132	8.61e-05	3.57e-10	1.12e-07	0.000169027	+++++++++++++++++++	0.000545098	9.44e-05	7.73e-09	12.8	0.2979	17	75431407	SEPT9;SEPT9;SEPT9;SEPT9;SEPT9;SEPT9;SEPT9	SEPT9	-15205	No
cg04815713	-0.000360174	5.74e-05	3.58e-10	1.12e-07	0.000169833	---------?------+--	-0.000426577	8.11e-05	1.43e-07	38.4	0.04965	13	111058285	COL4A2	COL4A2	0	Yes
cg02387510	-0.00038161	6.09e-05	3.59e-10	1.12e-07	0.000170259	--+-------------+--	-0.000464617	9.79e-05	2.07e-06	51.9	0.004598	12	52586810	KRT80;KRT80	KRT80	-1026	Yes
cg27554189	-0.000280143	4.47e-05	3.6e-10	1.12e-07	0.000170496	----------------+--	-0.000307588	5.57e-05	3.31e-08	23.3	0.1728	15	74221881	LOXL1-AS1;LOXL1-AS1;LOXL1	LOXL1	-1292	No
cg01556466	-0.000459078	7.32e-05	3.61e-10	1.12e-07	0.000170923	----+--------------	-0.000459078	7.32e-05	3.61e-10	0	0.5127	7	31146260	ADCYAP1R1;ADCYAP1R1;ADCYAP1R1;ADCYAP1R1	ADCYAP1R1	3280	No
cg14693904	-0.000290788	4.64e-05	3.61e-10	1.12e-07	0.000170923	+---------------+--	-0.000330154	6.45e-05	3.14e-07	32.6	0.08435	10	64637103		EGR2	-58176	Yes
cg15922513	-0.000498007	7.94e-05	3.61e-10	1.13e-07	0.00017116	-+--------------+--	-0.000550644	0.000101484	5.76e-08	27.6	0.1291	12	131561251	ADGRD1	ADGRD1	-64	No
cg22702922	-0.000391751	6.25e-05	3.62e-10	1.13e-07	0.000171634	-------------------	-0.000493206	9.47e-05	1.94e-07	43.9	0.02157	1	23097476	EPHB2;EPHB2;EPHB2;EPHB2	EPHB2	51385	No
cg05277329	-0.000261348	4.17e-05	3.63e-10	1.13e-07	0.00017187	+---------------+--	-0.000316689	6.42e-05	8.19e-07	47.8	0.01095	16	67273168	FHOD1	FHOD1	0	No
cg03945003	-0.000286139	4.56e-05	3.64e-10	1.13e-07	0.000172629	----------------+--	-0.000329449	6.74e-05	1.02e-06	44	0.02115	6	33423747	ZBTB9	ZBTB9	-552	Yes
cg03049340	-0.000350248	5.59e-05	3.66e-10	1.14e-07	0.000173387	-+-------?------+--	-0.000368675	7.27e-05	3.95e-07	31.9	0.09558	13	114085732	ADPRHL1;ADPRHL1	ADPRHL1	0	Yes
cg11185804	-0.000282181	4.5e-05	3.66e-10	1.14e-07	0.000173434	----+--------------	-0.000302711	5.68e-05	9.97e-08	21.6	0.1927	11	128781511	KCNJ5	KCNJ5	433	No
cg04145998	-0.000103034	1.64e-05	3.67e-10	1.14e-07	0.000173671	--+-------------+--	-0.000108895	1.99e-05	4.71e-08	17.3	0.2424	6	2415281		GMDS-AS1	1456	No
cg03953482	-0.000373704	5.96e-05	3.68e-10	1.14e-07	0.000174429	--+-------------+--	-0.000488186	9.96e-05	9.55e-07	51.4	0.005238	15	29276460	APBA2;APBA2	APBA2	0	Yes
cg09301458	-0.000352167	5.62e-05	3.69e-10	1.14e-07	0.000174808	---------+------+--	-0.00036642	7.46e-05	8.98e-07	34.1	0.07317	4	5624507	EVC2;EVC2	EVC2	0	No
cg27635470	-0.000315659	5.04e-05	3.69e-10	1.14e-07	0.000174619	---------+------+--	-0.000435764	8.82e-05	7.68e-07	54	0.002767	16	75241125	CTRB2	CTRB2	-53	No
cg06285307	-0.000410181	6.55e-05	3.7e-10	1.14e-07	0.000175282	-+--------------+--	-0.000560331	0.000110815	4.27e-07	52.5	0.00403	3	128771903		GP9	-7741	Yes
cg00695821	-0.000326919	5.22e-05	3.71e-10	1.15e-07	0.000175851	-+--------------+--	-0.000378511	7.82e-05	1.3e-06	44.8	0.01873	3	156124891	KCNAB1;KCNAB1;KCNAB1;KCNAB1;KCNAB1	KCNAB1	-50135	No
cg04287094	-0.000455537	7.27e-05	3.71e-10	1.15e-07	0.000175661	--+------?------+--	-0.000472516	8.64e-05	4.47e-08	13.2	0.2963	16	87345118	C16orf95;C16orf95;C16orf95	C16orf95	0	No
cg08626653	-0.000400726	6.4e-05	3.71e-10	1.15e-07	0.000175898	-+-------+------+--	-0.000534686	0.00011642	4.37e-06	59.9	0.0004288	7	100082322	NYAP1	NYAP1	773	No
cg10767818	-0.00039196	6.26e-05	3.71e-10	1.15e-07	0.000175898	-++------?------+--	-0.000413802	9.95e-05	3.21e-05	51.6	0.006005	15	90806036	CIB1	TTLL13P	-2858	No
cg16636204	-0.000373767	5.97e-05	3.71e-10	1.15e-07	0.000175898	-+-----------+--+--	-0.00038451	7.15e-05	7.68e-08	19.6	0.2153	17	79701561		SLC25A10	13519	No
cg13164675	-0.000479227	7.65e-05	3.72e-10	1.15e-07	0.000176325	----------------+--	-0.000500844	8.53e-05	4.36e-09	10.8	0.3227	15	74735479		UBL7	2838	Yes
cg04643444	-0.00035719	5.7e-05	3.75e-10	1.15e-07	0.000177462	+------------------	-0.00040552	7.88e-05	2.68e-07	33.1	0.08046	1	31653173	NKAIN1	NKAIN1	0	Yes
cg13767625	-0.000441229	7.04e-05	3.75e-10	1.15e-07	0.000177699	---------+---------	-0.000465842	8.08e-05	8.19e-09	15.7	0.2615	9	135848623	GFI1B	GFI1B	-5270	No
cg24079972	-0.000499738	7.98e-05	3.75e-10	1.15e-07	0.000177746	--+-------------+--	-0.000573977	0.000117346	1e-06	43.9	0.02161	11	46486318	AMBRA1;AMBRA1;AMBRA1;AMBRA1	AMBRA1	-12879	No
cg13847226	-0.000333827	5.33e-05	3.78e-10	1.16e-07	0.000179026	-------------++-+--	-0.000415783	9.53e-05	1.29e-05	55.8	0.001667	4	7193237	SORCS2	SORCS2	-1136	No
cg14974056	-0.00028192	4.5e-05	3.78e-10	1.16e-07	0.000179026	++-------?---------	-0.000333893	6.73e-05	7.11e-07	40	0.04106	2	37035650	VIT;VIT;VIT;VIT	VIT	0	No
cg18729350	-0.000239292	3.82e-05	3.78e-10	1.16e-07	0.000179215	----------------+--	-0.000286861	5.77e-05	6.68e-07	44.1	0.02079	6	166907748	RPS6KA2;RPS6KA2	RPS6KA2	15093	No
cg00311799	-0.000438912	7.01e-05	3.79e-10	1.16e-07	0.000179784	---------?------+--	-0.000516416	9.43e-05	4.33e-08	32.2	0.09267	11	66331609	CTSF;CTSF	CTSF	0	No
cg00355377	-0.000393143	6.28e-05	3.81e-10	1.17e-07	0.000180447	--+-------------+--	-0.000489746	0.000109047	7.08e-06	58.9	0.0006199	10	50336460	FAM170B-AS1	NA	2740	Yes
cg06539938	-0.000251223	4.01e-05	3.81e-10	1.17e-07	0.0001804	--+------?------+--	-0.000251223	4.01e-05	3.81e-10	0	0.5626	12	19864189		AEBP2	189016	No
cg00770316	-0.000425179	6.79e-05	3.82e-10	1.17e-07	0.000180827	-+------------+-+--	-0.000586313	0.000131471	8.21e-06	66.7	1.75e-05	2	146509846		BC040861	599774	No
cg18573443	-0.00035183	5.62e-05	3.83e-10	1.17e-07	0.0001813	---------?------+--	-0.000391659	7.1e-05	3.41e-08	25.2	0.1584	11	72534638	ATG16L2	ATG16L2	0	No
cg00831931	-0.000318674	5.09e-05	3.84e-10	1.18e-07	0.000182153	---------+---------	-0.000391236	8.55e-05	4.74e-06	53	0.003553	10	114823094	TCF7L2;TCF7L2;TCF7L2;TCF7L2;TCF7L2;TCF7L2;TCF7L2;TCF7L2;TCF7L2;TCF7L2;TCF7L2;TCF7L2;TCF7L2	TCF7L2	0	No
cg16575322	-0.000283391	4.53e-05	3.85e-10	1.18e-07	0.000182438	---?------------+--	-0.000368688	7.26e-05	3.87e-07	50.1	0.008257	8	22786190	PEBP4	PEBP4	-769	No
cg22865128	-0.000276009	4.41e-05	3.85e-10	1.18e-07	0.000182627	-+-----------------	-0.000327635	6.28e-05	1.78e-07	33.9	0.0749	2	241627555		AQP12A	-3706	Yes
cg23796578	-0.000429067	6.85e-05	3.85e-10	1.18e-07	0.00018258	---------?------+--	-0.000453336	8.52e-05	1.03e-07	27.9	0.1312	17	9694472	DHRS7C;DHRS7C	DHRS7C	142	No
cg14671809	-0.000485528	7.76e-05	3.86e-10	1.18e-07	0.000182675	++--------+-----+--	-0.000630903	0.000149445	2.43e-05	67.2	1.35e-05	3	55558213	ERC2	ERC2	0	No
cg07668671	-0.000372124	5.95e-05	3.87e-10	1.18e-07	0.00018348	---------+------+--	-0.000508109	0.000101598	5.7e-07	55.8	0.001654	12	113305756	RPH3A;RPH3A	RPH3A	-195	Yes
cg02068538	-0.000311998	4.99e-05	3.89e-10	1.19e-07	0.000184475	--+-------------+--	-0.0003418	6.54e-05	1.73e-07	29.4	0.1116	1	156209399	PMF1;PMF1;PMF1;PMF1-BGLAP;PMF1-BGLAP;PMF1-BGLAP;PMF1-BGLAP	PMF1	0	No
cg07426848	-0.000490707	7.84e-05	3.89e-10	1.18e-07	0.000184096	---------?------+--	-0.000654317	0.000146336	7.77e-06	62.7	0.0002005	1	153521712	LOC101928034;S100A3;S100A3	S100A3	22	No
cg12868312	-0.000355043	5.67e-05	3.9e-10	1.19e-07	0.000184854	------+---------+--	-0.000503874	0.000105553	1.81e-06	60.9	0.0002881	12	5180449		KCNA5	24500	No
cg27181716	-0.000545286	8.71e-05	3.9e-10	1.19e-07	0.000184902	---------?------+--	-0.000702101	0.000146246	1.58e-06	51.2	0.006595	3	133467304	TF	TF	0	Yes
cg04881095	-0.000452505	7.23e-05	3.91e-10	1.19e-07	0.000185423	+---+----?---------	-0.000496359	9.66e-05	2.81e-07	31.8	0.09669	2	23870823	KLHL29	KLHL29	3679	No
cg10018216	-0.000329971	5.27e-05	3.91e-10	1.19e-07	0.000185044	+---------------+--	-0.0004112	8.71e-05	2.34e-06	54.3	0.002524	16	1487596	CCDC154	CCDC154	-2293	No
cg12158692	-0.000355204	5.68e-05	3.91e-10	1.19e-07	0.000185328	---?------------+--	-0.000355204	5.68e-05	3.91e-10	0	0.5964	7	1336077		UNCX	59464	No
cg12413566	-0.000282618	4.52e-05	3.91e-10	1.19e-07	0.000185233	-+-------+------+--	-0.000359871	7.58e-05	2.03e-06	50.6	0.006243	3	39235366	XIRP1;XIRP1	XIRP1	-1281	No
cg02917889	-0.000422507	6.75e-05	3.92e-10	1.19e-07	0.000185707	--++-----?---------	-0.000422507	6.75e-05	3.92e-10	0	0.8005	2	131791737	ARHGEF4;ARHGEF4	ARHGEF4	-5364	Yes
cg00734979	-0.000412049	6.59e-05	3.94e-10	1.19e-07	0.000186465	--+-?-??--?--?-----	-0.000406499	7.91e-05	2.79e-07	25.1	0.1836	10	106004998		GSTO1	-8953	Yes
cg08934372	-0.000456766	7.3e-05	3.94e-10	1.19e-07	0.000186892	---------+------+--	-0.000508273	0.000102313	6.77e-07	36	0.06003	15	75117069	LMAN1L	LMAN1L	-747	Yes
cg18116174	-0.000281078	4.49e-05	3.94e-10	1.19e-07	0.000186845	+++-------------+--	-0.00028423	6.67e-05	2.03e-05	44.3	0.0202	5	142311682	ARHGAP26;ARHGAP26;ARHGAP26;ARHGAP26	ARHGAP26	-63207	No
cg18939241	-0.000446806	7.14e-05	3.94e-10	1.19e-07	0.000186797	-++-------------+--	-0.000484425	9.2e-05	1.39e-07	29.9	0.1075	15	26109394	ATP10A	ATP10A	923	No
cg00771867	-0.000389475	6.23e-05	3.95e-10	1.19e-07	0.000187129	----------------+--	-0.000434714	8.02e-05	5.88e-08	27.1	0.1335	7	158275768	PTPRN2;PTPRN2;PTPRN2;PTPRN2;PTPRN2	PTPRN2	49641	Yes
cg13327407	-0.000454813	7.27e-05	3.95e-10	1.19e-07	0.000187366	++-------+---------	-0.000486243	9.93e-05	9.79e-07	35.4	0.06412	7	73819315	CLIP2;CLIP2	CLIP2	0	Yes
cg25497938	-0.000355021	5.67e-05	3.95e-10	1.19e-07	0.000186939	----------------+--	-0.00046197	9.42e-05	9.4e-07	52.6	0.003866	12	52801494	KRT82	KRT82	-1318	Yes
cg11330282	-0.00042918	6.86e-05	3.96e-10	1.19e-07	0.00018765	----------------+--	-0.000530751	9.5e-05	2.28e-08	27	0.1349	5	148794279	MIR143HG;MIR143HG	CARMN	633	Yes
cg14845053	-0.000335625	5.37e-05	3.96e-10	1.19e-07	0.000187792	+--------?------+--	-0.000357377	7.54e-05	2.16e-06	37.7	0.05418	3	52276132		BC039681	1019	Yes
cg17639413	-0.000392701	6.28e-05	3.97e-10	1.2e-07	0.000188314	-+--------------+--	-0.000440698	0.000101568	1.43e-05	52.9	0.003591	8	15638083		TUSC3	13925	Yes
cg01599925	-0.000346819	5.55e-05	4e-10	1.2e-07	0.000189593	----------------+--	-0.000433731	8.83e-05	8.91e-07	46	0.0153	20	35488024	SOGA1;SOGA1;SOGA1	SOGA1	252	No
cg13453747	-0.000382408	6.11e-05	4e-10	1.2e-07	0.000189593	----------------+--	-0.000478874	9.38e-05	3.28e-07	44.8	0.01869	9	137038185		RNU6ATAC	-8499	No
cg23203730	-0.00036687	5.87e-05	4e-10	1.2e-07	0.000189593	-++-------------+--	-0.000409127	8.66e-05	2.33e-06	38.6	0.04438	7	1950707	MAD1L1;MAD1L1;MAD1L1;MAD1L1;MAD1L1;MAD1L1	MAD1L1	0	Yes
cg21756947	-0.00027954	4.47e-05	4.01e-10	1.2e-07	0.000190019	-+--------------+--	-0.00029979	5.48e-05	4.41e-08	21.2	0.1965	19	7960845	LRRC8E;LRRC8E;LRRC8E	LRRC8E	0	No
cg02986451	-0.000511014	8.17e-05	4.02e-10	1.21e-07	0.000190541	-+--------------+--	-0.00054403	0.000103584	1.5e-07	27.2	0.1325	18	59159403	CDH20	CDH20	1769	Yes
cg03711125	-0.00032717	5.23e-05	4.03e-10	1.21e-07	0.00019092	-+-------?------+--	-0.000344474	7.17e-05	1.57e-06	32.8	0.08812	20	31998179	SNTA1	SNTA1	0	No
cg20372759	-0.00024736	3.96e-05	4.04e-10	1.21e-07	0.000191536	----------------+--	-0.000328891	6.76e-05	1.15e-06	57	0.001173	12	58162287	CYP27B1	METTL1	63	No
cg03692991	-0.000502977	8.04e-05	4.05e-10	1.21e-07	0.000191962	-+-----------------	-0.000537997	0.00010601	3.88e-07	34.1	0.07364	22	38434974		PICK1	-18287	No
cg10925364	-0.000310756	4.97e-05	4.05e-10	1.21e-07	0.00019182	---------?------+--	-0.000343879	6.23e-05	3.34e-08	25.6	0.1544	8	37797828	GOT1L1	GOT1L1	-181	No
cg12412255	-0.000510044	8.16e-05	4.05e-10	1.21e-07	0.000191915	--+------?------+--	-0.000569318	0.000114969	7.35e-07	36.5	0.06149	5	1487975	LPCAT1	LPCAT1	-20535	No
cg00208734	-0.000227112	3.63e-05	4.09e-10	1.22e-07	0.000193905	---------?-----++--	-0.000288361	5.7e-05	4.13e-07	43.3	0.02639	13	36788843	SOHLH2;SOHLH2;CCDC169-SOHLH2	CCDC169-SOHLH2	-91	Yes
cg07502050	-0.000342974	5.49e-05	4.09e-10	1.22e-07	0.000193668	---?-----?------+--	-0.000375952	6.76e-05	2.72e-08	23	0.1867	2	218169223	DIRC3	DIRC3	0	No
cg20445094	-0.000326002	5.22e-05	4.09e-10	1.22e-07	0.000193858	+---------------+--	-0.000376308	7.35e-05	3.06e-07	37.1	0.05354	12	51901293	SLC4A8;SLC4A8	SLC4A8	-213	Yes
cg08918845	-0.000329035	5.26e-05	4.1e-10	1.22e-07	0.000194189	---------+------+--	-0.000442008	9.03e-05	9.72e-07	57.9	0.0008628	20	31595432	BPIL1;BPIL1	BPIFB2	26	No
cg06064274	-0.000290766	4.65e-05	4.12e-10	1.23e-07	0.000195422	--+-------------+--	-0.000308661	5.21e-05	3.1e-09	9.9	0.3336	15	40764831	CHST14;CHST14	CHST14	-526	Yes
cg13676312	-0.000345574	5.53e-05	4.12e-10	1.23e-07	0.000195422	-+-?-?---?-----+---	-0.000373717	8.97e-05	3.12e-05	41.7	0.04084	1	168696232	DPT	DPT	0	No
cg24003749	-0.00029884	4.78e-05	4.12e-10	1.23e-07	0.000195232	--+------?------+--	-0.000340638	6.52e-05	1.74e-07	32.2	0.0927	1	3275052	PRDM16;PRDM16	PRDM16	0	No
cg09868111	-0.000421042	6.74e-05	4.13e-10	1.23e-07	0.000195564	--+-------------+--	-0.000450962	8.44e-05	8.98e-08	26	0.1444	11	12539611	PARVA	PARVA	4260	No
cg20627971	-0.000223712	3.58e-05	4.15e-10	1.23e-07	0.000196796	-----------------+-	-0.000223712	3.58e-05	4.15e-10	0	0.6314	11	33759503	CD59;CD59;CD59;CD59	CD59	-1478	No
cg26561349	-0.000246545	3.95e-05	4.15e-10	1.23e-07	0.000196559	---------------+++-	-0.000294778	5.89e-05	5.52e-07	43.3	0.02367	1	2020591	PRKCZ;PRKCZ;PRKCZ	PRKCZ	0	Yes
cg01049695	-0.000184136	2.95e-05	4.16e-10	1.23e-07	0.000197033	----------------+--	-0.00020592	3.81e-05	6.56e-08	26.6	0.1385	2	69316230	ANTXR1;ANTXR1;ANTXR1	ANTXR1	0	Yes
cg19638292	-0.000303008	4.85e-05	4.16e-10	1.23e-07	0.000196938	---------+------+--	-0.000325485	7.67e-05	2.2e-05	46.3	0.01454	7	150878399	ASB10;ASB10;ASB10	ASB10	0	Yes
cg26405097	0.000743388	0.000118979	4.16e-10	1.23e-07	0.000196938	+++++++++?+++++++++	0.000858408	0.000166191	2.4e-07	41.7	0.03323	6	15428301	JARID2;JARID2	JARID2	0	No
cg24888581	-0.00029563	4.73e-05	4.17e-10	1.24e-07	0.000197412	+---------------+--	-0.000319327	5.87e-05	5.34e-08	23.6	0.1695	2	236616026	AGAP1;AGAP1;AGAP1	AGAP1	0	No
cg03552039	-0.00029858	4.78e-05	4.18e-10	1.24e-07	0.000197838	-+-------?---------	-0.00029858	4.78e-05	4.17e-10	0	0.5267	10	123243495	FGFR2;FGFR2;FGFR2;FGFR2;FGFR2;FGFR2;FGFR2;FGFR2;FGFR2;FGFR2;FGFR2	FGFR2	-178	No
cg17678645	-0.000428919	6.87e-05	4.18e-10	1.24e-07	0.000198123	-+-------+------+--	-0.000475816	0.00010493	5.77e-06	46.9	0.0129	11	1229445		MUC5B	7079	No
cg21170978	-0.000281944	4.51e-05	4.18e-10	1.24e-07	0.000198075	-------------------	-0.000355098	6.58e-05	6.77e-08	40.2	0.03637	9	18727406	ADAMTSL1	ADAMTSL1	42454	No
cg14226064	-0.000306482	4.91e-05	4.2e-10	1.24e-07	0.000199212	----------------+--	-0.000375618	7.29e-05	2.59e-07	41.7	0.02991	20	44006560	TP53TG5;SYS1-DBNDD2	SYS1-DBNDD2	397	No
cg16444103	-0.000338031	5.41e-05	4.21e-10	1.24e-07	0.000199307	--+------+------+--	-0.00043503	9.32e-05	3.04e-06	52	0.004525	15	70126511	C15orf50	LINC00593	-1061	Yes
cg23675837	-0.000391936	6.27e-05	4.21e-10	1.24e-07	0.000199497	---------+------+--	-0.000449315	9.18e-05	9.8e-07	42.9	0.02518	8	22564482		PEBP4	6282	No
cg15014684	-0.000405986	6.5e-05	4.22e-10	1.25e-07	0.000199876	+-+----------+--+--	-0.000432596	0.000101447	2.01e-05	49.7	0.007529	17	7093301	DLG4;DLG4	DLG4	0	No
cg24883899	-0.000262578	4.2e-05	4.23e-10	1.25e-07	0.00020035	---------?------+--	-0.000329608	6.98e-05	2.37e-06	51.4	0.006254	19	1461210	APC2	APC2	551	Yes
cg01552731	-0.00124747	0.000199755	4.24e-10	1.25e-07	0.000200871	+-+-+----?---------	-0.00126288	0.000225254	2.06e-08	14.7	0.2782	19	46806907	HIF3A;HIF3A;HIF3A;HIF3A;HIF3A;RNU6-66P	HIF3A	52	No
cg05330604	-0.000281638	4.51e-05	4.24e-10	1.25e-07	0.00020106	-+-------------+---	-0.000344034	6.93e-05	6.78e-07	43.7	0.02219	15	91837300	SV2B;SV2B	SV2B	0	No
cg09009130	-0.000391102	6.26e-05	4.25e-10	1.25e-07	0.000201155	----+-----------+--	-0.000476821	9.75e-05	1.01e-06	46.9	0.01306	20	42958548		R3HDML	-7077	No
cg10610428	-0.000476002	7.62e-05	4.25e-10	1.25e-07	0.000201155	-+-------?------+--	-0.00062073	0.000122494	4.03e-07	50.2	0.008018	12	5884295	ANO2;ANO2	ANO2	51328	Yes
cg24980995	-0.000540664	8.66e-05	4.25e-10	1.25e-07	0.000201392	----------------+--	-0.000617774	0.000148409	3.15e-05	60	0.0004151	2	218219798	DIRC3	DIRC3	0	Yes
cg02818409	-0.000344146	5.51e-05	4.26e-10	1.25e-07	0.000201724	--+-+-----------+--	-0.000418372	9.57e-05	1.23e-05	53.5	0.003152	7	143116253	EPHA1-AS1	EPHA1-AS1	-10268	No
cg07757702	-0.000367093	5.88e-05	4.26e-10	1.25e-07	0.000201866	--+-------------+--	-0.000420261	8.74e-05	1.53e-06	40.7	0.03395	3	126401175		NUP210P1	10393	No
cg11034592	-0.00040779	6.53e-05	4.26e-10	1.25e-07	0.000201819	---?--+--+---------	-0.000506076	0.000108279	2.96e-06	56	0.002011	12	119741254	LINC00934	LINC00934	-69	Yes
cg16706749	-0.000366104	5.86e-05	4.26e-10	1.25e-07	0.000201629	-------------+--+--	-0.000404409	7.49e-05	6.63e-08	26.6	0.1385	15	74222816	LOXL1	LOXL1	-2227	No
cg26395374	-0.000312862	5.01e-05	4.26e-10	1.25e-07	0.000201771	-+-------?------+--	-0.000345785	7.07e-05	1e-06	36.6	0.06072	6	34194644		HMGA1	-9932	No
cg22825871	-0.00042514	6.81e-05	4.27e-10	1.25e-07	0.00020234	---------?------+--	-0.00046341	9.67e-05	1.65e-06	40	0.0414	6	32043561	TNXB	TNXB	22011	Yes
cg24673600	-0.000210918	3.38e-05	4.27e-10	1.25e-07	0.000202293	--+------?------+--	-0.000212185	3.66e-05	6.7e-09	8.5	0.3538	14	76005929	BATF	BATF	0	No
cg03798942	0.000592289	9.49e-05	4.28e-10	1.25e-07	0.000202577	++-+++++++++++++--+	0.000625423	0.00011898	1.47e-07	25.3	0.1515	11	128566958	SENCR;FLI1;FLI1;FLI1;FLI1	FLI1	-1040	Yes
cg25474864	-0.000414631	6.64e-05	4.29e-10	1.26e-07	0.000203335	---------?------+--	-0.000471794	9.32e-05	4.19e-07	36.4	0.06231	6	168449422		KIF25	3653	No
cg09179691	-0.000315363	5.05e-05	4.3e-10	1.26e-07	0.000203714	--+----------------	-0.000315363	5.05e-05	4.3e-10	0	0.6148	20	35094251	DLGAP4;DLGAP4;DLGAP4	DLGAP4	0	No
cg22460466	-0.000679601	0.000108869	4.31e-10	1.26e-07	0.000204188	+--------------++--	-0.00073063	0.000142705	3.06e-07	30.5	0.1022	7	1896154	MAD1L1;MAD1L1;MAD1L1	MAD1L1	6587	Yes
cg25216662	-0.000342871	5.49e-05	4.31e-10	1.26e-07	0.000203998	++--------------+--	-0.000373586	7.68e-05	1.16e-06	38.1	0.04765	6	107021926	RTN4IP1	RTN4IP1	0	Yes
cg26313319	-0.000430652	6.9e-05	4.32e-10	1.26e-07	0.000204662	-++-------------+--	-0.000451951	9.53e-05	2.11e-06	38.3	0.04637	6	33362895	KIFC1	KIFC1	0	Yes
cg00813720	-0.000657935	0.000105408	4.33e-10	1.26e-07	0.000204994	---------?------+--	-0.000657935	0.000105408	4.33e-10	0	0.7515	5	153989231		MIR3141	-13599	Yes
cg03372385	-0.000338539	5.42e-05	4.33e-10	1.26e-07	0.000205183	-+-------?------+--	-0.000403709	8.38e-05	1.46e-06	47.5	0.01355	6	25324431	LRRC16A;LRRC16A	CARMIL1	-36670	No
cg24030627	-0.000417198	6.68e-05	4.33e-10	1.26e-07	0.000205325	---------+---+--+--	-0.000420805	7.91e-05	1.05e-07	18.2	0.2315	19	40440416	FCGBP	FCGBP	117	No
cg06477797	-0.000292959	4.69e-05	4.34e-10	1.26e-07	0.00020561	+++-+-----------+--	-0.000317789	7.94e-05	6.33e-05	51.7	0.004806	17	75398526	SEPT9;SEPT9;SEPT9;SEPT9;SEPT9;SEPT9	SEPT9	386	No
cg10345369	-0.000275689	4.42e-05	4.39e-10	1.28e-07	0.000208026	----------------+--	-0.000275689	4.42e-05	4.39e-10	0	0.5101	10	131570053		MGMT	4270	No
cg02870234	-0.000533203	8.55e-05	4.4e-10	1.28e-07	0.000208263	--+?--?------------	-0.000529077	9.1e-05	6.19e-09	6.5	0.3788	7	43483977	HECW1;HECW1	HECW1	3781	No
cg21409829	-0.000230923	3.7e-05	4.4e-10	1.28e-07	0.000208405	-++------?------+--	-0.000257239	6.71e-05	0.00012508	59.9	0.0005877	1	2850859		ACTRT2	-87186	No
cg22077553	-0.000427379	6.85e-05	4.4e-10	1.28e-07	0.000208548	----------------+--	-0.000427379	6.85e-05	4.4e-10	0	0.5766	1	171621732	MYOC	MYOC	41	No
cg24148287	-0.000360856	5.78e-05	4.41e-10	1.28e-07	0.000208832	---------+------+--	-0.000400789	7.42e-05	6.59e-08	25.3	0.1515	8	145853436		ARHGAP39	-14548	No
cg10191248	-0.000509203	8.16e-05	4.42e-10	1.28e-07	0.00020959	--+----------+--+--	-0.000545396	0.000127293	1.83e-05	48.3	0.00988	10	134441085	INPP5A	INPP5A	0	Yes
cg05340085	-0.000453149	7.26e-05	4.43e-10	1.28e-07	0.000209874	-+--------------+--	-0.000468129	8.58e-05	4.88e-08	21.6	0.1926	7	47134186		TNS3	180565	Yes
cg02294870	-0.000425955	6.83e-05	4.44e-10	1.29e-07	0.000210443	-------------+--+--	-0.00046693	9.17e-05	3.51e-07	35	0.06716	17	41479663		ARL4D	1159	No
cg18043120	-0.000392311	6.29e-05	4.44e-10	1.29e-07	0.000210301	----------------+--	-0.000534655	0.00010169	1.46e-07	45.9	0.0156	2	240843410		MIR4786	39021	Yes
cg26310273	-0.00037531	6.02e-05	4.45e-10	1.29e-07	0.00021068	-+--------------+--	-0.000424508	8.9e-05	1.83e-06	41.5	0.03046	3	55377420		WNT5A	122322	Yes
cg18226915	-0.000436744	7e-05	4.46e-10	1.29e-07	0.000211201	---------+------+--	-0.000529182	9.91e-05	9.33e-08	40	0.03753	11	126009830		RPUSD4	62158	Yes
cg00764307	-0.00046166	7.4e-05	4.47e-10	1.29e-07	0.000211959	-+--------------+--	-0.000492425	9.67e-05	3.52e-07	31.3	0.09497	14	94408121	ASB2;ASB2	ASB2	-1280	Yes
cg00601486	-0.000265454	4.26e-05	4.48e-10	1.29e-07	0.000212102	--------------+-+--	-0.000326758	6.4e-05	3.36e-07	41.4	0.03097	12	48723148	H1FNT	H1FNT	386	No
cg10720080	-0.000223856	3.59e-05	4.48e-10	1.29e-07	0.000212433	--+----------------	-0.000228077	4.29e-05	1.05e-07	19.2	0.2194	3	186330699	AHSG	AHSG	-150	Yes
cg20849957	-0.000293422	4.7e-05	4.48e-10	1.29e-07	0.000212196	--+------?------+--	-0.000335685	6.33e-05	1.12e-07	28.4	0.1268	1	2820995		TTC34	-114765	No
cg23501964	-0.000253284	4.06e-05	4.48e-10	1.29e-07	0.000212196	----------------+--	-0.000317089	6.75e-05	2.62e-06	51.9	0.004608	20	19866810	RIN2	RIN2	-354	No
cg04658679	-0.000352616	5.65e-05	4.49e-10	1.29e-07	0.000212718	---------?------+--	-0.000469805	9.94e-05	2.28e-06	58.4	0.0009831	12	125185923		SCARB1	76250	No
cg27226153	-0.000393855	6.32e-05	4.49e-10	1.29e-07	0.00021286	---?-----+------+--	-0.000494149	0.000112915	1.21e-05	60.4	0.0004957	2	121953958		TFCP2L1	20205	No
cg00050294	-0.000384927	6.17e-05	4.5e-10	1.29e-07	0.000213002	---------+------+--	-0.000440787	8.43e-05	1.71e-07	33.3	0.07938	1	2886818		ACTRT2	-51227	No
cg21652012	-0.000259953	4.17e-05	4.5e-10	1.29e-07	0.000213002	-------------------	-0.000276066	4.73e-05	5.34e-09	13.2	0.2926	5	170211009	GABRP;GABRP	GABRP	287	No
cg17525654	-0.000457058	7.33e-05	4.51e-10	1.3e-07	0.000213807	----------------+--	-0.00049772	0.000104022	1.71e-06	41.6	0.03032	17	12625027	MYOCD;MYOCD	MYOCD	1422	No
cg12527440	-0.000382794	6.14e-05	4.52e-10	1.3e-07	0.000214234	+---------------+--	-0.000382794	6.14e-05	4.52e-10	0	0.6444	19	13908134	ZSWIM4	ZSWIM4	1861	Yes
cg15855691	-0.000365349	5.86e-05	4.52e-10	1.3e-07	0.000214329	----------------+--	-0.000422885	9.72e-05	1.37e-05	55.9	0.001623	8	1303248		LOC286083	-52421	No
cg09010992	-0.000275436	4.42e-05	4.56e-10	1.31e-07	0.000216035	+---------------+--	-0.000275436	4.42e-05	4.56e-10	0	0.5144	17	8732032	PIK3R6;PIK3R6;PIK3R6	PIK3R6	0	No
cg00285394	-0.000867942	0.000139246	4.57e-10	1.31e-07	0.000216651	-+-?------------+-+	-0.000877028	0.00016249	6.76e-08	20.4	0.2106	8	126011954	SQLE	SQLE	1235	No
cg00496988	-0.000459711	7.38e-05	4.57e-10	1.31e-07	0.000216508	---------?---+--+--	-0.000502292	9.92e-05	4.14e-07	32.9	0.08711	3	48659251	TMEM89	TMEM89	-62	No
cg03310518	-0.000264775	4.25e-05	4.57e-10	1.31e-07	0.000216698	--+----------------	-0.000266623	4.31e-05	6.17e-10	1.5	0.4382	7	30954522	AQP1	AQP1	0	No
cg06690050	-0.000495804	7.95e-05	4.57e-10	1.31e-07	0.000216508	--+------?------+--	-0.000643959	0.000134631	1.73e-06	54.4	0.003087	19	13917949	ZSWIM4	ZSWIM4	0	Yes
cg08162327	-0.000427999	6.87e-05	4.58e-10	1.31e-07	0.00021703	---------?------+--	-0.000528569	0.000102426	2.46e-07	43.1	0.02706	22	39642281	PDGFB	PDGFB	-1324	Yes
cg08213689	-0.000301892	4.84e-05	4.59e-10	1.31e-07	0.000217314	-+------+?------+--	-0.000315626	5.86e-05	7.35e-08	17.6	0.2435	16	28893874	ATP2A1;ATP2A1;ATP2A1	ATP2A1	0	Yes
cg10614445	-0.000420801	6.75e-05	4.59e-10	1.31e-07	0.000217456	-++-------------+--	-0.000428998	7.26e-05	3.45e-09	7.6	0.3624	2	25526696	DNMT3A;DNMT3A;DNMT3A	DNMT3A	0	No
cg27617058	-0.000314277	5.04e-05	4.6e-10	1.31e-07	0.000217741	----------------+--	-0.000385089	7.63e-05	4.42e-07	44.1	0.02097	8	53392286		FAM150A	54310	No
cg19824833	-0.000320446	5.14e-05	4.61e-10	1.32e-07	0.000218309	--+------?------+--	-0.000351399	7.57e-05	3.42e-06	43.7	0.02486	8	1041264	ERICH1-AS1	ERICH1-AS1	0	No
cg03641847	-0.000614838	9.87e-05	4.63e-10	1.32e-07	0.000219162	-+--------------+--	-0.000679799	0.000135717	5.47e-07	33	0.08187	22	24577443	SUSD2;SUSD2	SUSD2	0	No
cg07125269	-0.000334643	5.37e-05	4.63e-10	1.32e-07	0.000219352	---?---------------	-0.000364951	6.28e-05	6.06e-09	14.1	0.2849	12	1928481	LRTM2;LRTM2;LRTM2;CACNA2D4	CACNA2D4	-951	No
cg24337273	-0.000384678	6.17e-05	4.63e-10	1.32e-07	0.000219209	----+-----------+--	-0.000501488	0.000105487	1.99e-06	53.3	0.003286	6	1519163		BC087858	0	No
cg06372654	-0.000550472	8.83e-05	4.64e-10	1.32e-07	0.000220062	---------+-----++--	-0.000628341	0.000142222	9.96e-06	54.8	0.002234	7	128044655	IMPDH1;IMPDH1;IMPDH1;IMPDH1;IMPDH1;IMPDH1;IMPDH1;IMPDH1	IMPDH1	851	Yes
cg08022044	-0.000264728	4.25e-05	4.64e-10	1.32e-07	0.000219731	-++------------++--	-0.000325165	7.59e-05	1.85e-05	57.8	0.000899	11	117595028	DSCAML1	DSCAML1	0	No
cg11779239	-0.000401317	6.44e-05	4.65e-10	1.32e-07	0.000220394	--+-------------+--	-0.000571831	0.000116995	1.02e-06	59.7	0.0004592	17	73762276	GALK1	GALK1	-996	No
cg27238470	-0.000709965	0.000113947	4.65e-10	1.32e-07	0.00022011	+----+-------+-----	-0.00070951	0.000134656	1.37e-07	22	0.1873	1	41950325	EDN2;EDN2;EDN2;EDN2;EDN2	EDN2	19	No
cg07097367	-0.000407889	6.55e-05	4.66e-10	1.32e-07	0.000220963	----------------+--	-0.000493565	0.000111078	8.85e-06	57.9	0.0008629	16	1073155		SOX8	36176	No
cg13019092	-0.000255531	4.1e-05	4.66e-10	1.32e-07	0.000220963	-+-------?---------	-0.000291321	5.65e-05	2.58e-07	34.9	0.07244	1	145727720	PDZK1;PDZK1;PDZK1;PDZK1;PDZK1;PDZK1;NBPF20;NBPF10;NBPF10	PDZK1	55	No
cg13150765	-0.000300444	4.82e-05	4.66e-10	1.32e-07	0.000220773	----------------++-	-0.000348646	6.67e-05	1.74e-07	33.4	0.07823	14	73336176	DPF3;DPF3;DPF3;DPF3	DPF3	0	No
cg22486699	-0.000183116	2.94e-05	4.66e-10	1.32e-07	0.000220678	----------------+--	-0.000208977	4.52e-05	3.82e-06	40.6	0.0345	6	166825896	RPS6KA2;RPS6KA2	RPS6KA2	0	No
cg02013781	-0.000191411	3.07e-05	4.68e-10	1.33e-07	0.000221958	-++-------------+--	-0.000204888	4.03e-05	3.72e-07	27.7	0.1279	6	11810820		ADTRP	-31540	No
cg07159228	-0.000295887	4.75e-05	4.68e-10	1.33e-07	0.000221816	-+-----------------	-0.000380079	7.79e-05	1.06e-06	54.2	0.00259	1	232181623		TSNAX-DISC1	4604	Yes
cg08039576	-0.000330122	5.3e-05	4.69e-10	1.33e-07	0.000222195	----------------+--	-0.000373911	6.6e-05	1.47e-08	21.5	0.1936	1	43739856		TMEM125	183	No
cg21452808	-0.000374842	6.02e-05	4.69e-10	1.33e-07	0.000222432	----------------+--	-0.000398856	6.83e-05	5.1e-09	12.9	0.297	1	25900135		LDLRAP1	4758	Yes
cg00209623	-0.000381799	6.13e-05	4.71e-10	1.33e-07	0.000223332	----------------+--	-0.000462537	9.19e-05	4.83e-07	44	0.02114	3	193851106		HES1	-2824	Yes
cg15481791	-0.000283914	4.56e-05	4.72e-10	1.33e-07	0.000223616	-+-----------------	-0.000291765	4.81e-05	1.34e-09	5.6	0.3873	1	203829890	SNRPE;SNRPE;SNRPE	SNRPE	-836	No
cg16877087	-0.000584595	9.39e-05	4.72e-10	1.33e-07	0.000223522	------++-+------++-	-0.000546892	0.000162445	0.000760915	63.3	0.0001045	2	161504834		RBMS1	-154516	Yes
cg18268562	-0.000626938	0.000100661	4.72e-10	1.33e-07	0.000223569	---?--+------------	-0.000626676	0.000102689	1.04e-09	2.2	0.429	11	118842392	FOXR1	FOXR1	-24	No
cg12852210	-0.000359395	5.77e-05	4.74e-10	1.34e-07	0.000224754	----------------+--	-0.000526171	0.000111024	2.15e-06	60.7	0.0003191	5	138898624		TMEM173	-36281	No
cg13778848	-0.000311646	5e-05	4.74e-10	1.34e-07	0.000224564	----------------+--	-0.00037072	7.08e-05	1.62e-07	37.1	0.05309	10	80746999	ZMIZ1-AS1;ZMIZ1-AS1;ZMIZ1-AS1	ZMIZ1-AS1	13241	No
cg09746086	-0.000346832	5.57e-05	4.75e-10	1.34e-07	0.00022518	---------+---------	-0.000407027	7.98e-05	3.44e-07	39.1	0.0419	10	134544205	INPP5A	INPP5A	0	No
cg10024073	-0.000435385	6.99e-05	4.75e-10	1.34e-07	0.000224943	--+-------------+--	-0.000465403	9.35e-05	6.44e-07	35.8	0.06165	22	50599945	MOV10L1;MOV10L1;MOV10L1;MOV10L1	MOV10L1	0	No
cg18172833	-0.000347509	5.58e-05	4.75e-10	1.34e-07	0.00022518	---------+------+--	-0.000433501	8.43e-05	2.7e-07	43.1	0.02433	14	91004954		TTC7B	1977	No
cg14469749	-0.000363913	5.84e-05	4.77e-10	1.34e-07	0.000225986	+-+------?------+--	-0.000385257	7.93e-05	1.17e-06	33.9	0.07952	14	52127507	FRMD6;FRMD6;FRMD6	FRMD6	0	Yes
cg22224462	-0.000406344	6.53e-05	4.77e-10	1.34e-07	0.000226033	---------?------+--	-0.000450045	9.48e-05	2.06e-06	42.3	0.03036	1	6214772	CHD5	CHD5	-7841	Yes
cg05842620	-0.00030495	4.9e-05	4.78e-10	1.34e-07	0.000226412	----------------+--	-0.000361843	6.46e-05	2.14e-08	27.6	0.1289	17	74985055		MGAT5B	38584	No
cg07040894	-0.000510856	8.21e-05	4.78e-10	1.34e-07	0.000226697	---------?------+--	-0.000649745	0.000144882	7.3e-06	57.7	0.001207	2	128291985	MYO7B	MYO7B	-1392	Yes
cg09197432	-0.000435517	7e-05	4.79e-10	1.34e-07	0.000227028	-+--------------+--	-0.000469584	9.36e-05	5.29e-07	31.5	0.09353	4	183729176		TENM3	4999	Yes
cg13889508	-0.000505615	8.12e-05	4.8e-10	1.34e-07	0.000227265	---------?------+--	-0.00052788	9.04e-05	5.14e-09	11.6	0.3151	3	11059010	SLC6A1-AS1;SLC6A1	SLC6A1	0	Yes
cg14408823	-0.000354096	5.69e-05	4.81e-10	1.35e-07	0.000227739	----------------+--	-0.000443347	8.29e-05	8.94e-08	37.4	0.05138	11	2458481		KCNQ1	-7739	Yes
cg02854928	-0.00047813	7.68e-05	4.82e-10	1.35e-07	0.000228166	-+-------+------+--	-0.000501565	0.00010355	1.27e-06	35.3	0.06495	12	125253380		SCARB1	8793	No
cg10668198	-0.000258721	4.16e-05	4.82e-10	1.35e-07	0.000228308	-+---+-------------	-0.000298408	6.69e-05	8.13e-06	46.6	0.0136	10	92913693	NUDT9P1	NUDT9P1	-856	No
cg25249293	-0.000393212	6.32e-05	4.84e-10	1.35e-07	0.000229303	---------+------+--	-0.000431326	7.8e-05	3.14e-08	25.4	0.1509	19	51130408	SYT3;SYT3;SYT3	SYT3	0	No
cg25486571	-0.000303277	4.87e-05	4.85e-10	1.36e-07	0.000229682	+---------------+--	-0.000323626	6.62e-05	1e-06	32.5	0.08541	13	114751280	RASA3;RASA3	RASA3	0	Yes
cg03522035	-0.000352964	5.67e-05	4.9e-10	1.37e-07	0.000232241	----------------+--	-0.000411067	8.74e-05	2.58e-06	47.3	0.01214	11	76370510	LRRC32;LRRC32	LRRC32	137	Yes
cg27404351	-0.000439333	7.06e-05	4.9e-10	1.37e-07	0.000232051	-+--------------+--	-0.000439333	7.06e-05	4.9e-10	0	0.6586	11	123847741	OR10S1	OR10S1	-339	No
cg02423618	-0.000478553	7.69e-05	4.91e-10	1.37e-07	0.000232857	----------------+--	-0.000486456	8.14e-05	2.25e-09	7.1	0.3696	15	97325725	SPATA8-AS1;SPATA8;SPATA8;SPATA8;SPATA8;SPATA8-AS1	SPATA8-AS1	-196	No
cg02273889	-0.000252493	4.06e-05	4.93e-10	1.37e-07	0.000233662	-+-----------+--+--	-0.000299209	6.6e-05	5.88e-06	52.7	0.003779	5	123941379		ZNF608	31230	Yes
cg09416903	-0.000279698	4.5e-05	4.93e-10	1.37e-07	0.000233662	-+-------+---------	-0.000400293	8.52e-05	2.59e-06	63.1	0.0001128	1	223494435	SUSD4;SUSD4	SUSD4	0	No
cg05881436	-0.000358857	5.77e-05	4.94e-10	1.37e-07	0.000233852	---------?---------	-0.000435168	8.24e-05	1.28e-07	40.2	0.03999	14	62331619		SNAPC1	68473	Yes
cg03451204	-0.000345532	5.55e-05	4.95e-10	1.38e-07	0.000234421	-------------------	-0.000382068	6.47e-05	3.6e-09	14.7	0.2747	16	75282783	BCAR1;BCAR1;BCAR1;BCAR1;BCAR1;BCAR1;BCAR1;BCAR1	BCAR1	-559	No
cg07363131	-0.000825282	0.000132666	4.95e-10	1.38e-07	0.000234468	---------+---+-----	-0.000883953	0.000176395	5.41e-07	34.8	0.06854	16	86965114		AK125749	152053	No
cg23272544	-0.00034278	5.51e-05	4.95e-10	1.38e-07	0.000234657	++-------?---------	-0.000340825	6.29e-05	5.92e-08	17.5	0.2449	21	45705429	AIRE	AIRE	-333	Yes
cg07394898	-0.000391398	6.29e-05	4.96e-10	1.38e-07	0.000235226	-++------+------+--	-0.000451039	0.000110649	4.58e-05	58.6	0.0006848	2	129449526		AK311291	-172652	No
cg10305797	-0.000450464	7.24e-05	4.97e-10	1.38e-07	0.000235653	-+-------?------+--	-0.000570872	0.000130955	1.3e-05	60.2	0.000528	19	35981677	KRTDAP;KRTDAP	KRTDAP	-244	No
cg08591998	-0.00034952	5.62e-05	4.98e-10	1.38e-07	0.000236032	-+-------?---++-+--	-0.000384392	8.77e-05	1.17e-05	49.1	0.01	7	73466006	ELN;ELN;ELN;ELN;ELN;ELN;ELN;ELN;ELN;ELN;ELN;ELN;ELN	ELN	0	Yes
cg10668189	-0.000259408	4.17e-05	4.98e-10	1.38e-07	0.000235889	---------------++--	-0.000279823	5.14e-05	5.29e-08	20.5	0.2051	12	54756590	GPR84;LOC102724050;LOC102724050	GPR84	-146	Yes
cg22707446	-0.000382956	6.16e-05	4.99e-10	1.38e-07	0.000236648	--+-------------+--	-0.000453217	9.61e-05	2.42e-06	51.2	0.005456	2	43081481		Mir_548	11123	Yes
cg15748555	-0.000371223	5.97e-05	5.01e-10	1.39e-07	0.000237311	---------+------+--	-0.000507296	0.000110818	4.7e-06	63.4	0.0001009	2	23782147	KLHL29	KLHL29	-2874	No
cg05490132	-0.00027267	4.38e-05	5.02e-10	1.39e-07	0.000238069	-++?------------+--	-0.000313779	7e-05	7.41e-06	49.1	0.009972	15	43661835	TUBGCP4;TUBGCP4;ZSCAN29	ZSCAN29	423	No
cg15479964	-0.000373681	6.01e-05	5.03e-10	1.39e-07	0.000238401	----------------+--	-0.000395162	7.54e-05	1.61e-07	24.2	0.1632	10	99341525	ANKRD2;ANKRD2;ANKRD2;ANKRD2	ANKRD2	0	Yes
cg00610692	-0.000488053	7.85e-05	5.07e-10	1.4e-07	0.000240249	+++-------------++-	-0.000460783	0.000100255	4.3e-06	30.2	0.1043	2	74668072	RTKN;RTKN;RTKN	RTKN	-362	No
cg16848154	-0.000304691	4.9e-05	5.07e-10	1.4e-07	0.000240391	-------?-----------	-0.000324089	5.52e-05	4.3e-09	11.4	0.3179	20	2785183		CPXM1	-3891	Yes
cg22872508	-0.000218674	3.52e-05	5.08e-10	1.4e-07	0.000240533	----------------+--	-0.000251005	4.76e-05	1.38e-07	33	0.08149	6	31834032	SLC44A4;SLC44A4;SLC44A4	SLC44A4	0	Yes
cg23604683	-0.000620351	9.98e-05	5.08e-10	1.4e-07	0.000240723	-------?-?-----+---	-0.000624757	0.000104461	2.22e-09	5.4	0.3907	7	75779470		SRRM3	-51745	No
cg13609167	-0.00034205	5.5e-05	5.09e-10	1.4e-07	0.000241055	--+----------++----	-0.000431703	8.88e-05	1.18e-06	48.6	0.009387	4	2827061	SH3BP2;SH3BP2;SH3BP2;SH3BP2	SH3BP2	138	Yes
cg04321224	0.000705404	0.000113493	5.12e-10	1.41e-07	0.000242618	+++++++++++++++--++	0.000715399	0.000148618	1.48e-06	36.5	0.05702	21	46341380	ITGB2-AS1;ITGB2-AS1;ITGB2-AS1;ITGB2-AS1;ITGB2-AS1;ITGB2-AS1;ITGB2;ITGB2;ITGB2	ITGB2	-415	No
cg10635092	-0.00078899	0.000126939	5.12e-10	1.41e-07	0.000242381	+-+---?------------	-0.00085241	0.000217213	8.7e-05	61.3	0.0003552	4	2367091	ZFYVE28;ZFYVE28;ZFYVE28;ZFYVE28;ZFYVE28;ZFYVE28	ZFYVE28	-487	No
cg25635805	-0.000243472	3.92e-05	5.13e-10	1.41e-07	0.000243282	-------------+-----	-0.000243472	3.92e-05	5.13e-10	0	0.7636	6	29581054	GABBR1;GABBR1;GABBR1	GABBR1	0	Yes
cg00998782	-0.000412427	6.64e-05	5.14e-10	1.42e-07	0.000243661	----------------+--	-0.000482898	9.29e-05	2.01e-07	37.9	0.04828	1	152815459	LCE6A;LCE6A	LCE6A	130	No
cg20834365	-0.000293914	4.73e-05	5.15e-10	1.42e-07	0.000244135	--+-------------+--	-0.000313005	5.69e-05	3.86e-08	18.5	0.2283	12	131605634	ADGRD1	ADGRD1	2638	No
cg25471802	-0.000413129	6.65e-05	5.15e-10	1.42e-07	0.00024423	-+-------?------+--	-0.000509443	0.00011356	7.25e-06	59.3	0.0007149	6	168193840	LINC01558	LINC01558	0	Yes
cg10590964	-0.000475259	7.65e-05	5.16e-10	1.42e-07	0.000244419	----------------+--	-0.000624332	0.000135814	4.29e-06	60.7	0.0003184	2	202929157		KIAA2012	-8820	No
cg13487575	-0.00044344	7.14e-05	5.18e-10	1.42e-07	0.000245462	-+-------+------+--	-0.000569855	0.000121107	2.53e-06	54.7	0.002284	10	65873913		REEP3	489030	Yes
cg25135457	0.000208739	3.36e-05	5.18e-10	1.42e-07	0.000245651	+-++--+++?+++-++--+	0.000203992	4.65e-05	1.17e-05	32	0.09506	17	40715244	COASY;COASY;COASY	COASY	-80	Yes
cg16332493	-0.000489703	7.88e-05	5.19e-10	1.42e-07	0.000245793	-------------+--+--	-0.000497635	8.37e-05	2.76e-09	8.1	0.3564	17	47568480		NGFR	-4174	No
cg18938696	-0.000364536	5.87e-05	5.21e-10	1.43e-07	0.000246883	+-+-------------+--	-0.000386297	7.46e-05	2.27e-07	28	0.1253	1	42086560	HIVEP3;HIVEP3	HIVEP3	-35571	Yes
cg03108827	-0.000366594	5.9e-05	5.23e-10	1.43e-07	0.000247926	-++------?------+--	-0.000369233	8.65e-05	1.99e-05	41.6	0.03352	4	3250295	MSANTD1	MSANTD1	-471	No
cg18716679	-0.000528997	8.52e-05	5.23e-10	1.43e-07	0.000247594	--++-----------+---	-0.000578684	0.00014091	4.01e-05	57.3	0.001048	8	39835944	IDO2	IDO2	-126	Yes
cg24692310	-0.000498753	8.03e-05	5.23e-10	1.43e-07	0.000247831	----------------+--	-0.000709052	0.00014278	6.83e-07	57	0.001148	11	60915630	VPS37C	VPS37C	0	No
cg16595750	-0.000399886	6.44e-05	5.25e-10	1.44e-07	0.000248731	-------------------	-0.000399886	6.44e-05	5.25e-10	0	0.5123	10	123338597	FGFR2;FGFR2;FGFR2;FGFR2;FGFR2;FGFR2;FGFR2;FGFR2;FGFR2;FGFR2;FGFR2	FGFR2	0	Yes
cg07383496	-0.000319739	5.15e-05	5.26e-10	1.44e-07	0.00024911	-+--------------+--	-0.000331161	6.45e-05	2.89e-07	26	0.1444	6	75927964		COL12A1	-12341	Yes
cg13287523	-0.000459162	7.39e-05	5.26e-10	1.44e-07	0.000249442	++-------?------+--	-0.000544959	0.000117783	3.71e-06	49.3	0.00974	15	89440088	HAPLN3;HAPLN3	HAPLN3	-1318	No
cg10479452	-0.000385476	6.21e-05	5.27e-10	1.44e-07	0.000249868	--+-------------+--	-0.000392692	8.85e-05	9.17e-06	40.7	0.03416	17	1840701	RTN4RL1	RTN4RL1	0	No
cg17644645	-0.000389187	6.27e-05	5.29e-10	1.44e-07	0.000250674	-++?-----+------+--	-0.000454029	0.000105778	1.77e-05	53.7	0.003694	17	78322847	RNF213	RNF213	2783	No
cg21321359	-0.000260226	4.19e-05	5.3e-10	1.44e-07	0.000250911	-++----+--------+--	-0.000259948	4.37e-05	2.65e-09	3.6	0.4121	2	81694534		5S_rRNA	28803	No
cg27058882	-0.000557512	8.98e-05	5.3e-10	1.45e-07	0.000251195	----------------+--	-0.000856257	0.000170298	4.96e-07	55.2	0.002001	17	27187966	MIR451B;ERAL1	ERAL1	0	No
cg10988513	-0.000458985	7.39e-05	5.31e-10	1.45e-07	0.000251764	--+----------+-----	-0.000476215	9.19e-05	2.2e-07	25.1	0.1544	15	41224235	DLL4	DLL4	0	No
cg23392963	-0.000579421	9.33e-05	5.35e-10	1.46e-07	0.000253517	+-+------?------+--	-0.000636983	0.000143554	9.11e-06	51.7	0.005817	18	45555933	ZBTB7C	ZBTB7C	0	Yes
cg25481672	-0.000314784	5.07e-05	5.35e-10	1.46e-07	0.000253517	----------------+--	-0.000329707	5.59e-05	3.66e-09	9	0.3451	13	46172426	ERICH6B	ERICH6B	0	Yes
cg02721701	-0.000434817	7e-05	5.36e-10	1.46e-07	0.000253944	--+?-----?------+--	-0.000502228	0.000108593	3.75e-06	48.8	0.01245	10	104597307	CYP17A1	CYP17A1	-17	Yes
cg27366280	-0.000431114	6.94e-05	5.36e-10	1.46e-07	0.000253991	--+-------------+--	-0.000555861	0.000125759	9.87e-06	60.7	0.0003221	3	42221102	TRAK1;TRAK1;TRAK1;TRAK1;TRAK1	TRAK1	0	No
cg02415020	-0.000397604	6.4e-05	5.37e-10	1.46e-07	0.000254512	++-----------------	-0.000423382	9.49e-05	8.17e-06	46.3	0.01447	1	246019678	SMYD3;SMYD3	SMYD3	0	No
cg13398346	-0.000365209	5.88e-05	5.37e-10	1.46e-07	0.000254512	----+-+------------	-0.000461674	9.53e-05	1.25e-06	53	0.003559	11	68973272		MYEOV	-88349	No
cg09691117	-0.000421016	6.78e-05	5.38e-10	1.46e-07	0.000255128	-+-?-----?---+--+--	-0.000407553	9.48e-05	1.71e-05	39.9	0.04615	17	7011586	ASGR2;ASGR2;ASGR2;ASGR2;ASGR2	ASGR2	0	Yes
cg18912906	-0.000243894	3.93e-05	5.38e-10	1.46e-07	0.000255034	---------?------+--	-0.000259153	4.56e-05	1.33e-08	15.9	0.2637	18	76325725		SALL3	-414549	No
cg22827707	-0.000331455	5.34e-05	5.38e-10	1.46e-07	0.000254797	+---------------+--	-0.000412461	9.25e-05	8.14e-06	56.3	0.001428	6	34100899	GRM4;GRM4;GRM4;GRM4	GRM4	634	No
cg22261226	-0.000391064	6.3e-05	5.39e-10	1.46e-07	0.000255555	----------------+--	-0.000541486	0.000113295	1.76e-06	58.7	0.0006675	17	38615575		IGFBP4	1593	Yes
cg01847596	-0.000343648	5.54e-05	5.41e-10	1.46e-07	0.000256408	----------------+--	-0.000412442	8.75e-05	2.45e-06	48.6	0.009314	2	95660093		MAL	-31385	No
cg03842617	-0.000335796	5.41e-05	5.41e-10	1.46e-07	0.000256503	+--------?------+--	-0.000459174	0.000104971	1.22e-05	60.8	0.000419	7	150688556	NOS3	NOS3	413	Yes
cg11629408	-0.00034095	5.49e-05	5.41e-10	1.46e-07	0.000256313	+---------------+--	-0.000388696	7.8e-05	6.31e-07	38.1	0.04756	8	67415435	C8orf46	C8orf46	-6888	No
cg22094045	-0.000401286	6.47e-05	5.42e-10	1.46e-07	0.00025674	--+----------+--+--	-0.000442892	9.45e-05	2.8e-06	45.8	0.01577	20	45174465	OCSTAMP	OCSTAMP	0	Yes
cg23585168	-0.000462348	7.45e-05	5.42e-10	1.46e-07	0.000256645	---------?---++-+--	-0.000548305	0.000133645	4.08e-05	61.6	0.0003167	6	32178215	NOTCH4	NOTCH4	5432	Yes
cg23651707	-0.00033106	5.33e-05	5.42e-10	1.46e-07	0.000256882	---?+-----------+--	-0.000392663	8.13e-05	1.38e-06	46.1	0.01724	10	134072192	STK32C	STK32C	-9580	Yes
cg12497142	-0.000419456	6.76e-05	5.43e-10	1.47e-07	0.000257261	----------------+--	-0.000419456	6.76e-05	5.43e-10	0	0.5501	15	89411236	ACAN;ACAN	ACAN	-210	No
cg10761372	-0.000204481	3.3e-05	5.46e-10	1.47e-07	0.000258777	----+----?------+--	-0.000248803	5.25e-05	2.11e-06	48.7	0.01075	8	143398763	TSNARE1;TSNARE1	TSNARE1	0	No
cg13329789	-0.000614824	9.91e-05	5.46e-10	1.47e-07	0.000258919	---------?---------	-0.000719561	0.000156431	4.23e-06	50.1	0.008303	7	45757644	ADCY1	ADCY1	0	No
cg13858407	-0.000481135	7.75e-05	5.46e-10	1.47e-07	0.000258825	--+------+------+--	-0.000557873	0.000134436	3.33e-05	59.6	0.0004839	2	235935606	SH3BP4	SH3BP4	0	No
cg00725472	-0.000265272	4.28e-05	5.47e-10	1.47e-07	0.000259251	-+--------------+--	-0.000279974	5.62e-05	6.21e-07	26.7	0.1379	7	47554427	TNS3	TNS3	0	No
cg13275538	-0.000311433	5.02e-05	5.47e-10	1.47e-07	0.000258967	--+?---------------	-0.000381932	8.58e-05	8.46e-06	56.7	0.001649	10	132913255	TCERG1L	TCERG1L	0	Yes
cg20467114	-0.00031683	5.11e-05	5.48e-10	1.47e-07	0.000259725	+++-------------+--	-0.000331054	6.9e-05	1.61e-06	33.4	0.07878	12	3365744	TSPAN9;TSPAN9	TSPAN9	0	No
cg17829533	-0.000257753	4.15e-05	5.49e-10	1.48e-07	0.000260246	-+--------------+--	-0.000269827	5.36e-05	4.79e-07	28	0.1248	15	78385098	SH2D7	SH2D7	172	No
cg05287437	-0.000478534	7.71e-05	5.5e-10	1.48e-07	0.000260815	-------------------	-0.000566714	0.000108996	2e-07	38.3	0.04622	3	16215248	GALNT15	GALNT15	-935	Yes
cg02481228	-0.000343243	5.53e-05	5.51e-10	1.48e-07	0.000260862	----------------+--	-0.00046391	9.3e-05	6.18e-07	51.1	0.005606	15	80907171		ARNT2	16894	No
cg09898217	-0.000298384	4.81e-05	5.53e-10	1.48e-07	0.000262094	--+------?----+-+--	-0.000405243	9.06e-05	7.64e-06	62.1	0.000257	10	80577996		ZMIZ1-AS1	125086	No
cg13289755	-0.000350717	5.65e-05	5.53e-10	1.48e-07	0.000262094	---------?------+--	-0.000428452	8.39e-05	3.29e-07	35.5	0.06797	2	241403540	GPC1	GPC1	0	No
cg20335206	-0.000357955	5.77e-05	5.53e-10	1.48e-07	0.000261952	-+-------+---------	-0.000382611	7.03e-05	5.23e-08	19.2	0.2195	12	120802252	MSI1	MSI1	0	Yes
cg23349242	-0.000606573	9.78e-05	5.57e-10	1.49e-07	0.000263847	--+-------------+--	-0.000692125	0.000153332	6.36e-06	51.3	0.005353	22	24577448	SUSD2;SUSD2	SUSD2	5	No
cg04905644	-0.000309082	4.98e-05	5.58e-10	1.49e-07	0.000264227	--+-------------+--	-0.000321642	6.25e-05	2.6e-07	22.8	0.1786	8	28938493	KIF13B	KIF13B	0	Yes
cg25108052	-0.000243334	3.92e-05	5.58e-10	1.49e-07	0.000264558	----------------+--	-0.000327838	7.02e-05	3.03e-06	59.9	0.000428	12	52565270	KRT80;KRT80	KRT80	0	No
cg14223856	-0.000348033	5.61e-05	5.59e-10	1.49e-07	0.000264795	-------------------	-0.000371728	6.22e-05	2.31e-09	9.3	0.341	9	139508740		AF161442	34321	No
cg12445424	-0.000421288	6.79e-05	5.6e-10	1.5e-07	0.000265459	-------?--------+--	-0.000530605	0.000107953	8.87e-07	43.5	0.0257	1	26605141	CCDC21;SH3BGRL3	CEP85	0	No
cg15808924	-0.000630851	0.00010173	5.6e-10	1.5e-07	0.000265411	-----+---------++--	-0.000632266	0.000115853	4.83e-08	17.8	0.2363	11	57117341	P2RX3	P2RX3	0	Yes
cg00646546	-0.00028443	4.59e-05	5.61e-10	1.5e-07	0.000265648	-+-------?------+--	-0.000290233	4.8e-05	1.44e-09	4.1	0.4065	1	2853362		ACTRT2	-84683	Yes
cg15723250	-0.000511009	8.24e-05	5.62e-10	1.5e-07	0.000266075	------?---?----?---	-0.000511009	8.24e-05	5.62e-10	0	0.6166	8	142447118	MROH5;MROH5;MROH5	MROH5	0	Yes
cg01351327	-0.000262191	4.23e-05	5.63e-10	1.5e-07	0.000266833	--+-------------+--	-0.000284772	5.28e-05	6.84e-08	26.1	0.1436	13	46279536	SPERT;SPERT;SPERT	SPERT	0	No
cg12485219	-0.000264961	4.27e-05	5.63e-10	1.5e-07	0.000266549	--+-------------+--	-0.000275957	5.04e-05	4.28e-08	19.6	0.2154	2	46588351	EPAS1	EPAS1	-18487	No
cg00253346	-0.000296527	4.78e-05	5.64e-10	1.5e-07	0.000267307	--+----------+--+--	-0.000313175	5.6e-05	2.25e-08	16	0.2587	22	42324281	TNFRSF13C	TNFRSF13C	-1460	No
cg04975272	-0.000647429	0.000104419	5.64e-10	1.5e-07	0.00026707	++--------------+--	-0.000739205	0.000161959	5.02e-06	48.9	0.008866	15	78555907	DNAJA4;DNAJA4	DNAJA4	-579	Yes
cg07011235	-0.000276872	4.47e-05	5.65e-10	1.5e-07	0.000267875	--+------?------+--	-0.000276872	4.47e-05	5.65e-10	0	0.7107	6	30153088	TRIM26;TRIM26	TRIM26	0	Yes
cg07168060	-0.00029242	4.72e-05	5.66e-10	1.51e-07	0.000268207	---------+------+--	-0.000309389	6.07e-05	3.49e-07	29.6	0.1102	10	105603022	SH3PXD2A	SH3PXD2A	0	Yes
cg05600126	-0.00037905	6.11e-05	5.67e-10	1.51e-07	0.000268634	--+-------------+--	-0.000392115	6.65e-05	3.77e-09	6.9	0.3712	17	950540	ABR;ABR;ABR;ABR	ABR	2628	No
cg02602264	-0.000812612	0.000131084	5.68e-10	1.51e-07	0.000268918	-----++-++---+--+--	-0.000783503	0.000166193	2.42e-06	31.5	0.09362	7	1026310	CYP2W1	CYP2W1	0	Yes
cg04456861	-0.000385594	6.22e-05	5.69e-10	1.51e-07	0.000269392	----------------+--	-0.000405846	6.85e-05	3.12e-09	9.5	0.3392	8	145943263		ZNF251	3030	Yes
cg02029665	-0.000348978	5.63e-05	5.7e-10	1.51e-07	0.000270102	--+---+--+---+--++-	-0.000356628	9.32e-05	0.000129294	54.8	0.002191	22	46441799	LINC00899	LINC00899	-1051	No
cg08236709	-0.000508527	8.2e-05	5.7e-10	1.51e-07	0.000269913	-+-------?------+--	-0.000615463	0.000150063	4.11e-05	62.8	0.0001918	3	182397265		ATP11B	-114025	Yes
cg09857617	-0.00035901	5.79e-05	5.7e-10	1.51e-07	0.000270292	-+-------+------+--	-0.000369746	6.86e-05	7.09e-08	19.1	0.2205	6	31937228	SKIV2L	SKIV2L	0	Yes
cg13593436	-0.000324472	5.23e-05	5.71e-10	1.51e-07	0.000270719	----------------+--	-0.000334114	5.72e-05	5.03e-09	10.1	0.3321	9	139392621	NOTCH1	NOTCH1	0	Yes
cg20449726	-0.000403986	6.52e-05	5.71e-10	1.51e-07	0.000270671	+-+-------------+--	-0.00043391	0.000103294	2.66e-05	51.2	0.005436	1	15276987	KAZN;KAZN;KAZN;KAZN;KAZN	KAZN	0	No
cg26472684	-0.000296242	4.78e-05	5.71e-10	1.51e-07	0.000270482	-+-------?------+--	-0.000319339	6.66e-05	1.64e-06	37	0.05851	6	14763072		JARID2	-482661	No
cg11222503	-0.000294166	4.75e-05	5.75e-10	1.52e-07	0.000272519	----+-----------+--	-0.000375292	8.95e-05	2.74e-05	64	7.55e-05	1	3110815	PRDM16;PRDM16	PRDM16	66216	Yes
cg25582401	-0.000323332	5.22e-05	5.75e-10	1.52e-07	0.000272567	-++----------+-+---	-0.000356233	7.72e-05	3.99e-06	41.3	0.03157	12	58133411	AGAP2;AGAP2	AGAP2	-1382	No
cg07448319	-0.000663512	0.000107076	5.77e-10	1.52e-07	0.000273277	---------?------++-	-0.000663512	0.000107076	5.77e-10	0	0.5061	3	40547217	ZNF620;ZNF620;ZNF620	ZNF620	-312	Yes
cg00495909	-0.000269647	4.35e-05	5.8e-10	1.53e-07	0.000274983	------+---+-----+--	-0.000282167	5.41e-05	1.88e-07	23.6	0.1702	2	47745038		MSH2	2876	No
cg07735427	-0.000172835	2.79e-05	5.8e-10	1.53e-07	0.000274604	---------+------+--	-0.000193935	3.99e-05	1.2e-06	36.5	0.05693	12	94940689		MIR5700	20210	No
cg27168114	-0.000425371	6.87e-05	5.81e-10	1.53e-07	0.000275078	---------+------+--	-0.000463832	8.4e-05	3.37e-08	20.3	0.2074	7	594586	PRKAR1B;PRKAR1B;PRKAR1B;PRKAR1B;PRKAR1B;PRKAR1B	PRKAR1B	0	No
cg19302979	-0.000437737	7.07e-05	5.82e-10	1.53e-07	0.000275647	----------------+--	-0.000630394	0.000131114	1.52e-06	56.9	0.001211	2	40436843	SLC8A1-AS1;SLC8A1;SLC8A1;SLC8A1;SLC8A1;SLC8A1	SLC8A1	0	Yes
cg26185079	-0.000355718	5.74e-05	5.83e-10	1.53e-07	0.000276073	-+--------------+--	-0.000453324	9.61e-05	2.42e-06	48.5	0.009532	18	12410452	SLMO1;SLMO1	PRELID3A	0	No
cg19502936	-0.000464049	7.49e-05	5.84e-10	1.54e-07	0.000276784	---------?------+--	-0.000645264	0.000129712	6.54e-07	56	0.001983	17	1553591	RILP	RILP	-199	No
cg27143326	-0.000267338	4.32e-05	5.84e-10	1.54e-07	0.000276737	-+--------------+--	-0.000339252	6.86e-05	7.56e-07	46.9	0.01288	3	58227354	ABHD6	ABHD6	0	No
cg13072098	-0.000317074	5.12e-05	5.85e-10	1.54e-07	0.000277163	-++?---------------	-0.000333531	8.17e-05	4.5e-05	52	0.005459	1	64512024	ROR1;ROR1	ROR1	48100	Yes
cg15341601	-0.000470564	7.6e-05	5.85e-10	1.54e-07	0.00027721	-+-------?------+--	-0.00048633	0.000101731	1.75e-06	37.3	0.05669	5	80394254	RASGRF2	RASGRF2	9871	Yes
cg17974054	-0.00038974	6.29e-05	5.87e-10	1.54e-07	0.000277969	----------------+--	-0.000461051	9.57e-05	1.45e-06	47.3	0.01204	5	135413810		VTRNA2-1	2376	Yes
cg08741842	-0.000387603	6.26e-05	5.89e-10	1.55e-07	0.000279201	-+--------------+--	-0.000422321	7.89e-05	8.65e-08	24.2	0.163	1	113009882	WNT2B;WNT2B;WNT2B;WNT2B	WNT2B	-157	No
cg15913725	-0.000276011	4.46e-05	5.89e-10	1.55e-07	0.000279106	--+----------+-+---	-0.000276382	4.56e-05	1.37e-09	3	0.4201	2	3286479	TSSC1	TSSC1	0	Yes
cg03065197	-0.00037296	6.02e-05	5.9e-10	1.55e-07	0.000279769	----+----?------+--	-0.000419279	8.6e-05	1.1e-06	36.6	0.06064	9	139261335	CARD9;CARD9	CARD9	362	No
cg09763790	-0.000309277	4.99e-05	5.9e-10	1.55e-07	0.000279343	--+----------+--+--	-0.000319817	5.89e-05	5.55e-08	18.6	0.2266	11	124806173	HEPACAM;HEPACAM	HEPACAM	135	Yes
cg14494365	-0.000424513	6.85e-05	5.9e-10	1.55e-07	0.000279769	---------+-----+---	-0.000529921	0.000110009	1.46e-06	48	0.0106	7	157528653	PTPRN2;PTPRN2;PTPRN2;PTPRN2;PTPRN2	PTPRN2	-118623	No
cg01594685	-0.000387946	6.27e-05	5.95e-10	1.56e-07	0.00028176	--+------?------+--	-0.000415681	8.06e-05	2.55e-07	27.2	0.138	16	3115053	IL32;IL32;IL32;IL32;IL32;IL32;IL32;IL32;IL32	IL32	-259	No
cg03564620	-0.000465278	7.51e-05	5.95e-10	1.56e-07	0.000282139	----------------+--	-0.000525107	9.99e-05	1.49e-07	33.5	0.07787	14	23878667	MYH6	MYH6	-1181	No
cg25145023	-0.000360368	5.82e-05	5.95e-10	1.56e-07	0.000282044	-+-------?------+--	-0.000396972	8.27e-05	1.61e-06	40.9	0.03675	6	35348742	PPARD;PPARD	PPARD	-30021	No
cg24105269	-0.000273467	4.42e-05	5.96e-10	1.56e-07	0.000282233	---------?---------	-0.000306208	5.46e-05	2.09e-08	23.3	0.178	12	121092378	CABP1;CABP1;CABP1	CABP1	-1257	No
cg00643814	-0.000279111	4.51e-05	5.97e-10	1.56e-07	0.000282992	-++------?------+--	-0.000314335	6.76e-05	3.35e-06	47.7	0.01293	12	106573195		NUAK1	-39384	No
cg10089552	-0.000410942	6.64e-05	5.98e-10	1.56e-07	0.000283323	--+-------------+--	-0.000496804	0.000110081	6.39e-06	53.3	0.003261	11	63796982	MACROD1	MACROD1	0	No
cg12807179	-0.000426581	6.89e-05	5.98e-10	1.56e-07	0.000283229	--+------?------+--	-0.000446954	9.24e-05	1.3e-06	33.7	0.08107	6	33147259	COL11A2;COL11A2;COL11A2	COL11A2	-1589	Yes
cg16198450	-0.000417716	6.75e-05	5.98e-10	1.56e-07	0.000283513	-++-------------+--	-0.000451141	0.000101221	8.31e-06	45.3	0.01705	5	159655853	FABP6;FABP6;FABP6	FABP6	-583	Yes
cg05407489	-0.000407936	6.59e-05	5.99e-10	1.56e-07	0.00028375	++-----------------	-0.000484646	0.000109452	9.51e-06	53.8	0.00289	10	73139576		SLC29A3	16429	No
cg01256365	-0.000246523	3.98e-05	6e-10	1.56e-07	0.000284081	+--------+---------	-0.000275817	5.31e-05	2e-07	27.8	0.127	16	85517170		GSE1	-127858	No
cg13964439	-0.000423633	6.84e-05	6.01e-10	1.56e-07	0.000284697	----------------+--	-0.000461981	8.95e-05	2.48e-07	30.1	0.1055	9	90278260	DAPK1;DAPK1;DAPK1;DAPK1	DAPK1	12834	Yes
cg12065406	-0.000262899	4.25e-05	6.03e-10	1.57e-07	0.000285598	--+?-----+------+--	-0.000287382	6.68e-05	1.7e-05	49.1	0.01011	1	180165648	FLJ23867;QSOX1;QSOX1	QSOX1	-1495	Yes
cg20697424	-0.000329746	5.33e-05	6.04e-10	1.57e-07	0.000286024	---------+---------	-0.000386315	7.57e-05	3.38e-07	39.4	0.04054	17	40191807		ZNF385C	-1763	No
cg02959277	-0.000264378	4.27e-05	6.05e-10	1.57e-07	0.000286735	-+-------+---------	-0.000314069	6.08e-05	2.43e-07	36	0.06025	7	2510948		BC034268	23463	No
cg13565300	-0.000364435	5.89e-05	6.05e-10	1.57e-07	0.000286546	----------+--------	-0.000410919	7.25e-05	1.47e-08	22.5	0.1825	10	48437796	GDF10	NA	1342	No
cg23188950	-0.000524511	8.47e-05	6.05e-10	1.57e-07	0.000286782	-+-----------+--+--	-0.000598109	0.000137355	1.33e-05	50	0.007018	8	19095224	LOC100128993	LOC100128993	0	No
cg09927269	-0.000246097	3.98e-05	6.07e-10	1.57e-07	0.000287683	-+-----------------	-0.000308371	6.63e-05	3.29e-06	55.5	0.001828	19	16776465	TMEM38A	TMEM38A	0	Yes
cg19626761	-0.000352329	5.69e-05	6.07e-10	1.57e-07	0.00028773	+-+-------------+--	-0.000392452	7.94e-05	7.67e-07	36.9	0.05423	2	28624649	FOSL2	FOSL2	0	No
cg20459543	-0.000272286	4.4e-05	6.09e-10	1.58e-07	0.000288773	+-+-------------+--	-0.000317437	6.65e-05	1.83e-06	43.8	0.0219	6	148627789		SASH1	-35939	No
cg17545805	-0.000207248	3.35e-05	6.11e-10	1.58e-07	0.000289294	+---------------+--	-0.000249131	5.19e-05	1.61e-06	47.7	0.01108	10	134551796	INPP5A	INPP5A	0	No
cg00806481	-0.000809937	0.000130906	6.13e-10	1.59e-07	0.000290242	++-------?------+--	-0.000824229	0.000173664	2.07e-06	36.7	0.05993	1	2996650	PRDM16;PRDM16	PRDM16	0	No
cg13929658	-0.000402334	6.5e-05	6.13e-10	1.59e-07	0.000290479	----------------+--	-0.000519612	0.000101179	2.81e-07	44.1	0.02088	12	6304728		CD9	-4753	Yes
cg23664361	-0.000384446	6.21e-05	6.15e-10	1.59e-07	0.000291237	----------------+--	-0.000427577	7.73e-05	3.23e-08	23.7	0.1693	14	21501764	RNASE13;NDRG2	NDRG2	212	No
cg11350728	-0.000379441	6.13e-05	6.16e-10	1.59e-07	0.000291995	--+-------------+--	-0.000423413	8.45e-05	5.36e-07	36	0.06046	6	30879515	GTF2H4	GTF2H4	0	Yes
cg16747928	-0.000472711	7.64e-05	6.17e-10	1.59e-07	0.000292516	-+-------?------+--	-0.00057172	0.00013	1.09e-05	56.9	0.001528	6	4370460		AK092451	212841	No
cg17049013	-0.000359987	5.82e-05	6.18e-10	1.59e-07	0.000292611	---------+------+--	-0.000406804	7.68e-05	1.17e-07	31	0.09797	20	32248732	C20orf144;NECAB3;NECAB3	NECAB3	-1359	No
cg22450733	-0.000271075	4.38e-05	6.18e-10	1.6e-07	0.000293037	-+--------------+--	-0.000285766	6.18e-05	3.74e-06	36.4	0.05775	6	30164801	TRIM26;TRIM26	TRIM26	1641	Yes
cg07330438	-0.000350905	5.67e-05	6.2e-10	1.6e-07	0.000293748	----------------+--	-0.000360811	7.14e-05	4.37e-07	23.3	0.1732	21	37258460		RUNX1	0	No
cg15545739	-0.000258798	4.18e-05	6.22e-10	1.6e-07	0.000294506	----------------+--	-0.000258798	4.18e-05	6.22e-10	0	0.7405	1	9100316	SLC2A5	SLC2A5	1110	Yes
cg12562828	-0.00047015	7.6e-05	6.23e-10	1.61e-07	0.000295359	---------?------+--	-0.000476692	8.7e-05	4.23e-08	17.4	0.245	11	65076843		CDC42EP2	-5445	No
cg24035043	-0.00037653	6.09e-05	6.23e-10	1.6e-07	0.000295075	---------+------+--	-0.00043371	8.64e-05	5.21e-07	36	0.06022	14	100119095	HHIPL1;HHIPL1	HHIPL1	0	No
cg02080197	-0.000344453	5.57e-05	6.32e-10	1.63e-07	0.000299672	----------------+--	-0.000394077	7.1e-05	2.85e-08	21.3	0.1955	2	54858400	SPTBN1;SPTBN1	SPTBN1	1460	No
cg01059047	-0.000482803	7.81e-05	6.33e-10	1.63e-07	0.000299956	-+-------+------+--	-0.000584104	0.000114154	3.11e-07	38.6	0.04466	17	34097545	MMP28;MMP28;MMP28	MMP28	0	No
cg00557236	-0.000281157	4.55e-05	6.35e-10	1.63e-07	0.000300904	-++-------------+--	-0.000348862	7.92e-05	1.05e-05	54.7	0.002294	5	115782227	SEMA6A;SEMA6A;SEMA6A-AS1	SEMA6A	0	No
cg05801038	-0.000328882	5.32e-05	6.35e-10	1.63e-07	0.000300856	---------------+---	-0.000339335	5.86e-05	6.93e-09	10.2	0.3303	15	100878704	ADAMTS17	ADAMTS17	601	Yes
cg10589353	-0.000399658	6.47e-05	6.35e-10	1.63e-07	0.000300856	--+-------------+--	-0.000403447	8.32e-05	1.24e-06	29.1	0.115	11	126294637	KIRREL3;KIRREL3	KIRREL3	0	No
cg05797770	-0.000734968	0.000118903	6.36e-10	1.63e-07	0.000301378	--+--------------+-	-0.000760642	0.000166351	4.82e-06	43.5	0.02276	1	16470667	EPHA2	EPHA2	0	Yes
cg12194939	-0.000337442	5.46e-05	6.36e-10	1.63e-07	0.000301472	--+------+------+--	-0.000348345	6.61e-05	1.38e-07	20.9	0.2005	3	12841443	CAND2;CAND2	CAND2	0	No
cg10332864	-0.000331537	5.36e-05	6.38e-10	1.64e-07	0.000302467	---?+--------------	-0.000360379	6.53e-05	3.39e-08	20.8	0.2061	10	8125771		GATA3	8607	No
cg20497026	-0.000324662	5.25e-05	6.4e-10	1.64e-07	0.000303226	--+-------------+--	-0.000391552	8.97e-05	1.26e-05	55.9	0.001634	12	58170306	METTL21B;METTL21B	METTL21B	0	Yes
cg06325565	-0.000415636	6.73e-05	6.43e-10	1.65e-07	0.000304552	----------------+--	-0.000415636	6.73e-05	6.43e-10	0	0.4652	11	63889842	MACROD1	MACROD1	3197	Yes
cg27493117	-0.000259456	4.2e-05	6.43e-10	1.65e-07	0.000304742	----------------+--	-0.000303499	6.21e-05	1.01e-06	44.5	0.01947	2	106468123	NCK2;NCK2;NCK2	NCK2	-80	No
cg11911653	-0.00038272	6.19e-05	6.44e-10	1.65e-07	0.000304979	----------------+--	-0.00041162	8.21e-05	5.34e-07	33.2	0.08013	5	2170490		IRX4	-287610	No
cg04797496	-0.000429872	6.96e-05	6.45e-10	1.65e-07	0.000305595	----------------+--	-0.00057526	0.000125858	4.86e-06	61.4	0.0002409	5	141339086	PCDH12	PCDH12	-459	No
cg23672211	-0.000404424	6.55e-05	6.45e-10	1.65e-07	0.000305642	-+-----?-?---------	-0.000413321	8.49e-05	1.12e-06	33.1	0.09166	13	45451270		TRNA	40791	Yes
cg17102199	-0.000310064	5.02e-05	6.46e-10	1.65e-07	0.000306164	-+--------------+--	-0.000319777	6.1e-05	1.59e-07	20.9	0.2006	7	803453	DNAAF5;DNAAF5;DNAAF5;DNAAF5	DNAAF5	11	No
cg12710538	-0.000441405	7.14e-05	6.49e-10	1.66e-07	0.000307396	-++-------------+--	-0.000553071	0.000124812	9.37e-06	60.2	0.0003908	17	27490340	MYO18A;MYO18A	MYO18A	0	No
cg23225221	-0.000437103	7.07e-05	6.49e-10	1.66e-07	0.000307348	--+-------------+--	-0.000437103	7.07e-05	6.49e-10	0	0.8231	14	74681022		LIN52	13905	Yes
cg10312376	-0.000240588	3.89e-05	6.5e-10	1.66e-07	0.000307775	+--------?------+--	-0.000306306	6.01e-05	3.5e-07	40.6	0.03809	11	3665525	ART1	ART1	-835	Yes
cg25988603	-0.000308287	4.99e-05	6.5e-10	1.66e-07	0.000308154	--+------+------+--	-0.000345689	7.47e-05	3.66e-06	38	0.04793	5	149784337	CD74;CD74;CD74;CD74;CD74	CD74	0	No
cg20954180	-0.000460165	7.45e-05	6.51e-10	1.66e-07	0.000308533	-+-------?------+--	-0.000555548	0.000117521	2.28e-06	52.5	0.004889	3	54606265	CACNA2D3	CACNA2D3	59885	Yes
cg12683880	-0.000212193	3.44e-05	6.54e-10	1.66e-07	0.000309765	+---------------+--	-0.000233984	4.28e-05	4.53e-08	25.5	0.1497	8	131458785		ASAP1	-2879	No
cg00668685	-0.000420049	6.8e-05	6.55e-10	1.66e-07	0.00031057	--+------?------+--	-0.000421402	6.95e-05	1.35e-09	2.6	0.424	12	56624552	SLC39A5;SLC39A5;SLC39A5	SLC39A5	52	No
cg07808874	-0.000361598	5.85e-05	6.55e-10	1.66e-07	0.000310334	+--------+------+--	-0.000377552	6.67e-05	1.51e-08	13.1	0.2939	11	116449276		Mir_652	-99362	Yes
cg10364905	-0.000495403	8.02e-05	6.55e-10	1.66e-07	0.000310523	+-+------?------+--	-0.00053484	0.000109135	9.55e-07	33	0.08705	3	50262408		GNAI2	-1315	Yes
cg12797746	-0.000492578	7.97e-05	6.55e-10	1.66e-07	0.000310239	--+------+------+--	-0.00051664	0.000104749	8.13e-07	35.9	0.06076	8	1110520		ERICH1-AS1	22743	Yes
cg12882693	-0.000219236	3.55e-05	6.56e-10	1.67e-07	0.000311044	+++------?------+--	-0.000247351	5.34e-05	3.65e-06	40.6	0.03817	13	113745162	MCF2L;MCF2L	MCF2L	666	No
cg26946836	-0.000245073	3.97e-05	6.56e-10	1.66e-07	0.000310618	----+--------------	-0.000311926	6.32e-05	8.05e-07	45.3	0.01703	2	71064086	CD207	CD207	-1133	No
cg23606507	-0.000364774	5.91e-05	6.58e-10	1.67e-07	0.000311755	++-----------------	-0.000464676	9.55e-05	1.14e-06	50.8	0.005892	1	211650280	RD3;RD3	RD3	0	Yes
cg21037527	-0.000429091	6.95e-05	6.6e-10	1.67e-07	0.000312561	-+-?-----?---------	-0.000494996	0.000108028	4.6e-06	50.4	0.009294	2	235883549	SH3BP4	SH3BP4	-3779	Yes
cg25699727	-0.000423999	6.87e-05	6.61e-10	1.67e-07	0.000313082	---------+------+--	-0.000489573	9.21e-05	1.07e-07	33.2	0.08021	3	182850922	LAMP3	LAMP3	0	Yes
cg00898920	-0.00055604	9.01e-05	6.63e-10	1.68e-07	0.000314219	+-+-------------+--	-0.000563033	0.000112714	5.88e-07	28.8	0.1176	2	241504756		DUSP28	1325	Yes
cg07999201	-0.000230588	3.73e-05	6.63e-10	1.68e-07	0.000313935	----------------+--	-0.00027048	5.3e-05	3.29e-07	38.5	0.04525	4	16587121	LDB2;LDB2;LDB2;LDB2	LDB2	0	Yes
cg06976759	-0.000272198	4.41e-05	6.64e-10	1.68e-07	0.000314693	+-+----------+-++--	-0.000292873	6.56e-05	7.97e-06	40.9	0.03325	5	134660640	C5orf66	C5orf66	9430	No
cg10291119	-0.000167515	2.71e-05	6.65e-10	1.68e-07	0.000315025	--+------+------+--	-0.000197955	4e-05	7.55e-07	40.7	0.03411	14	103403760	CDC42BPB	CDC42BPB	0	Yes
cg21137244	-0.000247945	4.02e-05	6.65e-10	1.68e-07	0.000314977	--+---+---------+--	-0.000283543	5.88e-05	1.4e-06	41.1	0.03232	17	43398234		MAP3K14	-3820	Yes
cg27420946	-0.000222037	3.6e-05	6.65e-10	1.68e-07	0.000314883	--+-------------+--	-0.000237779	5.27e-05	6.46e-06	42.2	0.02754	15	32404311	CHRNA7;CHRNA7;CHRNA7	CHRNA7	-129	No
cg14398963	-0.000209153	3.39e-05	6.66e-10	1.68e-07	0.000315404	----------------+--	-0.000225208	4.2e-05	8.16e-08	20.5	0.205	11	2397538	CD81;CD81;CD81;CD81-AS1	CD81	-1008	No
cg22169866	-0.000383133	6.21e-05	6.69e-10	1.69e-07	0.000316825	---------+---------	-0.000497647	0.000109923	5.98e-06	58.8	0.000637	1	25344342		RUNX3	-52730	Yes
cg03486847	-0.00051555	8.35e-05	6.7e-10	1.69e-07	0.000317441	++-----------+-+---	-0.000519387	0.000110406	2.55e-06	34.4	0.0714	7	6567103	GRID2IP	GRID2IP	12308	Yes
cg26756862	-0.000331454	5.37e-05	6.72e-10	1.69e-07	0.000318579	----------------+--	-0.000418093	8.45e-05	7.5e-07	46.2	0.01461	7	143012960	CLCN1;CLCN1	CLCN1	-258	No
cg18090068	-0.000635981	0.000103038	6.73e-10	1.7e-07	0.000318863	-++?--?---?--?-?---	-0.000722581	0.0001647	1.15e-05	54	0.008246	3	55693316	ERC2-IT1;ERC2	ERC2-IT1	181	Yes
cg10569414	-0.000373908	6.06e-05	6.76e-10	1.7e-07	0.00032019	---------?------+--	-0.000373908	6.06e-05	6.76e-10	0	0.5133	21	43442254	ZNF295-AS1;ZNF295-AS1;ZNF295-AS1	ZNF295-AS1	142	No
cg26749976	-0.00059612	9.66e-05	6.76e-10	1.7e-07	0.000320095	+--------------+---	-0.000669059	0.000126098	1.12e-07	30.1	0.1059	6	31691717	C6orf25;C6orf25;C6orf25;C6orf25;C6orf25;C6orf25	C6orf25	597	Yes
cg03219514	-0.000381496	6.18e-05	6.77e-10	1.7e-07	0.000320664	---?-----?---------	-0.000537258	0.000108394	7.18e-07	56.1	0.00248	2	98350753	ZAP70;ZAP70	ZAP70	-115	Yes
cg24314877	-0.00047777	7.74e-05	6.8e-10	1.71e-07	0.000322133	+---------------+--	-0.000586039	0.00013016	6.72e-06	53.8	0.002914	8	128656055		BC042052	42532	No
cg16194544	-0.000341945	5.54e-05	6.81e-10	1.71e-07	0.000322559	---------+------+--	-0.00038704	7.33e-05	1.31e-07	29.1	0.1147	5	1484314	LPCAT1	LPCAT1	-16874	No
cg01437135	-0.000398346	6.46e-05	6.82e-10	1.71e-07	0.000323175	---?-----?------++-	-0.0004558	8.78e-05	2.08e-07	34.5	0.08074	1	94579396	ABCA4	ABCA4	0	No
cg05593715	-0.000386596	6.27e-05	6.82e-10	1.71e-07	0.00032308	+--?-----------++--	-0.000421148	8.25e-05	3.29e-07	33.4	0.08326	8	95056896		CDH17	82497	No
cg27179810	-0.000530149	8.59e-05	6.82e-10	1.71e-07	0.000323317	---------?------+--	-0.000552537	9.74e-05	1.42e-08	15.5	0.2686	1	1226776	SCNN1D;SCNN1D	SCNN1D	0	Yes
cg26194092	-0.000324996	5.27e-05	6.84e-10	1.71e-07	0.000323981	++--------------+--	-0.000385942	9.24e-05	2.94e-05	57.5	0.0009909	1	15819330	CASP9;CASP9;CASP9;CASP9;CASP9	CASP9	0	No
cg16339797	-0.000210978	3.42e-05	6.85e-10	1.72e-07	0.000324786	--+------++--------	-0.000245456	5.31e-05	3.82e-06	47.9	0.01069	6	168480823	FRMD1;FRMD1	FRMD1	-984	Yes
cg01248801	-0.00030534	4.95e-05	6.86e-10	1.72e-07	0.000324881	-------?--------+--	-0.000316863	5.36e-05	3.3e-09	8.4	0.3538	16	29193020		RRN3P2	64982	No
cg24085713	-0.00034056	5.52e-05	6.86e-10	1.72e-07	0.000324881	----------------+--	-0.000382939	6.89e-05	2.68e-08	23.3	0.1736	17	79100682	MIR338;AATK;AATK	AATK	927	Yes
cg11270895	-0.000327247	5.31e-05	6.91e-10	1.73e-07	0.000327535	----------------+--	-0.000347786	6.53e-05	9.86e-08	24.1	0.1645	19	2255440	JSRP1	JSRP1	982	No
cg00895231	-0.000257759	4.18e-05	6.93e-10	1.73e-07	0.000328293	+-+?---------+--+--	-0.000268893	6.42e-05	2.8e-05	43.4	0.02596	4	8346274		AX746755	10762	No
cg16096766	-0.000369645	5.99e-05	6.94e-10	1.73e-07	0.000328719	---------+------+--	-0.000422025	9.82e-05	1.72e-05	53.6	0.003064	13	52419714	LINC00282;LINC00282	LINC00282	-428	Yes
cg16947025	-0.000450841	7.31e-05	6.95e-10	1.73e-07	0.000329099	++-------?------+--	-0.000507168	0.000111615	5.52e-06	46.8	0.0153	10	112118688		Mir_544	-36389	Yes
cg18411660	-0.000398097	6.45e-05	6.95e-10	1.73e-07	0.000329146	-+-------+--------+	-0.00043545	8.4e-05	2.21e-07	32.3	0.08691	7	157579880	PTPRN2;PTPRN2;PTPRN2;PTPRN2;PTPRN2	PTPRN2	-67396	No
cg19443475	-0.000238853	3.87e-05	6.96e-10	1.74e-07	0.000329667	-+-?----------+-+--	-0.00025388	5.1e-05	6.35e-07	30	0.1121	19	55581560	RDH13	RDH13	-646	Yes
cg20685981	-0.000299739	4.86e-05	6.98e-10	1.74e-07	0.000330662	-+--------------+--	-0.000367289	7.54e-05	1.1e-06	46	0.0153	19	42871187	MEGF8;MEGF8	MEGF8	-2495	No
cg10859789	-0.0003834	6.22e-05	6.99e-10	1.74e-07	0.000331136	----------------+--	-0.000524921	0.000104488	5.07e-07	54.3	0.002495	2	238252417	COL6A3;COL6A3;COL6A3	COL6A3	0	No
cg14759277	-0.000594443	9.64e-05	7e-10	1.74e-07	0.000331705	---++----?------+--	-0.000629575	0.000145805	1.57e-05	51.1	0.006632	17	48674158	CACNA1G;CACNA1G;CACNA1G;CACNA1G;CACNA1G;CACNA1G;CACNA1G;CACNA1G;CACNA1G;CACNA1G;CACNA1G;CACNA1G;CACNA1G;CACNA1G;CACNA1G;CACNA1G;CACNA1G;CACNA1G;CACNA1G;CACNA1G;CACNA1G;CACNA1G;CACNA1G;CACNA1G;CACNA1G;CACNA1G;CACNA1G;CACNA1G;CACNA1G;CACNA1G;CACNA1G;CACNA1G;CACNA1G	CACNA1G	-2630	Yes
cg24563501	-0.000396883	6.44e-05	7e-10	1.74e-07	0.000331705	---------?------+--	-0.000515927	0.000105775	1.07e-06	53.6	0.003793	11	67442408	ALDH3B2;ALDH3B2	ALDH3B2	-306	Yes
cg23213217	0.000810048	0.000131376	7.01e-10	1.74e-07	0.000332179	+++++++++?+++++++-+	0.00119803	0.00024099	6.65e-07	50.5	0.007513	1	224370155	DEGS1	DEGS1	-754	No
cg14617020	-0.000257617	4.18e-05	7.02e-10	1.75e-07	0.000332747	-++----------------	-0.000295811	6.33e-05	3.01e-06	44	0.0212	10	31032172		AK302694	26230	No
cg17179571	-0.000326064	5.29e-05	7.02e-10	1.75e-07	0.00033251	---------+---+--+--	-0.000321296	7.21e-05	8.31e-06	34.1	0.07332	1	6138086	KCNAB2;KCNAB2;KCNAB2;KCNAB2;KCNAB2;KCNAB2	KCNAB2	0	Yes
cg00941824	-0.000286986	4.65e-05	7.03e-10	1.75e-07	0.000333079	-+-------+------+--	-0.000304794	6.77e-05	6.76e-06	41.5	0.03067	6	148734690	SASH1	SASH1	0	Yes
cg24671666	-0.000412249	6.69e-05	7.04e-10	1.75e-07	0.00033379	---------+------+--	-0.000551886	0.000117931	2.87e-06	54.6	0.002361	14	65207699	PLEKHG3	PLEKHG3	0	No
cg13168411	-0.000337968	5.48e-05	7.05e-10	1.75e-07	0.000334169	----------------+--	-0.000345614	5.83e-05	3.15e-09	5.6	0.3879	19	46522575	PGLYRP1	PGLYRP1	0	No
cg09155001	-0.000383318	6.22e-05	7.06e-10	1.75e-07	0.000334595	-+--------------+--	-0.000525713	0.000109712	1.65e-06	55.8	0.001657	10	105218401	CALHM1	CALHM1	247	No
cg08248577	-0.00040257	6.53e-05	7.07e-10	1.75e-07	0.000335022	-+-------?------+--	-0.000527042	0.000104666	4.77e-07	49.8	0.008682	16	19727447	KNOP1;IQCK;IQCK;IQCK;IQCK;IQCK	KNOP1	-330	No
cg16151261	-0.000310763	5.04e-05	7.08e-10	1.75e-07	0.000335306	++--------------+--	-0.000366863	8.7e-05	2.48e-05	54.1	0.0027	18	75691297	LINC01029	GALR1	709201	Yes
cg00532824	-0.000471483	7.65e-05	7.09e-10	1.76e-07	0.000335733	++--------------+--	-0.000514221	0.000107129	1.59e-06	40.6	0.03464	16	75241914	CTRB2	CTRB2	-842	Yes
cg03296801	-0.000369227	5.99e-05	7.1e-10	1.76e-07	0.000336491	-+--------------+--	-0.00040395	7.76e-05	1.91e-07	26.4	0.1403	3	73487900	PDZRN3;PDZRN3;PDZRN3;PDZRN3	PDZRN3	-4899	No
cg19164997	-0.000321573	5.22e-05	7.12e-10	1.76e-07	0.000337154	---?------------+--	-0.000381889	7.65e-05	6.03e-07	42.4	0.03024	11	76818702	CAPN5	CAPN5	4325	No
cg02095596	-0.000267365	4.34e-05	7.13e-10	1.76e-07	0.000337723	-------------------	-0.000267365	4.34e-05	7.13e-10	0	0.9671	16	56766619	NUP93	NUP93	0	No
cg26050159	-0.000404415	6.56e-05	7.15e-10	1.77e-07	0.000338671	+---------------++-	-0.000440722	9.07e-05	1.18e-06	39.5	0.03995	17	42837242	ADAM11	ADAM11	675	Yes
cg02087289	-0.000342974	5.57e-05	7.18e-10	1.77e-07	0.000340282	+--------?------+--	-0.000399685	8.12e-05	8.65e-07	39.3	0.04467	21	45622096		ICOSLG	24625	Yes
cg24593464	-0.000478044	7.76e-05	7.18e-10	1.77e-07	0.000340424	+++----------+--++-	-0.000526937	0.000146905	0.000334609	64.4	6.15e-05	11	120008998	TRIM29	TRIM29	-135	Yes
cg17783815	-0.000238969	3.88e-05	7.2e-10	1.78e-07	0.000340993	----------------+--	-0.000271805	5.02e-05	6.18e-08	26.9	0.136	17	9082744	LOC101928266;NTN1	NTN1	0	No
cg03990905	-0.000407797	6.62e-05	7.21e-10	1.78e-07	0.000341514	-+--------------+--	-0.00052957	0.000110275	1.57e-06	54.3	0.002542	6	43265619	SLC22A7;SLC22A7	SLC22A7	-378	No
cg11128476	-0.000371978	6.04e-05	7.22e-10	1.78e-07	0.000342272	---------+------+--	-0.00039768	8.04e-05	7.64e-07	29.6	0.11	3	8669989	SSUH2;SSUH2;SSUH2;SSUH2	SSUH2	-6559	No
cg12366518	-0.000440594	7.15e-05	7.22e-10	1.78e-07	0.000342272	--+?------------+--	-0.000479412	0.000130131	0.000229547	64	0.0001113	12	590469	B4GALNT3	B4GALNT3	0	Yes
cg22835724	-0.000307744	4.99e-05	7.22e-10	1.78e-07	0.000342272	-+-------?---------	-0.000329461	5.61e-05	4.18e-09	12.7	0.3021	2	205125510		PARD3B	-285005	No
cg02414981	-0.000294342	4.78e-05	7.23e-10	1.78e-07	0.000342509	-+--------------+--	-0.000365312	7.98e-05	4.72e-06	55.6	0.001746	5	149510737	PDGFRB	PDGFRB	1575	No
cg05156120	-0.000499679	8.11e-05	7.23e-10	1.78e-07	0.000342746	-++-------------+--	-0.000499679	8.11e-05	7.23e-10	0	0.6001	17	41723125	MEOX1;MEOX1;MEOX1	MEOX1	0	No
cg19456997	-0.000571266	9.27e-05	7.25e-10	1.78e-07	0.000343741	---------?---+--+--	-0.000604423	0.00011855	3.42e-07	26.9	0.1416	6	31090929	PSORS1C1	PSORS1C1	-2523	Yes
cg03499570	-0.000351574	5.71e-05	7.26e-10	1.78e-07	0.00034393	-+-----------+-----	-0.000437478	9.76e-05	7.46e-06	56.1	0.001529	11	70424529	SHANK2;SHANK2	SHANK2	-24878	Yes
cg08769073	-0.000516736	8.39e-05	7.26e-10	1.78e-07	0.000343788	----------------+--	-0.000777459	0.000162625	1.75e-06	58.6	0.0006849	11	12214804	MICAL2;MICAL2;MICAL2;MICAL2;MICAL2;MICAL2;MICAL2	MICAL2	-14467	Yes
cg13800240	-0.000395529	6.42e-05	7.27e-10	1.78e-07	0.000344357	-+--+----?------+--	-0.000408163	8.72e-05	2.88e-06	34.2	0.07754	6	169602172		THBS2	13702	Yes
cg19631651	-0.000524657	8.52e-05	7.28e-10	1.79e-07	0.000344926	-+--------------+--	-0.000604408	0.000128888	2.74e-06	49.3	0.008104	3	55005522	CACNA2D3	CACNA2D3	-43450	No
cg07230786	-0.000368499	5.98e-05	7.29e-10	1.79e-07	0.000345447	----+-----------+--	-0.000444946	9.82e-05	5.88e-06	51.7	0.004818	12	113335032	RPH3A;RPH3A	RPH3A	0	No
cg18396675	-0.000608244	9.88e-05	7.3e-10	1.79e-07	0.00034611	-+-------?------+--	-0.000745076	0.000181709	4.12e-05	61.9	0.0002747	17	56605391	SEPT4;SEPT4;SEPT4;SEPT4;SEPT4;SEPT4;SEPT4;SEPT4;SEPT4;SEPT4;SEPT4-AS1	SEPT4	0	No
cg25744476	-0.000342217	5.56e-05	7.32e-10	1.79e-07	0.000346726	---?-----?------+--	-0.000404438	7.77e-05	1.9e-07	38.2	0.05539	15	93129807		DQ590038	-152	No
cg16528305	-0.000271653	4.41e-05	7.36e-10	1.8e-07	0.000348811	-+-------?-----+++-	-0.000305792	6.36e-05	1.52e-06	40.3	0.03981	10	537817	DIP2C	DIP2C	-6713	Yes
cg08944347	-0.000326089	5.3e-05	7.38e-10	1.81e-07	0.000349712	-------?-?---------	-0.000346398	5.81e-05	2.56e-09	9.9	0.3385	7	76087149		DTX2	-3822	No
cg09985078	-0.000407678	6.62e-05	7.42e-10	1.82e-07	0.000351749	-++-------------+--	-0.000456955	9.7e-05	2.47e-06	42.7	0.02569	2	173843295	RAPGEF4;RAPGEF4;RAPGEF4;RAPGEF4;RAPGEF4	RAPGEF4	0	Yes
cg27384476	-0.000351443	5.71e-05	7.42e-10	1.82e-07	0.000351749	----------------+--	-0.000540261	0.000111908	1.38e-06	63.6	8.99e-05	11	76367177		LRRC32	1390	No
cg00217225	-0.000255504	4.15e-05	7.44e-10	1.82e-07	0.00035265	---------+----+-+--	-0.000323152	6.84e-05	2.28e-06	51.8	0.00475	4	153213645		FBXW7	28764	Yes
cg17781958	0.000667221	0.000108379	7.44e-10	1.82e-07	0.000352697	+-+---++--+++++++-+	0.000643023	0.000198468	0.00119558	65.6	3.41e-05	17	79428404	BAHCC1	BAHCC1	0	Yes
cg00379559	-0.000618594	0.000100485	7.46e-10	1.82e-07	0.00035336	--+-------------+--	-0.000799745	0.00017055	2.74e-06	55.1	0.002009	16	88564934	ZFPM1	ZFPM1	0	No
cg17118948	-0.000452022	7.34e-05	7.47e-10	1.82e-07	0.000354166	---?------------+--	-0.000523052	0.00010433	5.35e-07	39.4	0.04409	17	37350252	CACNB1;CACNB1;CACNB1	CACNB1	-116	Yes
cg06584433	-0.000361814	5.88e-05	7.48e-10	1.82e-07	0.000354213	-+--------------+--	-0.000384863	7.6e-05	4.04e-07	29.1	0.1147	10	124605905	CUZD1;CUZD1;FAM24B-CUZD1	FAM24B-CUZD1	-169	No
cg06468780	-0.000346676	5.63e-05	7.49e-10	1.82e-07	0.000354687	++--------------+--	-0.000399819	8.62e-05	3.52e-06	48.1	0.01041	21	31798236	KRTAP13-3	KRTAP13-3	-6	Yes
cg05603610	-0.000413259	6.71e-05	7.52e-10	1.83e-07	0.000356393	+-+----------+-----	-0.00043391	8.54e-05	3.8e-07	24.1	0.1649	16	88442845		ZNF469	-51033	No
cg12495975	-0.000268596	4.36e-05	7.54e-10	1.84e-07	0.000357104	++-----------------	-0.000307705	6.3e-05	1.05e-06	42.1	0.02831	6	166919189	RPS6KA2;RPS6KA2	RPS6KA2	3652	No
cg11386011	-0.000833153	0.000135382	7.55e-10	1.84e-07	0.000357862	+-+--------------+-	-0.000846762	0.000166155	3.47e-07	27.3	0.1319	6	32121156	PRRT1;PPT2;PPT2;PPT2-EGFL8;LOC100507547;LOC100507547;LOC100507547;LOC100507547;PPT2	PPT2	-72	Yes
cg27042983	-0.000477797	7.76e-05	7.55e-10	1.84e-07	0.000357815	+------------------	-0.000477797	7.76e-05	7.55e-10	0	0.6066	6	44063147		MRPL14	18225	No
cg23334264	-0.000397654	6.46e-05	7.56e-10	1.84e-07	0.000358289	++-------------++--	-0.000502284	0.000111136	6.2e-06	58	0.0008341	19	43922332	TEX101;TEX101	TEX101	0	Yes
cg10664162	-0.000371108	6.03e-05	7.57e-10	1.84e-07	0.000358905	--+?-----+------+--	-0.000371108	6.03e-05	7.57e-10	0	0.4984	10	676761	DIP2C	DIP2C	10850	Yes
cg13344757	-0.000412398	6.7e-05	7.58e-10	1.84e-07	0.000359331	---------+-----++--	-0.000470063	0.000107356	1.19e-05	54.2	0.00263	17	26904381	ALDOC	SPAG5	201	No
cg14220181	-0.000356763	5.8e-05	7.58e-10	1.84e-07	0.000359094	----------------+--	-0.000401444	8.38e-05	1.65e-06	41.8	0.02931	2	234891861	TRPM8	TRPM8	1444	No
cg20553016	-0.000272973	4.44e-05	7.61e-10	1.85e-07	0.000360753	--+------+----+-+--	-0.000375208	7.99e-05	2.64e-06	59.6	0.0004788	2	235950085	SH3BP4	SH3BP4	0	No
cg07579839	0.000294668	4.79e-05	7.62e-10	1.85e-07	0.000361084	++++--++++++++++--+	0.000296651	5.24e-05	1.53e-08	9.1	0.3439	4	2933748	MFSD10;MFSD10	MFSD10	-1461	No
cg26141385	-0.000407805	6.63e-05	7.63e-10	1.85e-07	0.000361653	---------+------+--	-0.000486906	0.000104253	3.01e-06	49.3	0.008161	11	2367313	CD81-AS1	BC019904	0	No
cg01644385	-0.000462867	7.52e-05	7.64e-10	1.85e-07	0.000361937	----------------+--	-0.000481004	8.1e-05	2.86e-09	7.6	0.3622	21	45930044	TSPEAR-AS1;TSPEAR;TSPEAR	TSPEAR	-7053	No
cg21897367	-0.000367835	5.98e-05	7.65e-10	1.85e-07	0.000362601	-+--------------+--	-0.000428236	9.68e-05	9.76e-06	54.9	0.002172	7	142759657	OR6W1P	OR6W1P	-277	Yes
cg03181966	-0.000414507	6.74e-05	7.68e-10	1.86e-07	0.000363785	-+--------------+--	-0.000531143	0.000122553	1.46e-05	59.3	0.0005324	2	106493892	NCK2;NCK2;NCK2	NCK2	0	No
cg14150115	0.000881648	0.000143323	7.68e-10	1.86e-07	0.000363738	+++++++++?+++++++++	0.000890592	0.000152875	5.69e-09	9	0.3467	13	30963379		LINC00426	-15343	No
cg08839164	-0.000202004	3.28e-05	7.69e-10	1.86e-07	0.000364259	+---------------+--	-0.000218285	4.04e-05	6.47e-08	20.6	0.2032	2	129494877		AK311291	-127301	Yes
cg13218831	-0.000278679	4.53e-05	7.69e-10	1.86e-07	0.000364212	+++------+---------	-0.000293931	6.6e-05	8.42e-06	43.7	0.02208	10	11382657	CELF2-AS1	CELF2	3985	Yes
cg13585675	-0.000507356	8.25e-05	7.69e-10	1.86e-07	0.000364354	----------------+--	-0.000559433	0.000112091	6.01e-07	37.8	0.04901	7	98250025	NPTX2	NPTX2	0	Yes
cg15367150	-0.000310808	5.05e-05	7.7e-10	1.86e-07	0.000364875	-------------+--+--	-0.000328165	6.46e-05	3.84e-07	25.3	0.1521	2	239046275	KLHL30	KLHL30	-1087	No
cg02023548	-0.000452126	7.35e-05	7.71e-10	1.86e-07	0.00036516	-+-----------------	-0.000496376	9.49e-05	1.7e-07	26.7	0.138	11	68748461	MRGPRD	MRGPRD	-6	No
cg06038367	0.000686702	0.00011165	7.72e-10	1.86e-07	0.000366013	+++++++++-++++++-++	0.000686702	0.00011165	7.72e-10	0	0.6447	16	30198370	CORO1A;CORO1A;CORO1A;CORO1A	LOC613038	0	No
cg02802374	-0.000393125	6.39e-05	7.74e-10	1.86e-07	0.000366629	---?-----+------+--	-0.000393375	6.4e-05	8.06e-10	0.1	0.4528	17	26574271	PPY2P	PPY2P	-198	No
cg23095451	-0.000411296	6.69e-05	7.75e-10	1.87e-07	0.000367292	-+-----------------	-0.000575968	0.000111614	2.47e-07	53.5	0.003101	4	83437412	TMEM150C	TMEM150C	0	No
cg16502826	-0.00050698	8.24e-05	7.76e-10	1.87e-07	0.000367482	--+------+------+--	-0.00051382	9.34e-05	3.76e-08	15.5	0.2646	1	970237	AGRN;AGRN	AGRN	0	No
cg00082729	-0.000514061	8.36e-05	7.78e-10	1.87e-07	0.000368619	-+-?--?--??----?+--	-0.000610492	0.00014152	1.6e-05	55.2	0.006472	4	54630659		PDGFRA	-111977	Yes
cg25933104	-0.000401668	6.53e-05	7.78e-10	1.87e-07	0.000368761	---?--?------------	-0.000427031	8.05e-05	1.14e-07	22	0.1977	11	72298299	PDE2A;PDE2A;PDE2A;PDE2A	PDE2A	0	No
cg26694724	-0.00028723	4.67e-05	7.78e-10	1.87e-07	0.000368477	++--------------+--	-0.000312244	6.14e-05	3.7e-07	29.7	0.1092	7	1992028	MAD1L1;MAD1L1;MAD1L1;MAD1L1;MAD1L1	MAD1L1	-11843	No
cg27185298	-0.000420945	6.85e-05	7.79e-10	1.87e-07	0.000368998	-------------------	-0.000540414	9.64e-05	2.05e-08	36.1	0.05955	6	30885205	VARS2;VARS2;VARS2	VARS2	0	Yes
cg00526069	-0.000267137	4.34e-05	7.8e-10	1.87e-07	0.000369661	--+-------------+--	-0.000292451	5.52e-05	1.19e-07	26.6	0.1383	6	164436319		AK093114	240662	Yes
cg15664323	-0.000506993	8.25e-05	7.81e-10	1.87e-07	0.000370277	-+-?------------+--	-0.000658577	0.000137326	1.62e-06	55.2	0.002475	6	4427110	MIR7641-2	KU-MEL-3	-183735	Yes
cg17043222	-0.000372554	6.06e-05	7.81e-10	1.87e-07	0.000370183	++-?------------+?-	-0.000418225	9.43e-05	9.14e-06	50.1	0.00981	6	32732806	HLA-DQB2;HLA-DQB2	HLA-DQB2	-1476	Yes
cg25714306	-0.000578574	9.41e-05	7.81e-10	1.87e-07	0.000369898	-+-?------------+--	-0.000860163	0.000193268	8.56e-06	63.3	0.0001565	4	1656736	FAM53A;FAM53A;FAM53A	FAM53A	0	No
cg09136129	-0.000421852	6.86e-05	7.84e-10	1.88e-07	0.000371462	--+------?---------	-0.000457334	9.83e-05	3.26e-06	40.3	0.03951	11	116692084	APOA4	APOA4	-667	No
cg11828251	-0.00034431	5.6e-05	7.84e-10	1.88e-07	0.00037132	---------+----+-+--	-0.000411226	8.56e-05	1.54e-06	45.7	0.01608	1	110715664	SLC6A17	SLC6A17	-19463	No
cg06493781	-0.000455593	7.41e-05	7.85e-10	1.88e-07	0.000371888	++--------------+--	-0.000511625	9.69e-05	1.28e-07	31.6	0.09259	18	8785491	MTCL1	MTCL1	-1810	No
cg26068527	-0.000303789	4.94e-05	7.87e-10	1.88e-07	0.000372836	----------------+--	-0.000324581	6.21e-05	1.72e-07	24.8	0.1572	17	79100287	MIR657;MIR338;AATK;AATK	AATK	532	No
cg26398024	-0.000189428	3.08e-05	7.87e-10	1.88e-07	0.000373026	+------------------	-0.00025432	4.79e-05	1.07e-07	39.3	0.04101	14	103378143		TRAF3	306	No
cg20380468	0.00108128	0.000175895	7.88e-10	1.88e-07	0.0003735	+-++++++++++++++-++	0.00108128	0.000175895	7.88e-10	0	0.5799	5	39203057	FYB;FYB;FYB	FYB	72	No
cg07145229	-0.000309617	5.04e-05	7.89e-10	1.88e-07	0.000373642	-+-------?------+--	-0.000408826	8.7e-05	2.58e-06	57.6	0.001248	8	99422528		KCNS2	-16721	Yes
cg16727416	-0.000510968	8.31e-05	7.89e-10	1.88e-07	0.000373879	----------------+--	-0.000616702	0.000126005	9.87e-07	43.9	0.02153	14	102974979	ANKRD9;ANKRD9	ANKRD9	175	No
cg06045968	-0.000417402	6.79e-05	7.9e-10	1.88e-07	0.000374116	-+--------------+--	-0.000502906	0.000100984	6.36e-07	44.4	0.01995	3	119273355	CD80	CD80	0	Yes
cg13508136	-0.00053442	8.69e-05	7.9e-10	1.88e-07	0.000374258	---?------------+--	-0.000758225	0.00017129	9.58e-06	64.1	0.0001068	11	2118816		IGF2	31525	No
cg19305938	-0.000259221	4.22e-05	7.9e-10	1.88e-07	0.00037421	-+--------------+--	-0.00029727	5.68e-05	1.69e-07	31.3	0.09517	8	28363767	MIR4288;FZD3;FZD3	FZD3	-1068	Yes
cg19839281	-0.000454445	7.39e-05	7.91e-10	1.89e-07	0.000375016	---------+------+--	-0.000530117	0.000111495	1.99e-06	46.8	0.01309	2	238362492		MLPH	-32560	Yes
cg24032445	-0.000464158	7.55e-05	7.91e-10	1.89e-07	0.000374874	----------------+--	-0.000536144	0.000106233	4.49e-07	38.7	0.04395	6	31106235	PSORS1C1;PSORS1C2;PSORS1C1	PSORS1C2	892	Yes
cg13186590	-0.000225138	3.66e-05	7.97e-10	1.9e-07	0.000377812	---------?---------	-0.000234163	4.04e-05	7e-09	10.9	0.3235	4	5928013		MIR378D1	-2958	Yes
cg06946901	-0.000284038	4.62e-05	8e-10	1.9e-07	0.000379281	----------------+--	-0.000353669	7.06e-05	5.47e-07	45	0.01808	8	142349853	LINC01300	LINC01300	-794	Yes
cg23275258	-0.000280467	4.56e-05	8e-10	1.9e-07	0.000379091	----------------+--	-0.00031563	5.62e-05	1.92e-08	19.8	0.2131	19	17569896	NXNL1	NXNL1	1829	No
cg11378979	-0.000332243	5.41e-05	8.01e-10	1.9e-07	0.000379328	----------------+--	-0.000406137	8.3e-05	9.85e-07	41.4	0.03109	2	219249918	SLC11A1	SLC11A1	-1439	No
cg10125882	-0.000382337	6.22e-05	8.02e-10	1.91e-07	0.000380134	-+-------?------+--	-0.0005418	0.000115699	2.83e-06	59.8	0.0006036	10	82024011		MAT1A	7564	Yes
cg00820056	-0.00053974	8.78e-05	8.03e-10	1.91e-07	0.000380418	---?-----+------+--	-0.000605784	0.000147106	3.82e-05	55.9	0.002073	8	144265337		LY6H	-23284	No
cg15593965	-0.000218421	3.55e-05	8.03e-10	1.91e-07	0.00038056	--+----------------	-0.000283759	5.43e-05	1.74e-07	43.7	0.02211	8	145844703	ARHGAP39	ARHGAP39	-5815	Yes
cg24493649	-0.000373666	6.08e-05	8.03e-10	1.91e-07	0.000380702	-++-+----?------+--	-0.000492174	0.000109719	7.27e-06	53.2	0.004194	6	31847922	SLC44A4;SLC44A4;EHMT2;EHMT2;EHMT2	EHMT2	0	Yes
[truncated: 7,047 more rows]

## Sheet: Table S4
Table S4. Meta-analysis results for the association between maternal pre-pregnancy BMI and offspring DNA methylation at birth [adjusted for estimated cell counts]
* cohort order: ALSPAC, CBC_hispanic, CBC_white, CHAMACOS, EARLI, GECKO, GEN3G, GENR, GOYA, IOW, MEDALL, MOBA1, MOBA2, MOBA3, NFCS, NEST, NHBCS, RICHS, VIVA
CpG	Coefficient (fixed effects model)	Standard error (fixed effects model)	P-value (fixed effects model)	FDR-corrected P-value (fixed effects model)	Bonferroni-adjusted P-value (fixed effects model)	Direction of effect in each cohort*	Coefficient (random effects model)	Standard error (random effects model)	P-value (random effects model)	I-squared	Heterogeneity P-value	Chromosome	Genomic coordinates	Gene (Illumina annotation)	Nearest gene	Distance to nearest gene (bp)	Probe appears on Naeem et al. list?
cg12009398	-0.00100661	0.000134023	5.879e-14	2.78585e-08	2.78585e-08	---------+---+-----	-0.00103707	0.000154144	1.72103e-11	16	0.2585	7	158854856	VIPR2	VIPR2	0	Yes
cg09285795	-0.000770703	0.000112022	5.988e-12	1.41875e-06	2.8375e-06	-------------+-----	-0.000783158	0.000128225	1.01099e-09	18.2	0.2317	13	112761581	LINC00403;LINC00403	AK055145	-782	No
cg23080818	-0.000697763	0.000104008	1.963e-11	2.86214e-06	9.30195e-06	---------?---+-++--	-0.000715527	0.000158255	6.14409e-06	50.4	0.007753	2	161504905		RBMS1	-154587	Yes
cg25213362	-0.00058907	8.82058e-05	2.416e-11	2.86214e-06	1.14486e-05	--+-+----+---+-++--	-0.000592098	0.000144245	4.04651e-05	56.4	0.001403	12	51236634	TMPRSS12	TMPRSS12	-66	Yes
cg17782974	0.0008154	0.000124856	6.545e-11	5.63661e-06	3.10144e-05	++-+++++++++++++-++	0.0008154	0.000124856	6.54461e-11	0	0.5976	10	104406990	TRIM8	TRIM8	0	No
cg05086444	-0.000816789	0.000125318	7.137e-11	5.63661e-06	3.38197e-05	-+++-----?---+-----	-0.000816789	0.000125318	7.13717e-11	0	0.6762	7	158854447	VIPR2;VIPR2;VIPR2;VIPR2	VIPR2	0	Yes
cg03258665	-0.000567718	8.77814e-05	9.97e-11	5.91382e-06	4.72442e-05	-------------+--+--	-0.000595016	0.000116073	2.95622e-07	33.4	0.07872	1	16472461	EPHA2	EPHA2	0	Yes
cg20065216	-0.000602785	9.32067e-05	9.984e-11	5.91382e-06	4.73106e-05	----?-??-??--?-?+--	-0.00059363	0.000105164	1.65349e-08	13.5	0.3119	12	12625652		DUSP16	563	Yes
cg26434090	-0.000697036	0.000109912	2.271e-10	1.11737e-05	0.000107615	+----+-------+-----	-0.000700084	0.000121952	9.43174e-09	13.7	0.2867	11	117665395	DSCAML1	DSCAML1	0	No
cg18268562	-0.000650962	0.00010274	2.358e-10	1.11737e-05	0.000111737	---?--+------+-+---	-0.000647143	0.000122201	1.18534e-07	20.2	0.2128	11	118842392	FOXR1	FOXR1	-24	No
cg00285394	-0.000895687	0.000141787	2.665e-10	1.14804e-05	0.000126285	---?-----+------+-+	-0.000902532	0.00018386	9.1632e-07	33.8	0.08068	8	126011954	SQLE	SQLE	1235	No
cg27179375	-0.00107231	0.000171074	3.654e-10	1.44292e-05	0.00017315	---+?-??-??--?--+--	-0.00107503	0.000333352	0.00126014	68	0.0001855	22	22987126	POM121L1P;GGTLC2	POM121L1P	-114	Yes
cg05586134	-0.000332003	5.32552e-05	4.541e-10	1.65524e-05	0.000215182	---------?---+--+--	-0.000359471	7.01617e-05	2.99983e-07	27.1	0.1388	6	42892994	PTCRA	PTCRA	442	No
cg07357021	-0.000282418	4.59115e-05	7.683e-10	2.4821e-05	0.00036407	+--------?---+--+--	-0.000282418	4.59115e-05	7.68259e-10	0	0.638	3	64084951	PRICKLE2-AS1;PRICKLE2	PRICKLE2	0	No
cg21778193	-0.000875157	0.000142353	7.857e-10	2.4821e-05	0.000372315	-------------+-----	-0.000875157	0.000142353	7.8571e-10	0	0.4884	1	1098070		MIR200B	-4413	No
cg04836151	0.000703238	0.000115037	9.769e-10	2.89324e-05	0.000462918	+++++++++-++++++-++	0.000703238	0.000115037	9.76887e-10	0	0.9895	8	144213766		LY6H	25564	Yes
cg09243648	-0.000599955	9.85164e-05	1.13e-09	3.10118e-05	0.000535466	-+-----------+--+--	-0.000631888	0.000172046	0.000239914	58.3	0.0007688	17	45944464		BC031827	1908	Yes
cg07822775	-0.000343804	5.65165e-05	1.178e-09	3.10118e-05	0.000558212	----+----?------+--	-0.000367609	8.48641e-05	1.47938e-05	47.1	0.01446	15	101948657	PCSK6;PCSK6;PCSK6;PCSK6;PCSK6;PCSK6;PCSK6	PCSK6	0	Yes
cg14906690	-0.000706079	0.000116757	1.472e-09	3.6712e-05	0.000697528	-------+-----+-++--	-0.000735171	0.000166544	1.01349e-05	43.1	0.02444	10	76573506		KAT6B	-12872	No
cg05309280	-0.000607312	0.000100619	1.582e-09	3.74826e-05	0.000749653	----+---++-----++--	-0.00061629	0.000123315	5.8016e-07	23.5	0.1712	2	171785085	GORASP2	GORASP2	50	No
cg10635092	-0.000711351	0.00011905	2.298e-09	5.08065e-05	0.00108894	+-----?------+-----	-0.000784918	0.000184394	2.07422e-05	51.3	0.006329	4	2367091	ZFYVE28;ZFYVE28;ZFYVE28;ZFYVE28;ZFYVE28;ZFYVE28	ZFYVE28	-487	No
cg13403462	-0.00137527	0.000230332	2.361e-09	5.08065e-05	0.00111879	----+----?---+-----	-0.00156692	0.000306529	3.19083e-07	32.6	0.08948	20	32256071	ACTL10;ACTL10;NECAB3;NECAB3	NECAB3	-260	No
cg10187674	-0.000321178	5.38555e-05	2.466e-09	5.08065e-05	0.00116855	---++--------+-++--	-0.000320162	5.70434e-05	1.99317e-08	4.4	0.4021	17	67323922	ABCA5	ABCA5	-599	No
cg19762797	-0.000212762	3.58433e-05	2.922e-09	5.76929e-05	0.00138463	-++-------------+--	-0.000241839	5.78912e-05	2.94759e-05	49.8	0.007352	3	194782764		XXYLT1	6248	Yes
cg09230763	-0.000603809	0.000101878	3.089e-09	5.85506e-05	0.00146377	+------------+-++--	-0.000627301	0.000134495	3.09966e-06	33.8	0.07535	1	27683351	MAP3K6;MAP3K6	MAP3K6	1295	No
cg18156417	-0.000281639	4.76886e-05	3.509e-09	6.39534e-05	0.00166279	+---?-??-??--+-----	-0.000307519	8.03592e-05	0.000129818	53.8	0.008689	19	4099405	MAP2K2;MAP2K2	MAP2K2	0	Yes
cg26220185	-0.000405983	6.88351e-05	3.681e-09	6.46035e-05	0.00174429	-++-----+-------+--	-0.000401023	9.30214e-05	1.62459e-05	35.3	0.06477	7	1894574	MAD1L1;MAD1L1;MAD1L1;MAD1L1;MAD1L1;MAD1L1	MAD1L1	5007	Yes
cg13540311	-0.000245637	4.17221e-05	3.922e-09	6.63748e-05	0.00185849	+--------?-----++--	-0.000245637	4.17221e-05	3.92197e-09	0	0.4773	17	75478338	SEPT9;SEPT9;SEPT9;SEPT9;SEPT9;SEPT9;SEPT9	SEPT9	0	No
cg16877087	-0.000561842	9.5898e-05	4.664e-09	7.62104e-05	0.0022101	-----+++-+---+-++--	-0.000517475	0.000156106	0.000916751	58.4	0.0007283	2	161504834		RBMS1	-154516	Yes
cg20594982	-0.000995434	0.000170405	5.171e-09	7.88912e-05	0.00245035	---------?-+-+-----	-0.00104152	0.000199907	1.88796e-07	21.3	0.2004	1	976707	AGRN;AGRN	AGRN	0	No
cg14660676	-0.00104898	0.000179607	5.206e-09	7.88912e-05	0.00246694	?+-----------+-----	-0.00107201	0.000216282	7.17558e-07	24.9	0.1617	8	126012434	SQLE	SQLE	1715	No
cg09723488	-0.000340894	5.84237e-05	5.384e-09	7.88912e-05	0.00255128	+-------+----+--+--	-0.000345842	7.98976e-05	1.50084e-05	34	0.07402	9	124987896	LHX6;LHX6;LHX6;LHX6	LHX6	1969	Yes
cg13176454	-0.000199879	3.42758e-05	5.494e-09	7.88912e-05	0.00260341	+++----------+-++--	-0.000201623	4.2584e-05	2.19363e-06	23.9	0.1671	8	134462547		ST3GAL1	4543	No
cg14030674	-0.000550047	9.45507e-05	5.974e-09	8.32607e-05	0.00283086	+-------+?---+--+--	-0.000602406	0.000138149	1.29742e-05	42.3	0.03051	8	41654557	ANK1;ANK1;ANK1;ANK1;ANK1	ANK1	583	No
cg27102629	-0.000668142	0.000115548	7.365e-09	9.72211e-05	0.00349001	---------+---+-++--	-0.000687673	0.000163627	2.63757e-05	41.1	0.0325	10	76573155		KAT6B	-13223	Yes
cg06399427	-0.000476078	8.23393e-05	7.386e-09	9.72211e-05	0.00349996	------+?-+---+-++--	-0.000510468	0.000129523	8.10964e-05	54.3	0.003123	2	161504772		RBMS1	-154454	Yes
cg01979489	-0.000324306	5.63288e-05	8.543e-09	0.000109411	0.00404822	---------?---++-+--	-0.000407798	9.59318e-05	2.12898e-05	56.7	0.001622	16	332603	ARHGDIG;PDIA2	PDIA2	-11	Yes
cg05837990	-0.00139702	0.000243113	9.118e-09	0.000113545	0.00432069	----?-??--?--+-----	-0.00140553	0.000294282	1.78687e-06	24.4	0.1847	7	105596483		CDHR3	-7173	Yes
cg07719898	0.000643838	0.000112124	9.345e-09	0.000113545	0.00442826	++--+++++?+++++++?+	0.000643838	0.000112124	9.3452e-09	0	0.5663	1	200274728		LINC00862	36943	No
cg21241902	-0.000486651	8.48895e-05	9.881e-09	0.000117056	0.00468225	----+-----+--+-+---	-0.000506423	0.000131459	0.000116994	52.1	0.004356	9	140348014	NELF;NELF;NELF;NELF	NSMF	1145	Yes
cg00729699	-0.000551739	9.63631e-05	1.03e-08	0.000119044	0.0048808	---+-----------++--	-0.000592343	0.000141231	2.7389e-05	44.8	0.01874	8	21918075	DMTN;DMTN;DMTN;DMTN;DMTN;DMTN;DMTN;DMTN	DMTN	1390	No
cg03719642	-0.000682766	0.00011937	1.067e-08	0.000120384	0.00505613	-------------+-+--+	-0.000676933	0.000161318	2.71351e-05	37.6	0.05	20	62570072		UCKL1	1109	No
cg18144647	-0.00052152	9.12794e-05	1.107e-08	0.000121992	0.00524567	-----+--+-------+--	-0.000619767	0.000152734	4.95359e-05	58.7	0.0006617	8	41113257		SFRP1	6218	No
cg21814615	-0.000363697	6.41457e-05	1.429e-08	0.0001529	0.00677152	----?-??-??--?--+--	-0.000369959	7.00297e-05	1.27159e-07	10.2	0.3428	12	123076854	KNTC1	KNTC1	27969	Yes
cg14528056	0.000514297	9.07504e-05	1.452e-08	0.0001529	0.00688051	+++---+++-++++++-++	0.000494468	0.000138547	0.000358419	47.9	0.0108	1	155194782	GBAP1	GBAP1	0	No
cg09294084	0.000759107	0.000134133	1.519e-08	0.00015328	0.00719799	+++-+++++++++++++++	0.000886288	0.000213688	3.36004e-05	57.1	0.001121	13	113646732	MCF2L	MCF2L	-9295	Yes
cg22820188	-0.000437613	7.73865e-05	1.559e-08	0.00015328	0.00738754	-----+-------+--+--	-0.000449357	0.000101872	1.02891e-05	33.2	0.08032	1	156086004	LMNA;LMNA;LMNA;LMNA;LMNA	LMNA	1501	No
cg08289937	-0.000251032	4.43927e-05	1.56e-08	0.00015328	0.00739228	----+--------+-----	-0.000251032	4.43927e-05	1.56019e-08	0	0.5635	14	53487123		DDHD1	16334	Yes
cg21186778	-0.000363483	6.43088e-05	1.585e-08	0.00015328	0.00751074	+-+------------++--	-0.000387597	9.43517e-05	3.99086e-05	39.5	0.04007	9	4855519	RCL1;RCL1;RCL1;RCL1	RCL1	-4934	No
cg17514558	-0.000646138	0.000114495	1.667e-08	0.000157986	0.00789931	--+--+----+--+--+--	-0.000646138	0.000114495	1.66733e-08	0	0.7031	5	140621375	PCDHB19P	PCDHB19P	1687	No
cg15240102	-0.000399562	7.09651e-05	1.798e-08	0.00016706	0.00852007	-+----+?-?------+--	-0.00044919	0.000123792	0.000284976	56.9	0.002022	8	1311483		LOC286083	-60656	No
cg21026022	-0.000995395	0.000176989	1.865e-08	0.000169953	0.00883756	---------?---+---?-	-0.00102087	0.000225458	5.95489e-06	31.5	0.1041	18	21719568	CABYR;CABYR;CABYR;CABYR;CABYR;CABYR;CABYR	CABYR	121	Yes
cg00052684	-0.000746038	0.00013315	2.107e-08	0.000188383	0.00998431	---?+------------?+	-0.000775553	0.000170773	5.58737e-06	31.2	0.1075	6	35694245	FKBP5	FKBP5	293	Yes
cg18995031	-0.000284425	5.09087e-05	2.311e-08	0.00020002	0.010951	--------+-------+--	-0.000287674	5.27531e-05	4.94657e-08	2.7	0.4238	13	114780876	RASA3	RASA3	1836	Yes
cg04027757	-0.000644857	0.000115448	2.328e-08	0.00020002	0.0110316	+--+?-??--?--?+-+--	-0.000662843	0.000216535	0.002205	66.7	0.0001974	22	22987124	POM121L1P;GGTLC2	POM121L1P	-112	Yes
cg01963618	-0.000351185	6.293e-05	2.397e-08	0.00020002	0.0113585	----+----+---------	-0.000351753	6.76166e-05	1.96974e-07	8.3	0.3546	6	1102332	LOC285768;LOC285768	LINC01622	-765	No
cg21445553	-0.000949616	0.000170185	2.406e-08	0.00020002	0.0114012	---+?-??-+?-----+--	-0.000891729	0.00029438	0.00245225	60.1	0.001435	20	23969237	GGTLC1	GGTLC1	179	Yes
cg05976575	-0.000320591	5.75145e-05	2.488e-08	0.000202717	0.0117897	----+--------------	-0.000334197	6.57375e-05	3.69951e-07	14.7	0.2746	16	66613582	CMTM2	CMTM2	232	Yes
cg13758186	-0.000388647	6.97548e-05	2.524e-08	0.000202717	0.0119603	+--------------++--	-0.000438456	9.76907e-05	7.18249e-06	37.3	0.05197	2	101959136		CREG2	5679	Yes
cg20710902	-0.000274101	4.94022e-05	2.884e-08	0.000227771	0.0136662	-+--------------+--	-0.000286033	5.87034e-05	1.10188e-06	17.3	0.2425	2	111440239		DQ594093	-3431	Yes
cg03046925	-0.000280012	5.05192e-05	2.979e-08	0.000231417	0.0141164	---------+------+--	-0.000293428	5.63766e-05	1.94213e-07	8.7	0.3492	6	30132133	TRIM15	TRIM15	1151	Yes
cg18330571	-0.000368046	6.65198e-05	3.15e-08	0.000240753	0.0149267	+-+------------+---	-0.000377521	8.89891e-05	2.21208e-05	30.9	0.09863	10	131694856	EBF3	EBF3	-53218	No
cg11156132	-0.000321209	5.81718e-05	3.357e-08	0.000252502	0.0159076	---------?---+-++--	-0.000362828	8.78443e-05	3.62205e-05	39.5	0.04393	3	53233269		PRKCD	6536	Yes
cg23039250	-0.000573391	0.000103962	3.48e-08	0.000257664	0.0164905	----+-+------+-----	-0.000620271	0.000141718	1.20442e-05	38.6	0.04454	1	223308238	TLR5	TLR5	-32	No
cg18499001	-0.000212058	3.853e-05	3.719e-08	0.000271123	0.017623	---------+---+--+--	-0.00022333	5.51051e-05	5.06097e-05	40.8	0.03374	2	42068506		Y_RNA	15904	No
cg05113927	-0.000610255	0.000111006	3.852e-08	0.000273073	0.0182532	--+-----++---------	-0.000618805	0.000128241	1.39768e-06	17.5	0.2404	2	27531244	UCN	UCN	-114	No
cg22670329	-0.000415561	7.55963e-05	3.861e-08	0.000273073	0.0182959	-------------+-++--	-0.000404409	9.09173e-05	8.66339e-06	20.1	0.2097	4	74702075	CXCL6	CXCL6	-197	No
cg15913725	-0.00023652	4.32263e-05	4.458e-08	0.00031066	0.0211249	-------------+-+---	-0.000237192	4.80548e-05	7.9802e-07	12.9	0.2966	2	3286479	TSSC1	TSSC1	0	Yes
cg00488692	-0.000367953	6.73982e-05	4.778e-08	0.000320582	0.0226412	----+++------+-+++-	-0.000355348	0.000100481	0.000405514	43.5	0.02269	2	174877566		SP3	-47136	No
cg01881287	-0.000721723	0.000132255	4.841e-08	0.000320582	0.0229398	---+---------+-----	-0.000827259	0.000211372	9.08731e-05	54.9	0.002157	7	105223849		EFCAB10	-1873	No
cg05336956	-0.000559338	0.0001025	4.843e-08	0.000320582	0.0229492	--+----------------	-0.000559338	0.0001025	4.84295e-08	0	0.6607	1	1098001		MIR200B	-4482	Yes
cg26243740	0.00094581	0.000173353	4.871e-08	0.000320582	0.0230819	?++?+?+++++++++?+?+	0.00094581	0.000173353	4.87081e-08	0	0.6238	8	42012513	AP3M2;AP3M2	AP3M2	380	Yes
cg05635274	-0.000481842	8.83619e-05	4.951e-08	0.000321384	0.023461	--+----------+++---	-0.000643067	0.000178809	0.000322671	69.3	3.357e-06	16	2866901	PRSS21;PRSS21;PRSS21;PRSS21;PRSS21	PRSS21	-262	Yes
cg00466136	-0.000775538	0.000142303	5.04e-08	0.00032274	0.0238827	---++--------+--+--	-0.000815361	0.000179004	5.23888e-06	29.5	0.111	11	131561778	NTM	NTM	-151017	No
cg03221837	-0.000422214	7.75517e-05	5.201e-08	0.000326717	0.0246457	-----+---?------+--	-0.000447554	9.98598e-05	7.40094e-06	29.9	0.1126	16	54619969		IRX3	-299591	Yes
cg27379407	-0.000683277	0.000125534	5.24e-08	0.000326717	0.0248305	---??-??--?--?+-+--	-0.000722583	0.000243728	0.00302973	67.1	0.0002743	22	22987059	GGTLC2;POM121L1P	POM121L1P	-47	Yes
cg13557773	-0.000952692	0.000175227	5.422e-08	0.000333674	0.0256929	-----++--?+--+-----	-0.000952567	0.000182865	1.89739e-07	5.6	0.3886	13	114814114	RASA3	RASA3	-12445	Yes
cg14434213	-0.000783396	0.000144605	6.044e-08	0.000356123	0.0286403	-------------+---+-	-0.000783396	0.000144605	6.04404e-08	0	0.7538	8	38508780		RNF5P1	-50005	No
cg19627238	0.000707444	0.000130687	6.189e-08	0.000356123	0.0293274	++--++-?++++++++++-	0.000680184	0.000177186	0.000123632	38.7	0.0482	7	63641030		ZNF735	-26550	No
cg05659486	-0.000410455	7.5838e-05	6.223e-08	0.000356123	0.0294886	---------------++--	-0.000410455	7.5838e-05	6.22332e-08	0	0.4957	6	53792689		AK056584	-2154	No
cg22545168	-0.000348734	6.44667e-05	6.32e-08	0.000356123	0.0299482	+-------+-------+--	-0.0003825	8.63756e-05	9.4964e-06	32.3	0.08717	19	54866514	LAIR1;LAIR1;LAIR1;LAIR1;LAIR1;LAIR1;LAIR1;LAIR1	LAIR1	0	No
cg15029475	-0.000487546	9.01289e-05	6.323e-08	0.000356123	0.0299624	--+-----+?------+--	-0.000544927	0.000151335	0.000317236	57.6	0.001239	5	3028202		C5orf38	272691	Yes
cg23749005	-0.000895037	0.00016547	6.336e-08	0.000356123	0.030024	---?--??--?----?++-	-0.000895037	0.00016547	6.33555e-08	0	0.6035	7	158362339	PTPRN2;PTPRN2;PTPRN2;PTPRN2	PTPRN2	0	Yes
cg23111106	-0.000316473	5.85088e-05	6.339e-08	0.000356123	0.0300382	+---------------+--	-0.000339746	6.66205e-05	3.40149e-07	12.4	0.3031	5	38772401	OSMR-AS1	AK126213	47402	No
cg21937867	-0.000288477	5.33466e-05	6.388e-08	0.000356123	0.0302704	++-----+-?+--+--+--	-0.000284683	6.48563e-05	1.13643e-05	23.1	0.1802	17	74536062	PRCD;PRCD	PRCD	-58	Yes
cg04972348	-0.0008611	0.000159463	6.664e-08	0.000367189	0.0315783	--+----------+-----	-0.000864828	0.000162071	9.49583e-08	2.1	0.4308	1	1100035		MIR200B	-2448	Yes
cg05881436	-0.000278321	5.15865e-05	6.844e-08	0.000372773	0.0324313	-----+---?---+-----	-0.000312491	6.60874e-05	2.26245e-06	27.4	0.1359	14	62331619		SNAPC1	68473	Yes
cg10372770	-0.00087567	0.000162687	7.344e-08	0.000395461	0.0348006	-+-+---------+--+--	-0.000881049	0.00019172	4.31734e-06	21.1	0.1984	19	12377156		ZNF44	5468	No
cg12737392	-0.000690378	0.000128407	7.595e-08	0.000403153	0.03599	--------+----+-+--+	-0.000767506	0.000187675	4.3222e-05	43.4	0.02321	8	140945843	TRAPPC9;TRAPPC9	TRAPPC9	0	No
cg23166970	-0.000128547	2.39155e-05	7.657e-08	0.000403153	0.0362838	---+-----+---+----+	-0.000128547	2.39155e-05	7.65703e-08	0	0.9078	3	182817578	MCCC1;MCCC1;MCCC1;MCCC1	MCCC1	-213	No
cg00534274	-0.000608949	0.000113364	7.804e-08	0.000406377	0.0369803	+-----+--------++--	-0.000662146	0.000206134	0.00131716	64.6	5.746e-05	4	139163341	SLC7A11;SLC7A11	SLC7A11	162	Yes
cg00255889	-0.00070154	0.000130827	8.216e-08	0.000421994	0.0389327	--+------?---+--+--	-0.00070154	0.000130827	8.21552e-08	0	0.9614	13	26586288	ATP8A2	ATP8A2	0	No
cg08407524	-0.000232599	4.33881e-05	8.282e-08	0.000421994	0.0392454	+++-------------+--	-0.000265275	6.97648e-05	0.000143288	45.6	0.01617	5	108007413		LINC01023	-58217	No
cg06424894	-0.000726699	0.000135615	8.389e-08	0.000422898	0.0397525	+--+---------+-++-+	-0.000775045	0.000240366	0.0012622	63.7	8.828e-05	15	45314789	SORD;SORD	SORD	-512	No
cg01428678	-0.000184802	3.45283e-05	8.69e-08	0.000433461	0.0411788	---+-----?------+--	-0.000179674	4.05887e-05	9.56889e-06	14.8	0.2763	14	66974051	GPHN;GPHN	GPHN	-73	No
cg26284544	-0.000764296	0.000142856	8.791e-08	0.000433931	0.0416574	---------?---------	-0.000764296	0.000142856	8.79073e-08	0	0.7196	19	7983877	TGFBR3L;SNAPC2	TGFBR3L	0	No
cg05407909	-0.00052911	9.89371e-05	8.896e-08	0.000434587	0.0421549	---+-----++--------	-0.000529633	0.000143772	0.00022975	46.5	0.01397	12	131303016	STX2;STX2	STX2	0	Yes
cg12155036	-0.000648845	0.000121374	9.001e-08	0.00043523	0.0426525	-----+--+----+--++-	-0.000613123	0.00019108	0.00133328	52.8	0.003743	3	194015171		LINC00887	2252	No
cg25432807	-0.000534569	0.000100115	9.318e-08	0.000446007	0.0441546	---+?-??-??--?+-+--	-0.000573249	0.000208038	0.00586028	70.6	5.185e-05	22	22987072	GGTLC2;POM121L1P	POM121L1P	-60	Yes
cg25521481	-0.000534129	0.000100197	9.779e-08	0.000463392	0.0463392	------+--+-----++--	-0.000539439	0.000142326	0.000150551	44.3	0.02009	6	43214396	TTBK1	TTBK1	0	No
cg03049863	-0.000517023	9.71002e-05	1.012e-07	0.000468852	0.047955	---++----?---+-+-+-	-0.000557437	0.000140744	7.47457e-05	29.6	0.1151	19	38794635	YIF1B;YIF1B;YIF1B;YIF1B;YIF1B;YIF1B;C19orf33	YIF1B	-168	No
cg25185429	-0.000179367	3.36912e-05	1.016e-07	0.000468852	0.0481446	---------+---+-++--	-0.000192776	4.27598e-05	6.53383e-06	22.6	0.1812	3	4739461	ITPR1;ITPR1;ITPR1	ITPR1	51416	No
cg01517690	-0.000552343	0.000103777	1.024e-07	0.000468852	0.0485237	----?-??--?--?--+--	-0.000617022	0.000141616	1.31852e-05	32.9	0.1123	2	187867878		ZSWIM2	-153981	Yes
cg07510230	0.000650828	0.000122299	1.029e-07	0.000468852	0.0487606	+++++?+++++++++++-+	0.000650828	0.000122299	1.02851e-07	0	0.6257	7	30361323	ZNRF2	ZNRF2	-31817	Yes

## Sheet: Table S5
Table S5. Meta-analysis results for the association between maternal pre-pregnancy overweight/obesity and offspring DNA methylation at birth [not adjusted for estimated cell counts]
* cohort order: ALSPAC, CBC_hispanic, CBC_white, CHAMACOS, EARLI, GECKO, GEN3G, GENR, GOYA, IOW, MEDALL, MOBA1, MOBA2, MOBA3, NFCS, NEST, NHBCS, RICHS, VIVA
CpG	Coefficient (fixed effects model)	Standard error (fixed effects model)	P-value (fixed effects model)	FDR-corrected P-value (fixed effects model)	Bonferroni-adjusted P-value (fixed effects model)	Direction of effect in each cohort*	Coefficient (random effects model)	Standard error (random effects model)	P-value (random effects model)	I-squared	Heterogeneity P-value	Chromosome	Genomic coordinates	Gene (Illumina annotation)	Nearest gene	Distance to nearest gene (bp)	Probe appears on Naeem et al. list?
cg03527802	0.00785821	0.0009636	3.49009e-16	1.65379e-10	1.65379e-10	+++++++++++++++++++	0.00785821	0.0009636	3.49009e-16	0	0.517353	16	29819931	MAZ;MAZ;MAZ;MAZ;MAZ	LOC613038	34	yes
cg05304729	0.00982596	0.00122838	1.25306e-15	2.96876e-10	5.93752e-10	++-+++++++++++++-++	0.00982596	0.00122838	1.25306e-15	0	0.900303	1	158800024	MNDA	MNDA	-1143	yes
cg10593028	-0.00545562	0.000695408	4.32223e-15	6.8268e-10	2.04804e-09	----------------++-	-0.00640179	0.00102491	4.20539e-10	34.7515	0.0686273	11	108422791	EXPH5;EXPH5	EXPH5	-13857	no
cg02050917	0.00648302	0.000838786	1.08352e-14	1.28417e-09	5.13669e-09	++++-++++++++++++-+	0.00661658	0.00107695	8.0564e-10	28.0623	0.124321	1	2173571	SKI	SKI	0	yes
cg06622108	-0.00441632	0.000577876	2.13342e-14	1.76514e-09	1.01075e-08	----------------++-	-0.00530149	0.000969474	4.5408e-08	46.95	0.0128476	3	187004969	MASP1;MASP1;MASP1;MASP1	MASP1	-4090	no
cg03867377	-0.00401877	0.000526269	2.23506e-14	1.76514e-09	1.05909e-08	----------------++-	-0.00416649	0.000588348	1.42419e-12	9.62787	0.337475	3	184289145	EPHB3	EPHB3	0	yes
cg23093846	-0.00580368	0.00076402	3.04864e-14	2.06402e-09	1.44481e-08	----------------++-	-0.00602406	0.000840547	7.67493e-13	7.23849	0.367316	1	68509382	GNG12-AS1	GNG12-AS1	2262	no
cg14572091	-0.00260046	0.000348053	7.93252e-14	4.69895e-09	3.75916e-08	--+------?------++-	-0.00260046	0.000348053	7.93252e-14	0	0.612342	9	136537981	SARDH;SARDH	SARDH	0	yes
cg03258665	-0.00813177	0.00110183	1.58037e-13	6.00453e-09	7.48705e-08	----------------+--	-0.00813177	0.00110183	1.58037e-13	0	0.516511	1	16472461	EPHA2	EPHA2	0	yes
cg18156417	-0.00369414	0.000500932	1.64927e-13	6.00453e-09	7.81402e-08	-+--?-??-??------+-	-0.00372127	0.000523752	1.20307e-12	4.4441	0.402267	19	4099405	MAP2K2;MAP2K2	MAP2K2	0	yes
cg02833177	-0.00321686	0.00043645	1.69973e-13	6.00453e-09	8.05569e-08	---------+------++-	-0.00331875	0.000509415	7.27749e-11	11.9631	0.30828	3	52853622	ITIH4;ITIH4	ITIH4	0	yes
cg21475076	-0.00472383	0.000641025	1.71686e-13	6.00453e-09	8.13624e-08	--+------?-------+-	-0.00506834	0.000856653	3.28966e-09	30.1913	0.110175	1	1100493		MIR200B	-1990	yes
cg15020801	0.00659982	0.000895918	1.75111e-13	6.00453e-09	8.29736e-08	++++-++++-++++++-++	0.00659982	0.000895918	1.75111e-13	0	0.660187	17	46022809	PNPO	PNPO	0	yes
cg16822855	-0.00741373	0.00100664	1.77359e-13	6.00453e-09	8.40635e-08	---------+-------+-	-0.00749765	0.0013177	1.27078e-08	30.3945	0.103002	3	40428330	ENTPD3;ENTPD3;ENTPD3	ENTPD3	-342	yes
cg21518279	-0.00391436	0.000532165	1.90162e-13	6.0086e-09	9.01289e-08	++-------?-----+++-	-0.00365208	0.00076868	2.02309e-06	34.381	0.0761693	3	27450401	SLC4A7;SLC4A7;SLC4A7	SLC4A7	-3780	yes
cg16256902	-0.00577455	0.000787328	2.22776e-13	6.59856e-09	1.05577e-07	-+-------?------++-	-0.00663598	0.00142155	3.03949e-06	55.4583	0.00233148	4	183826405	DCTD;DCTD	DCTD	0	yes
cg17782974	0.0112137	0.00153202	2.48823e-13	6.93514e-09	1.17897e-07	++-+++++++++++++-++	0.0112857	0.00223836	4.60809e-07	46.4225	0.0141215	10	104406990	TRIM8	TRIM8	0	no
cg16733714	-0.00341975	0.000469235	3.14766e-13	8.28735e-09	1.49172e-07	----------------++-	-0.00397246	0.000637275	4.56077e-10	31.1837	0.0962313	1	54318953	YIPF1;YIPF1;YIPF1	YIPF1	0	yes
cg01394390	-0.00383646	0.00052741	3.48613e-13	8.43909e-09	1.65189e-07	---------+------++-	-0.00425927	0.000747471	1.21049e-08	31.4174	0.0942708	10	102090921	PKD2L1;PKD2L1	PKD2L1	-678	no
cg03945387	-0.00566856	0.000779869	3.63219e-13	8.43909e-09	1.72107e-07	-+--------------++-	-0.00801382	0.00162432	8.07052e-07	65.1593	4.21324e-05	16	30584858	ZNF688;ZNF688	ZNF688	-1130	yes
cg12138067	-0.00310907	0.000427986	3.7462e-13	8.43909e-09	1.77509e-07	----------------+--	-0.00374945	0.00065037	8.16038e-09	42.6642	0.0259072	18	29596358		RNF125	-2086	yes
cg17046484	-0.00434985	0.000599289	3.91848e-13	8.43909e-09	1.8566e-07	----------------+--	-0.00614288	0.00122008	4.78301e-07	64.8074	5.05359e-05	17	19269624	B9D1	B9D1	-3578	no
cg06459378	-0.00288077	0.000397417	4.20656e-13	8.66759e-09	1.99355e-07	+++-------------++-	-0.00300224	0.000666398	6.63195e-06	54.474	0.00241159	7	99333757	CYP3A7;CYP3A7-CYP3A51P	ZSCAN25	-938	no
cg10840704	-0.00348517	0.000481227	4.41233e-13	8.7112e-09	2.09069e-07	+---------------++-	-0.0038972	0.000730523	9.56467e-08	42.5262	0.026437	1	59058639		TACSTD2	-15473	yes
cg07822775	-0.00488083	0.000675374	4.94318e-13	9.36924e-09	2.34231e-07	--+------?------++-	-0.00514752	0.00115442	8.23478e-06	58.3822	0.000981239	15	101948657	PCSK6;PCSK6;PCSK6;PCSK6;PCSK6;PCSK6;PCSK6	PCSK6	0	yes
cg06829852	-0.00528154	0.00073274	5.68073e-13	1.03408e-08	2.69202e-07	---------?----+-++-	-0.00605493	0.0011912	3.71432e-07	51.2254	0.00650117	3	11012958		SLC6A1	-21461	no
cg26126417	-0.00356397	0.000494793	5.89246e-13	1.03408e-08	2.79201e-07	----------------+--	-0.00390013	0.00059338	4.93975e-11	17.9736	0.234474	6	142656761	ADGRG6;ADGRG6;ADGRG6;ADGRG6	ADGRG6	0	yes
cg07043952	-0.00433188	0.000602037	6.22871e-13	1.05418e-08	2.9517e-07	--+-------------+--	-0.00458562	0.000774346	3.18191e-09	27.1546	0.133119	15	92459554	SLCO3A1;SLCO3A1	SLCO3A1	0	no
cg23749046	-0.00355322	0.00049427	6.53536e-13	1.06783e-08	3.0967e-07	----------------++-	-0.00373546	0.000654244	1.13251e-08	28.5443	0.11976	1	110082924	GPR61	GPR61	431	yes
cg13725657	-0.00486735	0.000679765	8.04741e-13	1.27106e-08	3.81318e-07	---------?------++-	-0.00588285	0.00112008	1.50338e-07	51.1063	0.00666977	9	136769761	VAV2;VAV2	VAV2	0	yes
cg25682080	-0.00450259	0.000630675	9.37901e-13	1.42603e-08	4.44437e-07	----------------+--	-0.00450259	0.000630675	9.37901e-13	0	0.51498	11	116663103	APOA5;APOA5;APOA5;APOA5	APOA5	33	yes
cg20380468	0.0123763	0.00173442	9.62973e-13	1.42603e-08	4.56331e-07	++++++++++++++++--+	0.0123763	0.00173442	9.62973e-13	0	0.7551	5	39203057	FYB;FYB;FYB	FYB	72	no
cg21822834	-0.00338903	0.000475939	1.07363e-12	1.54221e-08	5.0893e-07	---------?------++-	-0.00410283	0.000759717	6.64655e-08	46.6464	0.015649	14	105236589	AKT1;AKT1;AKT1	AKT1	-903	yes
cg22820188	-0.00589605	0.000828617	1.11482e-12	1.554e-08	5.28358e-07	----------------+--	-0.00616187	0.00103251	2.40353e-09	20.8657	0.200535	1	156086004	LMNA;LMNA;LMNA;LMNA;LMNA	LMNA	1501	no
cg12433479	-0.00277379	0.000390112	1.15851e-12	1.56917e-08	5.49208e-07	--+------+-------+-	-0.00301007	0.00050171	1.97765e-09	25.6123	0.148661	3	38683662	SCN5A;SCN5A;SCN5A;SCN5A;SCN5A;SCN5A	SCN5A	0	no
cg22437221	0.0086873	0.00122388	1.26422e-12	1.61545e-08	5.98964e-07	++-+++++++++++++--+	0.00897007	0.00157283	1.17633e-08	28.2843	0.122211	5	39203007	FYB;FYB;FYB	FYB	122	no
cg15226808	-0.00484005	0.000682328	1.30829e-12	1.61545e-08	6.19814e-07	-++-------------++-	-0.00584788	0.00129521	6.3319e-06	61.0754	0.000273374	6	125286951	RNF217	RNF217	211	yes
cg15821562	0.00781399	0.00110192	1.32878e-12	1.61545e-08	6.29765e-07	+++++++++-++++++--+	0.00897104	0.00181041	7.22409e-07	54.1859	0.00260543	14	90083275	FOXN3	FOXN3	0	no
cg17836247	-0.00439944	0.000620877	1.38192e-12	1.61545e-08	6.5488e-07	----------------++-	-0.00519018	0.000876535	3.19516e-09	31.6556	0.0922939	10	772969		DIP2C	-37361	no
cg18845375	-0.00406341	0.000573888	1.43637e-12	1.61545e-08	6.80469e-07	+--------?------++-	-0.00450103	0.00086931	2.24633e-07	41.6903	0.0331264	2	237173852	ASB18	ASB18	-864	no
cg13418632	-0.00435462	0.000615234	1.46251e-12	1.61545e-08	6.93263e-07	----------------++-	-0.00445834	0.000807793	3.40616e-08	30.0285	0.106219	15	83332594	CPEB1-AS1;AP3B2;AP3B2;AP3B2	AP3B2	-588	yes
cg21778193	-0.010563	0.00149267	1.47773e-12	1.61545e-08	7.00371e-07	--+--------------+-	-0.010563	0.00149267	1.47773e-12	0	0.567454	1	1098070		MIR200B	-4413	no
cg10531986	0.00705021	0.000996538	1.49767e-12	1.61545e-08	7.09848e-07	+-++++++++++++++-++	0.00703775	0.00103174	9.02471e-12	3.82222	0.409546	9	132652466	FNBP1	FNBP1	0	no
cg08673763	-0.00485776	0.000686657	1.4998e-12	1.61545e-08	7.10796e-07	---------?------+--	-0.00577847	0.00100626	9.32859e-09	41.0005	0.0362822	6	30860960	DDR1;DDR1;DDR1;DDR1;DDR1;DDR1;DDR1;DDR1;DDR1	DDR1	995	yes
cg24789424	-0.00309219	0.000437764	1.62255e-12	1.70907e-08	7.69081e-07	-+--------------+--	-0.00334869	0.000586377	1.12434e-08	30.9021	0.0986205	3	197300143	BDH1;BDH1	BDH1	51	yes
cg16672810	-0.00448611	0.000635928	1.73317e-12	1.76741e-08	8.21206e-07	----------------++-	-0.00536428	0.00110813	1.293e-06	56.3022	0.00143221	17	8815876	PIK3R5;PIK3R5;PIK3R5;PIK3R5;PIK3R5;PIK3R5	PIK3R5	-42	yes
cg27384476	-0.00381114	0.000540367	1.75276e-12	1.76741e-08	8.30684e-07	+---------------++-	-0.00504474	0.00099456	3.92959e-07	54.8027	0.00220457	11	76367177		LRRC32	1390	no
cg24830730	-0.0118141	0.00167594	1.79872e-12	1.776e-08	8.52481e-07	+-+------?----+-++-	-0.0116091	0.00216204	7.89618e-08	32.3444	0.091897	7	150653195	KCNH2;KCNH2;KCNH2;KCNH2	KCNH2	-278	no
cg06649856	-0.00551537	0.00078428	2.03012e-12	1.92578e-08	9.61944e-07	----------------++-	-0.00551537	0.00078428	2.03012e-12	0	0.489231	7	158355003	PTPRN2;PTPRN2;PTPRN2;PTPRN2	PTPRN2	-19147	yes
cg09722555	-0.00397534	0.000565302	2.03229e-12	1.92578e-08	9.62892e-07	-+--------------++-	-0.00452577	0.000829441	4.85867e-08	38.8717	0.0431908	9	34662282	CCL27;CCL27	CCL27	-390	no
cg09874605	-0.00451659	0.000643199	2.18591e-12	2.03111e-08	1.03587e-06	----------------++-	-0.00511567	0.000869742	4.05762e-09	28.0498	0.12444	15	68123157	SKOR1;SKOR1	SKOR1	0	no
cg17651760	-0.00346711	0.000494599	2.38408e-12	2.17248e-08	1.12969e-06	---------?------+--	-0.00357214	0.000541753	4.2908e-11	8.97652	0.347414	12	9389499		MIR1244-1	2566	no
cg06264679	-0.00659769	0.000942849	2.60354e-12	2.29385e-08	1.23394e-06	----------------++-	-0.0072828	0.00123296	3.48888e-09	22.567	0.181317	6	32121433	PPT2;PPT2;PPT2-EGFL8;LOC100507547;LOC100507547;LOC100507547;LOC100507547;PPT2	PPT2	205	yes
cg27218154	-0.00380933	0.000544418	2.61389e-12	2.29385e-08	1.23868e-06	---------?------++-	-0.00406733	0.000719104	1.54841e-08	26.6997	0.143095	11	36469878	PRR5L;PRR5L;PRR5L;PRR5L	PRR5L	0	no
cg14617020	-0.00303554	0.00043431	2.76165e-12	2.36605e-08	1.30881e-06	-++--------------+-	-0.00303554	0.00043431	2.76165e-12	0	0.494399	10	31032172		AK302694	26230	no
cg00958412	-0.0039225	0.000561394	2.80701e-12	2.36605e-08	1.33014e-06	----------------+--	-0.0044659	0.00076423	5.10653e-09	31.5101	0.0934994	12	125216731		SCARB1	45442	yes
cg05586134	-0.00417533	0.000597891	2.8807e-12	2.36605e-08	1.3652e-06	---------?------++-	-0.00525045	0.00114115	4.2043e-06	60.5806	0.000460218	6	42892994	PTCRA	PTCRA	442	no
cg06176471	-0.00334424	0.000478933	2.89583e-12	2.36605e-08	1.37231e-06	-+--------------++-	-0.00379814	0.000702417	6.40028e-08	39.39	0.0404874	1	169088807	ATP1B1	ATP1B1	0	no
cg20652759	-0.00439212	0.000630095	3.15666e-12	2.53557e-08	1.49599e-06	---------+------++-	-0.00458266	0.000765951	2.19106e-09	18.1127	0.23281	10	409280	DIP2C	DIP2C	0	yes
cg08734477	-0.00349368	0.000501581	3.27622e-12	2.58485e-08	1.55238e-06	---------?------+--	-0.0036766	0.000557499	4.25795e-11	10.2113	0.332372	6	7833720	BMP6	BMP6	47762	yes
cg15240102	-0.00631509	0.000907096	3.35774e-12	2.58485e-08	1.59124e-06	-+-----?-?------+--	-0.00672614	0.00124138	6.01701e-08	29.3178	0.123802	8	1311483		LOC286083	-60656	no
cg23210881	-0.00373945	0.000537211	3.38196e-12	2.58485e-08	1.60261e-06	----------------++-	-0.00459298	0.000823509	2.4425e-08	43.1635	0.02405	2	63670795	WDPCP	WDPCP	-431	yes
cg15135241	-0.00323525	0.000465015	3.46852e-12	2.60926e-08	1.64383e-06	+---------------++-	-0.00358194	0.000643814	2.64238e-08	27.9265	0.12562	17	38523732		RARA	-2787	yes
cg07612768	-0.00301773	0.000434903	3.95281e-12	2.92685e-08	1.87318e-06	----------------++-	-0.00356408	0.000656367	5.63482e-08	45.8957	0.0154815	16	17539761	XYLT1	XYLT1	0	yes
cg11596479	-0.00422012	0.000608785	4.14818e-12	3.02398e-08	1.96559e-06	----------------++-	-0.00462517	0.000908692	3.58206e-07	40.3608	0.0357187	10	80280622		LINC00856	0	yes
cg11446543	-0.00233491	0.000337474	4.55593e-12	3.2442e-08	2.15892e-06	-----------------+-	-0.00266208	0.000486425	4.43122e-08	36.888	0.0545604	10	134806583		LINC01168	16725	yes
cg00271177	-0.00312997	0.000452452	4.58733e-12	3.2442e-08	2.17361e-06	-+--------------++-	-0.00348986	0.000669729	1.87975e-07	41.5852	0.0302445	3	193849983		HES1	-3947	no
cg06412320	-0.0021379	0.000309375	4.8335e-12	3.27977e-08	2.29018e-06	--+-------------++-	-0.00233108	0.000437179	9.70828e-08	34.6596	0.0692744	10	1789454		ADARB2	-9784	yes
cg00139455	-0.00280696	0.000406322	4.90736e-12	3.27977e-08	2.32525e-06	-+--------------++-	-0.00325536	0.000566709	9.22912e-09	32.6284	0.0844491	2	29296783	C2orf71	C2orf71	344	no
cg05149776	-0.00524421	0.000759483	5.02121e-12	3.27977e-08	2.37927e-06	-+--+-----------++-	-0.00553228	0.00111569	7.09887e-07	40.6095	0.0345586	5	140870164	PCDHGA8;PCDHGB5;PCDHGA9;PCDHGB6;PCDHGA10;PCDHGB7;PCDHGA11;PCDHGA11;PCDHGA12;PCDHGC3;PCDHGC3;PCDHGC4;PCDHGC5;PCDHGC5;PCDHGA1;PCDHGA2;PCDHGA3;PCDHGB1;PCDHGA4;PCDHGB2;PCDHGA5;PCDHGB3;PCDHGA6;PCDHGA7;PCDHGB4	PCDHGA8	-1280	yes
cg13578465	-0.00558822	0.000809309	5.02314e-12	3.27977e-08	2.38022e-06	+---+------------+-	-0.00666056	0.00129019	2.43745e-07	47.8011	0.0109707	14	105167457	INF2;INF2;INF2	INF2	0	yes
cg03979241	-0.00801801	0.00116184	5.15878e-12	3.27977e-08	2.44466e-06	----------------++-	-0.00933399	0.00188802	7.66119e-07	50.7126	0.00604764	8	21916824	DMTN;DMTN;DMTN;DMTN;DMTN;DMTN;DMTN;DMTN;DMTN;DMTN;DMTN	DMTN	139	no
cg11690983	-0.00565432	0.000819377	5.17261e-12	3.27977e-08	2.4513e-06	----------------+--	-0.00696357	0.00134659	2.32504e-07	50.9316	0.00576097	1	29211119		EPB41	-2483	no
cg11200568	-0.00326022	0.000472475	5.18945e-12	3.27977e-08	2.45888e-06	--+-+----+------++-	-0.00360898	0.000780995	3.81886e-06	52.7588	0.00375433	7	226540	FAM20C	FAM20C	1013	no
cg16242219	-0.00351224	0.000509002	5.19131e-12	3.27977e-08	2.45983e-06	----------------++-	-0.00510721	0.000979323	1.83775e-07	55.8506	0.00163723	14	102021751	DIO3OS	DIO3AS	262	yes
cg22457769	-0.010442	0.00151588	5.64185e-12	3.50044e-08	2.67354e-06	--------------+----	-0.010922	0.00205409	1.05395e-07	36.1732	0.059057	8	144822917	FAM83H-AS1	FAM83H-AS1	-1259	yes
cg11920943	-0.00435989	0.000633038	5.68843e-12	3.50044e-08	2.69534e-06	---------?-----?++-	-0.00484739	0.000889759	5.09462e-08	37.7332	0.0584605	8	49037460		UBE2V2	63006	no
cg07999201	-0.00267038	0.000388548	6.29864e-12	3.82676e-08	2.98487e-06	-+--------------++-	-0.00286303	0.000488905	4.74155e-09	25.1083	0.153894	4	16587121	LDB2;LDB2;LDB2;LDB2	LDB2	0	yes
cg02904800	-0.00260245	0.000378935	6.51983e-12	3.87106e-08	3.08959e-06	--+------?-------+-	-0.00268696	0.000441209	1.12921e-09	19.0187	0.226626	7	120454298	TSPAN12	TSPAN12	-84	no
cg22746421	-0.00420857	0.000612842	6.54287e-12	3.87106e-08	3.10049e-06	+---------------++-	-0.00441449	0.000824035	8.45372e-08	33.1271	0.0805702	10	130684659		AK124226	568669	no
cg16243351	-0.00340201	0.000495509	6.61741e-12	3.87106e-08	3.13556e-06	----------+-----+--	-0.00343313	0.0005115	1.92111e-11	2.47308	0.425986	11	35453590	PAMR1;PAMR1;PAMR1;PAMR1	PAMR1	0	yes
cg04788993	-0.00464312	0.000676793	6.86293e-12	3.88234e-08	3.25213e-06	---------+------++-	-0.00493062	0.00121716	5.10129e-05	61.4528	0.000234641	13	31800059	B3GLCT	B3GLCT	0	no
cg17052783	-0.00335348	0.000488869	6.90161e-12	3.88234e-08	3.27061e-06	-+-----------------	-0.0041529	0.000773538	7.93019e-08	45.1777	0.0174822	17	1814742		RPA1	11894	yes
cg05976575	-0.00419088	0.000610983	6.92278e-12	3.88234e-08	3.28056e-06	----------------++-	-0.00465981	0.000766697	1.21859e-09	23.234	0.17396	16	66613582	CMTM2	CMTM2	232	yes
cg00275126	-0.00371421	0.000541557	6.96365e-12	3.88234e-08	3.29999e-06	-+-------?------++-	-0.00400388	0.000902139	9.07136e-06	52.4994	0.00489317	5	35902250		CAPSL	2147	no
cg02913507	-0.00483875	0.000705752	7.07382e-12	3.89781e-08	3.35211e-06	+---------------++-	-0.00552647	0.00119015	3.42541e-06	51.2172	0.00540276	21	44076183	PDE9A;PDE9A;PDE9A;PDE9A;PDE9A;PDE9A;PDE9A;PDE9A;PDE9A;PDE9A;PDE9A;PDE9A;PDE9A;PDE9A;PDE9A;PDE9A;PDE9A;PDE9A;PDE9A;PDE9A	PDE9A	0	yes
cg08003321	-0.0031713	0.000462936	7.36459e-12	3.94106e-08	3.49001e-06	---------+------+--	-0.00346546	0.000626686	3.20562e-08	31.46	0.0939158	17	8815843	PIK3R5;PIK3R5;PIK3R5;PIK3R5;PIK3R5;PIK3R5	PIK3R5	-9	yes
cg26078436	-0.00571973	0.000835008	7.38973e-12	3.94106e-08	3.50185e-06	----------------++-	-0.0075662	0.001425	1.09855e-07	48.5958	0.00940709	11	5265992	HBBP1;BGLT3	HBBP1	-1170	no
cg03420144	-0.00526854	0.000769167	7.40223e-12	3.94106e-08	3.50754e-06	+--------?------++-	-0.00604611	0.00116006	1.86946e-07	39.7036	0.0427214	1	154785616	KCNN3;KCNN3	KCNN3	0	no
cg22865128	-0.00291756	0.000426141	7.57017e-12	3.98572e-08	3.58715e-06	-----------------+-	-0.00291756	0.000426141	7.57017e-12	0	0.518223	2	241627555		AQP12A	-3706	yes
cg18771577	-0.00332878	0.000486438	7.745e-12	4.0024e-08	3.67008e-06	----------------++-	-0.00409279	0.000772891	1.18735e-07	46.8099	0.0131775	11	123452158	GRAMD1B;GRAMD1B;GRAMD1B	GRAMD1B	0	no
cg02904062	-0.00180719	0.000264155	7.84124e-12	4.0024e-08	3.71557e-06	+--------?---------	-0.00181895	0.000271075	1.94438e-11	2.3462	0.427043	10	2932579		PFKP	-177132	no
cg08289937	-0.00316334	0.00046247	7.91352e-12	4.0024e-08	3.75016e-06	-+--------------++-	-0.00346769	0.000594794	5.54017e-09	25.908	0.145626	14	53487123		DDHD1	16334	yes
cg21096141	-0.00251448	0.000367683	7.99113e-12	4.0024e-08	3.78665e-06	-++?-----+------+--	-0.00251448	0.000367683	7.99113e-12	0	0.496986	4	83627633	SCD5;SCD5	SCD5	0	no
cg14059963	-0.00258387	0.000377862	8.0237e-12	4.0024e-08	3.80228e-06	--------+-------+--	-0.00258387	0.000377862	8.0237e-12	0	0.652565	12	12815026	GPR19	GPR19	356	no
cg19043798	-0.00751915	0.00109985	8.11396e-12	4.00514e-08	3.84493e-06	--+------?------++-	-0.00810884	0.00166715	1.15103e-06	44.4422	0.0223365	11	61687936	RAB3IL1	RAB3IL1	-195	yes
cg05694250	-0.00460272	0.000674196	8.67218e-12	4.20925e-08	4.10935e-06	---------?------++-	-0.00496462	0.000897712	3.19667e-08	27.5934	0.13431	10	46996357	GPRIN2	GPRIN2	-2523	no
cg10532807	-0.00332923	0.000487734	8.73716e-12	4.20925e-08	4.14015e-06	---?-----+------++-	-0.00323663	0.000599725	6.78205e-08	20.6284	0.208139	17	935766	ABR;ABR;ABR;ABR;ABR	ABR	-704	yes
cg26169070	-0.00345343	0.000505999	8.79404e-12	4.20925e-08	4.16716e-06	---------+------++-	-0.00433382	0.000837075	2.25074e-07	45.4644	0.0166627	14	24554083	NRL	NRL	-251	no
cg09955705	-0.00429835	0.000630181	9.05255e-12	4.28989e-08	4.28989e-06	-+--------------++-	-0.00483175	0.00104083	3.44739e-06	51.9278	0.00458536	8	30253570	RBPMS;RBPMS;RBPMS;RBPMS	RBPMS	-10653	yes
cg15419183	-0.00311567	0.000457159	9.40758e-12	4.41397e-08	4.45811e-06	-----------------+-	-0.00311567	0.000457159	9.40758e-12	0	0.97505	19	35660584	FXYD5;FXYD5;FXYD5;FXYD5	FXYD5	0	no
cg13098855	-0.00580194	0.000851563	9.53952e-12	4.42718e-08	4.52066e-06	----------------+--	-0.00670012	0.00119464	2.04094e-08	33.8599	0.075051	1	153588927	S100A14	S100A14	-119	no
cg27058882	-0.00576233	0.000845904	9.62261e-12	4.42718e-08	4.55999e-06	-+-------+------++-	-0.00902541	0.00186869	1.36671e-06	66.6454	1.85793e-05	17	27187966	MIR451B;ERAL1	ERAL1	0	no
cg16900604	-0.00449428	0.00066067	1.02739e-11	4.67941e-08	4.86658e-06	-+-------?------++-	-0.00501807	0.000975341	2.67601e-07	42.8994	0.0280367	2	208260036		CREB1	-134579	yes
cg04270982	-0.00191726	0.00028199	1.05307e-11	4.75218e-08	4.98979e-06	-+--------------+--	-0.00213482	0.000405658	1.4202e-07	34.0014	0.0740104	4	188078789		LOC339975	146447	yes
cg02821150	-0.00340434	0.00050088	1.07028e-11	4.78334e-08	5.07034e-06	--+--------------+-	-0.00356938	0.000806641	9.64483e-06	49.7101	0.00750053	22	19007132	DGCR5;DGCR9	DGCR5	-629	yes
cg09110241	-0.00344834	0.000507474	1.08227e-11	4.79178e-08	5.12721e-06	-----------------+-	-0.00355786	0.000560743	2.22556e-10	10.456	0.327115	2	227079364		LOC646736	34586	no
cg12513975	-0.00345199	0.000508367	1.11858e-11	4.90976e-08	5.30254e-06	----------------++-	-0.00374947	0.000635525	3.63948e-09	20.5204	0.204508	7	158951233		VIPR2	-13584	yes
cg04216235	-0.00371173	0.000546734	1.12985e-11	4.91254e-08	5.35466e-06	++--------------+--	-0.00391114	0.000696684	1.97774e-08	22.8471	0.178214	5	172738061		STC2	3664	no
cg15708175	-0.00504315	0.000743091	1.14716e-11	4.94111e-08	5.43522e-06	--+------+------++-	-0.00542797	0.00115372	2.54181e-06	49.3419	0.00809511	8	145814244	KIAA1688	ARHGAP39	0	no
cg26038547	-0.0033378	0.000492511	1.22598e-11	5.23385e-08	5.80957e-06	----------------+--	-0.00394956	0.000823763	1.63051e-06	49.6344	0.00762007	12	52398421		GRASP	-2326	yes
cg26013235	-0.00266379	0.000393802	1.33981e-11	5.66944e-08	6.34978e-06	--+------?------++-	-0.00300191	0.000522961	9.45591e-09	23.8631	0.172424	1	19643906	PQLC2;PQLC2;PQLC2;PQLC2;PQLC2	PQLC2	0	no
cg16331296	-0.00414795	0.000613526	1.37191e-11	5.70257e-08	6.50141e-06	-------------------	-0.00469088	0.000894315	1.56098e-07	42.4615	0.0266877	8	1095498		ERICH1-AS1	7721	no
cg08073652	-0.00237667	0.00035169	1.40042e-11	5.70257e-08	6.6341e-06	+---------------+--	-0.00337189	0.000634118	1.05232e-07	50.9123	0.00578584	6	43418057	ABCC10;ABCC10	ABCC10	32	no
cg26220185	-0.00597252	0.00088383	1.40344e-11	5.70257e-08	6.64831e-06	--+-------------++-	-0.00781522	0.00178892	1.25002e-05	65.9846	2.70222e-05	7	1894574	MAD1L1;MAD1L1;MAD1L1;MAD1L1;MAD1L1;MAD1L1	MAD1L1	5007	yes
cg27506442	0.00703194	0.00104065	1.40611e-11	5.70257e-08	6.66253e-06	+++++++++?+++++++++	0.00872259	0.00168835	2.38723e-07	46.2123	0.0168368	13	30948716	LINC00426	LINC00426	-680	no
cg11205173	-0.00592863	0.000877401	1.4085e-11	5.70257e-08	6.67201e-06	--------------+-++-	-0.00606093	0.00135442	7.6435e-06	50.0823	0.00693353	4	1775077		FGFR3	-19961	no
cg04800816	-0.00228078	0.000337677	1.4349e-11	5.76267e-08	6.79995e-06	--+-------+-----++-	-0.00255666	0.000483726	1.25468e-07	35.9018	0.0608194	11	93210603		SMCO4	1035	no
cg04257841	-0.0043494	0.000644474	1.49124e-11	5.87826e-08	7.06531e-06	-+--------------++-	-0.00536015	0.00102526	1.71271e-07	45.4276	0.0167662	17	5976451	WSCD1	WSCD1	0	no
cg04075737	-0.00364473	0.000540116	1.49852e-11	5.87826e-08	7.10322e-06	----------------++-	-0.00438207	0.000996473	1.09465e-05	59.148	0.000565339	3	14331576		AX747368	89760	no
cg09221478	-0.00529899	0.000785293	1.50117e-11	5.87826e-08	7.1127e-06	--+------+------++-	-0.0060417	0.00126767	1.87928e-06	44.398	0.0198535	17	39661855	KRT13;KRT13;KRT13;KRT13	KRT13	9	no
cg08989564	-0.00424713	0.000629991	1.56673e-11	6.08643e-08	7.42545e-06	----------------++-	-0.0059796	0.00124104	1.44838e-06	57.3976	0.00101996	16	49411456	C16orf78	C16orf78	0	yes
cg18446069	-0.0030053	0.000446111	1.6208e-11	6.24499e-08	7.68134e-06	+----------------+-	-0.0030053	0.000446111	1.6208e-11	0	0.702289	13	111644279		ANKRD10	-76863	no
cg22692507	-0.00352122	0.000522799	1.63569e-11	6.25195e-08	7.75242e-06	-++-------------+--	-0.00417379	0.000861904	1.28203e-06	52.0653	0.0044389	5	81446503	ATG10;ATG10	ATG10	2567	no
cg12009398	-0.00936632	0.00139106	1.65926e-11	6.28912e-08	7.8614e-06	---------+-------+-	-0.00941258	0.00141653	3.03632e-11	2.02587	0.431399	7	158854856	VIPR2	VIPR2	0	yes
cg15511286	-0.00222941	0.000331272	1.69862e-11	6.38964e-08	8.05095e-06	--+------?------+--	-0.00245828	0.000439092	2.16152e-08	23.3392	0.178059	13	111972919	TEX29;TEX29	TEX29	-95	yes
cg20594982	-0.0113052	0.00168023	1.71613e-11	6.40276e-08	8.13151e-06	--+------?-+----+--	-0.0115714	0.00227088	3.47755e-07	36.906	0.0588953	1	976707	AGRN;AGRN	AGRN	0	no
cg06015525	0.00620448	0.000922502	1.74732e-11	6.4675e-08	8.2784e-06	+-+++++++?++++++--+	0.00638519	0.00148377	1.68229e-05	54.7518	0.0028144	12	57872123	ARHGAP9;ARHGAP9;ARHGAP9	ARHGAP9	-395	yes
cg23914149	-0.00491675	0.000731875	1.84213e-11	6.76634e-08	8.72857e-06	-+--------------++-	-0.00647003	0.00139831	3.70963e-06	57.6909	0.000927853	10	61725773		LINC01553	-5102	no
cg02467154	-0.00471258	0.000701829	1.88444e-11	6.86738e-08	8.9276e-06	+-+------+------++-	-0.00500698	0.000849164	3.71601e-09	18.4198	0.229148	2	54482841	TSPYL6;ACYP2	ACYP2	568	yes
cg22246344	-0.00459371	0.000684279	1.9038e-11	6.88731e-08	9.02237e-06	----------------++-	-0.00544706	0.000988806	3.61439e-08	34.8847	0.0676952	2	45183790		SIX3	10574	no
cg09681300	-0.00253645	0.000378262	2.00665e-11	7.17161e-08	9.51045e-06	---?-----+------++-	-0.00253645	0.000378262	2.00665e-11	0	0.568066	16	72930200	ZFHX3;ZFHX3	ZFHX3	-74309	yes
cg14001914	-0.00369827	0.000551614	2.02166e-11	7.17161e-08	9.58153e-06	+--------+-------+-	-0.00373168	0.000759872	9.06427e-07	36.3509	0.0579191	4	25865695	SEL1L3;SEL1L3;SEL1L3	SEL1L3	-1085	no
cg24707889	0.00919108	0.00137098	2.02779e-11	7.17161e-08	9.60996e-06	+++++++++-++++++--+	0.00917495	0.0014262	1.24988e-10	4.36282	0.402915	21	46341304	ITGB2-AS1;ITGB2-AS1;ITGB2-AS1;ITGB2-AS1;ITGB2-AS1;ITGB2-AS1;ITGB2;ITGB2;ITGB2	ITGB2	-339	yes
cg05667101	-0.00249861	0.000373082	2.12438e-11	7.45546e-08	1.00649e-05	-+-------+-------+-	-0.00249861	0.000373082	2.12438e-11	0	0.72345	19	49176277	NTN5;NTN5;SEC1P	SEC1P	-13	no
cg01836137	-0.00884504	0.00132142	2.17767e-11	7.58518e-08	1.03208e-05	----------------++-	-0.0096409	0.00205639	2.75546e-06	45.765	0.0158329	14	105167300	INF2;INF2;INF2	INF2	0	yes
cg03074126	-0.00438757	0.000655741	2.21624e-11	7.58518e-08	1.05008e-05	++-------?------++-	-0.00503251	0.00127066	7.47776e-05	64.0253	0.000111506	19	45317345	BCAM;BCAM	BCAM	0	no
cg24213625	-0.00283232	0.000423313	2.21898e-11	7.58518e-08	1.0515e-05	---------?------++-	-0.00354076	0.000654676	6.35882e-08	40.9299	0.0366154	15	75968960	CSPG4	CSPG4	0	yes
cg16679297	-0.00423371	0.000632858	2.23448e-11	7.58518e-08	1.05861e-05	----------------++-	-0.00509259	0.00103527	8.69438e-07	53.7298	0.00293734	5	168534069	SLIT3;SLIT3	SLIT3	82077	no
cg26147338	-0.00264941	0.000396075	2.24464e-11	7.58518e-08	1.06382e-05	----------------++-	-0.00307913	0.000623511	7.87797e-07	46.1499	0.014814	17	8274875	KRBA2;KRBA2	KRBA2	-17	no
cg23011324	-0.0018295	0.000273535	2.25674e-11	7.58518e-08	1.06951e-05	+---------------++-	-0.00203039	0.000353446	9.21609e-09	21.1613	0.197151	6	32803482	TAP2;TAP2;TAP2	TAP2	0	yes
cg16233151	-0.00361346	0.000540387	2.2809e-11	7.60833e-08	1.08088e-05	---------+------+--	-0.00361346	0.000540387	2.2809e-11	0	0.772239	17	78185955	SGSH	SGSH	0	no
cg01437135	-0.00403274	0.000603174	2.29568e-11	7.60833e-08	1.08799e-05	---?-----?------++-	-0.0050152	0.000998135	5.04563e-07	52.2891	0.00627206	1	94579396	ABCA4	ABCA4	0	no
cg01254559	-0.00415976	0.000622358	2.32716e-11	7.65751e-08	1.10268e-05	--+-------------++-	-0.00457181	0.000827158	3.25526e-08	25.267	0.152239	10	112254100		DUSP5	-3524	yes
cg14722162	-0.0030479	0.000456149	2.36012e-11	7.71255e-08	1.11832e-05	---------?------+--	-0.00330955	0.000568961	5.99764e-09	25.3682	0.156602	5	134783186	DCANP1	DCANP1	-148	yes
cg00919126	-0.00478948	0.000717275	2.43323e-11	7.81081e-08	1.15291e-05	-+--------------+--	-0.00519601	0.000990109	1.53825e-07	33.4313	0.0782535	4	187761401		FAT1	-113551	no
cg02769687	-0.00295647	0.000442817	2.44705e-11	7.81081e-08	1.15955e-05	--------++------++-	-0.00350919	0.00072156	1.15426e-06	43.8672	0.02159	1	3128286	PRDM16;PRDM16	PRDM16	83687	no
cg00118229	-0.00448954	0.000672446	2.44839e-11	7.81081e-08	1.16002e-05	-+--------------+--	-0.00499685	0.000914488	4.65254e-08	29.819	0.108084	21	44088420	PDE9A;PDE9A;PDE9A;PDE9A;PDE9A;PDE9A;PDE9A;PDE9A;PDE9A;PDE9A;PDE9A;PDE9A;PDE9A;PDE9A;PDE9A;PDE9A;PDE9A;PDE9A;PDE9A;PDE9A	PDE9A	0	no
cg03221837	-0.00528945	0.000792313	2.45606e-11	7.81081e-08	1.16381e-05	---------?------+--	-0.00547798	0.00091607	2.23305e-09	15.9476	0.26286	16	54619969		IRX3	-299591	yes
cg21186778	-0.00538178	0.000807169	2.60257e-11	8.22201e-08	1.23347e-05	+----------------+-	-0.00717518	0.00133	6.85766e-08	43.2011	0.023914	9	4855519	RCL1;RCL1;RCL1;RCL1	RCL1	-4934	no
cg01457572	-0.00342512	0.000513781	2.61973e-11	8.22201e-08	1.24152e-05	-+--------------+--	-0.00342512	0.000513781	2.61973e-11	0	0.703781	8	72456434		BC048982	0	yes
cg27647559	-0.00257364	0.000386271	2.68706e-11	8.37679e-08	1.27327e-05	-+------------+-++-	-0.00323072	0.000682715	2.22134e-06	59.4937	0.00049937	11	58420680		CNTF	27475	no
cg22064182	-0.00411509	0.000617994	2.76091e-11	8.55123e-08	1.30834e-05	-+-------?------++-	-0.00499733	0.00106441	2.66685e-06	54.6652	0.00287861	6	129972878	ARHGAP18	ARHGAP18	0	no
cg02568623	-0.00269503	0.000404942	2.8261e-11	8.69571e-08	1.33914e-05	---------+------++-	-0.00269503	0.000404942	2.8261e-11	0	0.822942	3	9986482	CRELD1;CRELD1;CRELD1	CRELD1	0	no
cg27586207	-0.00405705	0.000610147	2.94513e-11	9.00342e-08	1.39553e-05	++--------------+--	-0.00473653	0.00094585	5.50858e-07	37.3461	0.0517901	1	153666106	NPR1	NPR1	0	no
cg15189210	-0.0034734	0.000522553	2.99152e-11	9.07284e-08	1.4178e-05	-+-------?------+?-	-0.00397185	0.000785175	4.2245e-07	46.0986	0.0197124	8	125820785		MTSS1	-80055	no
cg03202832	-0.00230664	0.000347056	3.00554e-11	9.07284e-08	1.42444e-05	-----------------+-	-0.00230664	0.000347056	3.00554e-11	0	0.647886	6	110598407	METTL24	METTL24	0	no
cg13978156	-0.00393374	0.000592224	3.08768e-11	9.26134e-08	1.46329e-05	++-------?------++-	-0.0050091	0.00114622	1.24193e-05	63.9941	0.000113111	4	183168121		TENM3	-76977	yes
cg10431340	-0.00411739	0.000620186	3.15912e-11	9.41469e-08	1.49694e-05	--+----------+--+--	-0.00411739	0.000620186	3.15912e-11	0	0.648563	1	161279108	MPZ	MPZ	654	yes
cg13973641	-0.00384413	0.00057929	3.22471e-11	9.55132e-08	1.52821e-05	---------+------+--	-0.00399372	0.000638231	3.91232e-10	8.2886	0.354218	9	109691025	MIR548Q;ZNF462	ZNF462	-3888	yes
cg01178710	-0.00408685	0.000616077	3.27452e-11	9.63916e-08	1.5519e-05	-----------------+-	-0.00511592	0.00104779	1.04713e-06	53.2988	0.00328066	10	100137031		PYROXD2	6290	yes
cg05956058	-0.00384235	0.000579821	3.43046e-11	9.98312e-08	1.62535e-05	---------?-------+-	-0.00384235	0.000579821	3.43046e-11	0	0.692476	5	60871066		ZSWIM6	29067	no
cg04506053	-0.00271064	0.000409052	3.43438e-11	9.98312e-08	1.62725e-05	--+------------++--	-0.00278301	0.000518701	8.07963e-08	24.6483	0.158732	11	114121785		ZBTB16	388	no
cg16003156	-0.00316085	0.000477145	3.48399e-11	1.00667e-07	1.65094e-05	---------+------+?-	-0.00326752	0.000534575	9.81656e-10	11.5206	0.316415	17	71580633	SDK2	SDK2	0	yes
cg05907260	-0.0028057	0.000423891	3.61808e-11	1.03087e-07	1.71444e-05	+-+------+------++-	-0.00291444	0.000485212	1.89519e-09	10.4036	0.32777	12	131872391		LOC338797	20291	yes
cg00327332	-0.00443513	0.000670081	3.62147e-11	1.03087e-07	1.71586e-05	----------------+--	-0.0058353	0.00113716	2.87475e-07	51.3517	0.00524015	20	23498993	CST13P	CST13P	-789	yes
cg00770316	-0.00439935	0.000664722	3.63278e-11	1.03087e-07	1.72155e-05	----------------++-	-0.00551681	0.00123017	7.30567e-06	61.6739	0.000214187	2	146509846		BC040861	599774	no
cg03788952	-0.00354644	0.000536293	3.76948e-11	1.06309e-07	1.78599e-05	-+--------------+--	-0.0046078	0.000895025	2.62946e-07	50.4954	0.00634262	18	55474222		ATP8B1	-3895	yes
cg09473969	-0.00313305	0.000474056	3.86879e-11	1.08484e-07	1.83338e-05	----------------++-	-0.00395189	0.000808563	1.02097e-06	54.7118	0.00226035	2	218841049		TNS1	0	yes
cg26569800	-0.00387742	0.000586901	3.9326e-11	1.0963e-07	1.86371e-05	++--------------++-	-0.00427496	0.000851427	5.14218e-07	39.8512	0.0381743	6	29578313	GABBR1;GABBR1;GABBR1	GABBR1	0	yes
cg19639427	-0.00369119	0.000559182	4.0823e-11	1.13118e-07	1.93431e-05	-+--------+-----+--	-0.00470417	0.000962717	1.02723e-06	51.0955	0.00555331	1	160342957		NHLH1	319	no
cg06961354	-0.0034745	0.000526524	4.14087e-11	1.13995e-07	1.96227e-05	-++--------------+-	-0.00354762	0.000586474	1.45692e-09	10.7329	0.323651	1	48506255		TRABD2B	-43693	yes
cg00610360	-0.0037255	0.000564788	4.2158e-11	1.13995e-07	1.99781e-05	-++-------------++-	-0.00415768	0.000952726	1.27713e-05	54.6712	0.0022856	15	99186904		IGF1R	-5856	no
cg25362648	-0.00248167	0.000376278	4.24349e-11	1.13995e-07	2.0106e-05	----+----+------++-	-0.00306667	0.000660901	3.48183e-06	48.4709	0.00964115	12	109273780	DAO	DAO	442	yes
cg06720713	-0.0031268	0.00047411	4.25001e-11	1.13995e-07	2.01392e-05	++--------------++-	-0.00349621	0.00089884	0.000100372	62.9342	0.000124146	13	114059522	LOC101928841	ADPRHL1	16737	yes
cg00622010	-0.00509063	0.00077189	4.25208e-11	1.13995e-07	2.01487e-05	+---------------++-	-0.00546444	0.00117043	3.03049e-06	42.1484	0.0279246	7	30951086	AQP1	AQP1	-328	yes
cg24547060	-0.00475541	0.000721083	4.25763e-11	1.13995e-07	2.01771e-05	-+--------------++-	-0.00508528	0.000823286	6.5408e-10	8.07918	0.356833	10	134730203	CFAP46;CFAP46	CFAP46	-17	yes
cg00110832	-0.00654665	0.000993189	4.35284e-11	1.15403e-07	2.06273e-05	-----------------+-	-0.0080941	0.00153448	1.32887e-07	42.2494	0.0275213	6	32121130	PRRT1;PPT2;PPT2;PPT2-EGFL8;LOC100507547;LOC100507547;LOC100507547;LOC100507547;PPT2	PPT2	-98	yes
cg01986263	-0.00451524	0.000685116	4.38421e-11	1.15403e-07	2.07742e-05	----------------++-	-0.00562501	0.00107219	1.55189e-07	43.0635	0.0244144	20	58659848		C20orf197	11840	yes
cg00079785	-0.00348078	0.000528194	4.39958e-11	1.15403e-07	2.085e-05	--+-------------++-	-0.003556	0.00066879	1.05455e-07	26.6956	0.137668	8	48172764	SPIDR;SPIDR;SPIDR;SPIDR	SPIDR	-724	yes
[truncated: 3,857 more rows]

## Sheet: Table S6
Table S6. Meta-analysis results for the association between maternal pre-pregnancy overweight/obesity and offspring DNA methylation at birth [adjusted for estimated cell counts]
[truncated: 161 more rows]

[truncated: 8 more sheets: Table S7, Table S8, Table S9, Table S10, Table S11, Table S12, Table S13, Table S14]
